# Supplementary material for: A Drosophila computational brain model reveals sensorimotor processing
Source: Nature. 2024 Oct 2;634(8032):210–9. doi: 10.1038/s41586-024-07763-9 (PMC11446845; doi:10.1038/s41586-024-07763-9)
Supplement: Supplementary file 2 — Supplementary Tables 1–12. [file 41586_2024_7763_MOESM2_ESM.xlsx]

## Sheet: Supplemental Table 1A Sugar Fir
Flywire ID	Neuron Name	sugarR_10Hz	sugarR_20Hz	sugarR_30Hz	sugarR_40Hz	sugarR_50Hz	sugarR_60Hz	sugarR_70Hz	sugarR_80Hz	sugarR_90Hz	sugarR_100Hz	sugarR_110Hz	sugarR_120Hz	sugarR_130Hz	sugarR_140Hz	sugarR_150Hz	sugarR_160Hz	sugarR_170Hz	sugarR_180Hz	sugarR_190Hz	sugarR_200Hz	Standard Deviation	sugarR_10Hz	sugarR_20Hz	sugarR_30Hz	sugarR_40Hz	sugarR_50Hz	sugarR_60Hz	sugarR_70Hz	sugarR_80Hz	sugarR_90Hz	sugarR_100Hz	sugarR_110Hz	sugarR_120Hz	sugarR_130Hz	sugarR_140Hz	sugarR_150Hz	sugarR_160Hz	sugarR_170Hz	sugarR_180Hz	sugarR_190Hz	sugarR_200Hz
720575940611875570	sugar_l_20	10.5	20.4	29.2333	39.4333	48.9667	60.0333	73.5	79.9333	91.7333	98.2667	104.267	117.5	124.667	135.433	145.8	155.667	166.933	179.133	186.633	198.5		2.97489	4.33282	5.60763	6.79551	6.07445	8.89001	9.00278	6.86019	9.38059	9.81133	9.16855	9.50351	10.4923	10.999	8.73079	12.3998	13.5374	11.9436	10.8949	14.3776
720575940632425919	sugar_l_15	9.33333	20.5	31.3667	39.1	50.8333	60.5667	68.4	80.5	91.9	98.4	109.733	119.367	129.033	139.033	146.133	157.5	169.567	177	188.267	198.233		3.87585	4.01456	5.00988	4.56326	6.288	7.9191	7.73994	8.62458	8.91198	8.79242	10.0364	8.67365	11.5772	11.11	11.1736	10.0557	13.3484	10.6145	14.4267	12.5849
720575940630233916	sugar_l_1	9.86667	20	30.2667	41.4	49.7667	60.4667	71.2	81.7	88.7667	99.9667	107.867	119.633	127.267	141.533	149.433	157.633	170.133	176.433	189.5	197.733		3.60309	4.44972	5.69171	7.13489	6.49453	6.56624	8.4947	7.56373	7.96109	10.4674	9.08748	10.7098	8.91042	9.76297	11.6209	10.663	15.8823	13.3733	13.0275	12.307
720575940637568838	sugar_l_2	10	20.6667	29.8	40.3333	47.8	60.9	69.8	77.5667	89.1667	98.8	107.633	119	127.567	137.633	151.8	158.167	170.667	175	187.9	197.267		2.64575	5.26835	5.90706	5.33125	5.8731	5.96853	8.13798	7.82169	11.2963	9.07157	11.143	12.0886	10.1314	8.26835	11.4409	11.4952	12.3837	12.8089	14.2439	10.276
720575940633143833	sugar_l_16	10.8333	19.5	29.7333	39.1	49.6333	59.1333	70.2667	77.2	89.6667	99.0667	108.733	117.267	132.467	136.7	144.333	157.167	167.267	177.5	186.067	197.133		3.21541	3.86221	5.56137	5.3251	6.26356	7.97385	7.69386	6.77446	11.1843	9.76365	11.3341	9.24097	8.09417	11.5734	11.6084	9.77099	13.8177	10.9263	13.5177	13.17
720575940612670570	sugar_l_17	9.7	19.0333	30.3	41.7333	49.4	61.4	70.2333	77.9667	89.2667	100.4	111.3	121.433	127.667	142.1	146.633	157.233	170.633	178.567	185.767	196.9		2.6602	4.30878	5.28615	6.40798	8.38491	8.4601	6.9459	8.98697	10.8687	6.41145	9.58871	9.12755	9.39976	9.14458	13.23	13.2983	10.7935	12.6614	13.5245	13.4792
720575940638202345	sugar_l_3	10.2667	20.1	30.9667	39.2	49.5667	59.0667	69.1	77.8333	85.2667	103.833	109.833	118.067	128.567	136.567	147	157.1	168.433	175.567	186.767	196.367		2.85112	4.942	4.8613	6.9205	7.61439	6.99492	7.33189	5.78552	7.4741	8.51306	9.75733	12.2934	10.8618	11.5951	10.829	12.0343	12.6614	10.6573	13.3733	14.6093
720575940624963786	sugar_l_0	10.0333	20.2667	29.1	37.8333	50.6667	58.7	69.3667	78.5	89.1333	97.3	110.6	116.333	130.2	136.433	152.433	156.6	165.667	177	189.733	196.267		2.90383	5.05261	5.87282	6.80237	6.38401	7.96722	7.91826	10.7012	8.05288	7.75521	11.6522	10.8975	11.4058	10.5125	12.5716	14.3611	10.6437	13.3766	13.9163	13.1882
720575940629176663	sugar_l_19	9.1	21.1	30.1667	39.4333	48.1667	58.1667	68.1	81.7333	90.8667	99.6667	110	119.533	130.7	137.833	146.167	153.867	170	179.833	180.4	196.267		3.11288	3.48664	5.48381	6.34919	6.87063	7.69018	8.91572	7.33455	5.85226	11.0554	11.2546	9.32285	10.6212	13.528	9.14725	15.8676	14.0333	12.5488	15.5683	11.9525
720575940628853239	sugar_l_18	10.1333	20.8333	30.5667	36.8333	48.8	58.9667	65.5	78.6667	89.2333	97.5667	108.467	114.7	130.533	136.7	146.1	156.467	169	178.2	192.233	196.067		3.5283	3.90797	5.34592	4.0668	5.3066	8.49895	9.44369	8.5492	9.37971	10.4233	12.9531	12.4342	8.87594	11.6966	15.7212	9.88512	11.1325	11.3795	11.1615	12.9098
720575940617000768	sugar_l_4	9.96667	19.6333	30.6667	38.4667	49.1333	59.8333	72.3667	80.8333	90.6333	95.4333	107.2	122.2	130.333	137.033	145.567	156.2	166.7	177.3	188.833	195.9		2.9267	4.41575	4.69988	5.64348	7.12616	7.07617	9.69358	10.2797	8.8562	8.94682	11.1397	9.25347	8.36793	11.7288	12.3496	16.4345	12.5117	11.106	14.9713	16.712
720575940620900446	sugar_l_13	10.1	19.3667	31.2333	40.1667	52.6	56.9667	67.7	83	87.7333	99.4333	106.367	116.533	126.333	135	147.367	159.1	169.1	174.867	186.467	195.733		2.10317	4.46082	5.11001	6.4554	7.64024	6.39001	7.14679	9.15059	7.54954	10.3752	12.1477	10.2818	9.80249	10.5578	10.6817	11.0071	12.2212	10.2265	13.1193	13.4856
720575940639198653	sugar_l_12	9.63333	21.2667	31.8667	41.1	48.8	59.5667	71.0333	79.4	90.4	98.8333	107.267	116.267	129	139.567	144.567	158.2	164.833	174.833	184.367	195.6		3.62844	4.65427	4.95132	6.49795	5.72946	5.48746	10.5845	8.66256	7.64897	8.45807	12.2473	12.3232	11.2071	13.4553	11.1495	10.4925	13.439	11.8324	16.6803	12.8078
720575940639332736	sugar_l_10	10	19.6667	28.7	40.1667	51.7	60.9	70.4	81.4	89.1	98.2	109.8	117.367	125.633	135.833	147.667	158.5	171.5	174.633	183	195.333		2.89828	4.77028	5.57464	6.30916	8.12876	7.98895	7.34212	7.60088	10.8147	7.68288	10.4512	10.965	10.7222	12.6888	11.1066	10.5917	11.5549	11.7487	13.4263	15.1401
720575940640649691	sugar_l_9	9.96667	21.6	28.4	41.0333	49.1	57.6333	69.5	78.4	86.8667	97.7333	109.3	118.933	129.1	136.867	144.1	158.5	169.633	174.4	188.033	195.167		3.14625	4.51368	5.2128	7.35519	7.21272	8.66211	8.90225	8.92786	8.6938	9.25899	7.00071	9.97642	14.1052	10.8773	7.47596	11.242	12.7606	13.2353	15.6535	12.2177
720575940632889389	sugar_l_6	9.63333	20.2667	30.7333	40.7	48.8	57.2333	70.5333	81.2333	90.0333	100.667	110.367	117.467	128.467	134.833	149.867	161.933	165.367	179.9	185.933	194.667		2.63923	4.8369	3.88959	6.59368	5.71198	7.93172	7.6539	9.25089	9.90785	8.77623	10.9802	11.3453	11.5405	12.0501	14.7099	12.4363	12.937	15.6554	14.4405	14.5105
720575940616885538	sugar_l_11	9.73333	19.1333	29.4	40.1333	47.6	59.9667	66.8	80.5667	88.2667	100.533	109.1	120.5	123.9	138.567	145.2	157.867	165.6	177	185.533	194.633		2.61958	4.20899	5.31413	4.80786	8.78484	6.96411	7.04935	7.7618	8.52421	11.3011	9.12999	10.5696	10.5526	12.2656	11.0616	11.2657	14.7526	12.5406	10.3303	11.3856
720575940630797113	sugar_l_5	10.7667	20.1	29.3	38.9333	48.7	60.9333	70.4333	77.4667	88.4667	96.5667	107.4	120.933	126.667	138.433	149.733	156	166.067	174.467	188.5	193.8		3.58407	3.38969	5.69298	5.91007	5.68126	8.84659	8.81545	10.2363	9.53846	10.138	10.0916	10.2825	9.94764	12.6904	13.8611	14.208	11.9497	11.7806	14.3149	12.0094
720575940621754367	sugar_l_7	9.6	20.5333	30.6667	40.4667	47.9667	59.5667	68.6333	74.4333	89.6333	99.6333	107.6	121.767	129.167	139.567	149.5	154.867	162.5	176.033	186.233	193.567		2.93939	4.25624	3.97772	6.672	5.44967	9.5243	8.72347	7.94851	9.88427	9.71076	9.60417	12.7637	10.8446	9.92197	12.2577	13.3185	14.2659	11.6604	15.5685	15.2615
720575940621502051	sugar_l_8	9.86667	22.0667	28.5333	38.3	49.4333	57.6333	69.8333	79.6	91.6333	95.6333	114.133	116.933	130.8	137.2	149.567	161.167	164.8	171.8	181.3	192.733		3.03022	4.05737	5.70224	6.49179	7.41478	8.61968	9.39178	7.83837	9.93138	9.27895	11.4156	9.78411	12.3164	10.2969	12.8106	13.0437	11.8474	15.0807	12.985	14.1655
720575940617937543	sugar_l_14	10.2	20.3333	30.8667	39.7667	47.9667	58.6667	68	82.9	88.5667	99.2333	106.767	121.367	128.533	139.2	149.3	157.9	165.033	176.633	187.2	190.5		2.82135	4.67856	4.89035	7.20501	7.01657	6.94422	8.23408	7.9177	10.3624	9.12755	11.8875	10.5087	12.6958	14.5954	9.66833	12.7262	12.3571	10.6911	8.79166	13.6205
720575940622695448		11.1333	34.2667	52.3667	65.6	76.9667	86	94.7333	102.267	108.733	114.7	120.067	125.067	130.6	134.2	138.533	142.833	146.533	150	152.667	156.4		2.29105	2.93182	2.63923	1.92527	2.44245	1.98326	2.32283	2.1746	2.12812	2.14709	2.4212	1.45907	1.94251	1.98997	2.12498	1.65496	1.64789	1.29099	1.61933	1.99332
720575940629888530	Zorro_l	11.4667	30.5333	45.5	56.0333	66.7333	74.9	82.7	90.8667	96.9333	102.233	108.267	112.8	118.767	122.6	126.667	131.367	135.833	138.567	142.6	146.133		1.96186	3.11698	2.66771	2.71396	2.58113	2.5606	2.86531	2.52631	3.28566	3.0625	2.4074	2.5219	2.66687	2.34663	2.61194	2.9267	2.25216	2.55191	1.8	2.15613
720575940627383685		4.6	24.8	42.3	54.1333	65.1	73.9333	82.2667	89.9667	95.4333	100.8	105.867	111.3	116.3	120.033	124	128.167	131.467	134.8	137.9	140.967		1.85472	2.87981	2.62234	2.36267	2.08726	1.45907	2.18988	2.02457	1.94394	2.32952	2.59144	1.63605	1.6563	1.90584	1.87972	1.39244	1.96186	1.27541	1.51327	1.64283
720575940619973712		0.866667	14.2667	30.4	43.9	55.4	65.3667	73.7	80.7	86.3667	90.5667	95.2333	98.9667	103.7	106.867	110.033	114	117.5	120.033	123.167	125.733		0.805536	2.24994	2.34663	2.28546	2.13854	1.90584	2.08407	1.67631	1.7792	1.80154	1.8918	1.663	1.55242	1.38404	1.62241	1.46059	0.921954	1.13969	1.73365	1.36463
720575940615041430		0.266667	3.13333	12	23.1333	42.3667	60.9333	75.0333	85.5667	90.8	95.6667	99.0333	103.033	106.267	109.2	112.2	115.7	117.967	120.467	123.467	124.767		0.727247	1.78388	2.80476	5.39588	5.40668	3.80292	4.36259	4.1688	3.10269	2.58629	3.46875	3.1143	3.415	3.05941	2.94845	2.6096	2.56233	2.74145	3.1805	2.92897
720575940618165019	MN11	0	0	0	0.3	12.9	34.3	61.1667	71.2333	81.2333	88.9667	94.3667	98.1	103.367	104.3	112.4	113.967	114.733	120.667	124.8	122.633		0	0	0	1.1299	10.6969	12.7021	13.5968	9.74571	8.86447	10.5782	8.63513	9.61717	9.84372	10.156	10.3685	8.09726	9.03303	9.08234	9.02737	8.82981
720575940630868793	MN11	0	0	0	0.266667	12.4333	33.4667	58.3	69.4667	77.6667	85.8667	91.6667	94.4	99.5667	101.5	108.3	110.567	112.3	117.267	120.7	119.1		0	0	0	1.03064	10.2492	11.7523	12.7754	9.03967	7.82446	9.83441	8.78382	9.92169	9.24728	9.28709	9.92018	7.16326	8.90749	9.01825	8.55628	7.79893
720575940626191306		0.233333	10.2667	24.6667	35.8333	44.4	52.9	60.4	66.9	73.2	77.9333	82.8333	87.7333	91.7667	95.4333	99.3333	102.733	106.433	109.3	112.667	115.267		0.422953	1.80616	1.67995	1.73365	1.54056	1.64012	2.04287	1.86815	1.8868	1.48174	1.77169	1.18134	1.5206	1.22972	1.77639	1.26315	1.5206	1.29486	1.27366	1.03064
720575940620874757	G2N_1_l	3.73333	12.9	22.8333	31.3667	38.0333	44.6	52.1	58.5667	65.4667	70.3333	75.5333	80.7667	85.8667	89.5333	94.4	99.5667	103.4	106.767	111	115.1		2.03197	2.48126	2.94486	3.91138	2.56233	2.58972	3.10215	3.47067	2.59144	2.71211	4.07213	3.3335	2.80159	3.34398	3.05068	2.07659	3.2311	2.34781	2.56905	2.54755
720575940638103349	rattle_l	0.333333	7.8	18.8667	28.4	37.8333	47.0667	56	63.0667	70.6	76.2	81.7333	85.8667	90.1333	94.4333	98.3	102.2	105.933	108.367	111.933	114.867		0.537484	2.25684	2.45945	2.78807	2.1769	3.06522	2.81662	2.46216	2.88213	1.95619	2.24994	2.23209	2.27645	2.33357	2.42418	2.13542	2.39351	2.19823	1.69181	1.49963
720575940629778554		0	0	0	0.233333	10.3667	28	50.7667	60.7333	69.0333	75.7	82.8333	88.0333	92.0333	94.6667	101.033	103.3	106.633	110.267	113.6	113.3		0	0	0	0.882547	8.52636	9.72625	10.1774	8.52812	7.49881	7.75091	7.84892	8.43992	7.88451	7.38166	8.28446	6.79779	6.03591	6.782	7.26911	5.96182
720575940652580086		0.1	8.26667	21.8667	34.0333	43.9667	53.7667	62.2333	68.3333	74.3667	79.1333	83.6667	87.6667	91.5667	94.5	98.2667	101.167	104.933	107.567	110.133	112.667		0.3	2.30844	2.43219	2.42876	2.52301	2.1242	3.00758	2.62467	2.02457	1.96186	2.18072	1.65999	2.09258	2.04532	1.8962	2.14606	2.1124	2.04423	1.91021	1.93793
720575940632648612	usnea_l	0	4.6	18.2	29.7333	39.6333	48.0667	55.8	61.8333	67.8	72.8	77.3	82	86.5333	90.1	93.8	97.5	100.767	104.133	107.067	109.667		0	1.58325	2.05589	1.59025	1.79784	1.54776	1.6	1.65496	1.55778	1.30128	1.55242	1.26491	1.35974	1.2741	1.4922	1.38444	1.49852	1.335	1.18134	1.10554
720575940655014049	clavicle_l	1.2	8.9	16.9	22.9333	28.5667	32.9333	37.6333	44.8333	49.7333	55.3	60.4333	65.3667	70.7333	74.7333	79.2	84.1	88.5333	91.9333	95.6	99.4		0.945163	2.2561	2.32881	2.756	2.1242	2.79205	2.61385	2.55713	2.68245	2.13151	2.75298	2.90383	3.09767	2.90899	2.62552	2.46779	2.51308	2.94317	2.47117	2.2
720575940633277209		0	0.9	10	20.6667	30.9667	39.9	48.0667	54.5333	59.7	64.6667	69.1333	72.8	76.8	80.0667	83.2333	87.1333	90.0333	93	95.8333	98.4667		0	0.830662	2.40832	2.03852	1.92325	1.88591	2.23507	1.60693	1.59478	1.65999	1.78388	1.22202	1.30128	1.52607	1.68688	1.54344	0.982627	1.61245	1.29314	1.23108
720575940620274085		0	0	1.56667	10.5	27.4333	42.8667	53.6333	62.5667	66.4667	70.5667	73.3333	77.1667	79.6333	82.8333	84.1667	87.4667	89	90.5333	92.7667	94.9667		0	0	1.14552	3.30404	4.5143	3.84477	4.06188	3.26275	3.62154	3.69399	3.05869	2.85287	3.2402	2.6468	2.50444	2.52631	2.43584	2.27645	2.91757	2.86918
720575940614763666	FMIn_l	0.766667	10.4333	22.1	30.6333	37.9333	44.4333	50.3333	53.8333	58.4667	61.8	65.2	68.8	72.1333	75.1667	78.1	82.1667	85.5333	88.6667	91.6	94.5		0.919541	2.29032	2.03879	2.415	1.61107	1.47611	2.28522	2.26691	1.99555	2.05589	2.22711	1.57903	2.21711	1.86339	1.92094	2.33928	2.02868	2.0548	2.48462	2.36291
720575940615671106		0	0	0.3	3.86667	16.0667	30.8333	43.0333	52.4	57.5333	62.6	65.9	70.2333	75.2667	78.3	80.8	83.9333	87.1	88.7667	92.9667	93.7667		0	0	0.690411	3.08473	5.34124	4.91991	5.09564	4.23163	4.22479	4.62313	4.28447	4.94424	3.11912	3.88287	4.35431	3.39542	4.15812	3.41256	4.07826	3.20087
720575940660219265	MN9_r	0	0	0.333333	4.83333	19.4333	36.4	50.0333	58.1333	62.0667	65.7	70.9	74.9667	78.9	80.9	83.6667	84.6	88.5	89.1667	91.8667	93.2333		0	0	0.596285	3.13138	6.46366	4.78609	4.84068	5.3275	4.18675	3.30807	5.19198	5.35713	4.71416	5.21121	5.07499	5.73062	5.29623	4.15599	4.37213	5.18127
720575940616103218	phantom_l	0	0.466667	7.83333	16.5333	26.6333	34.3667	41.4	47.7333	52.7333	57.8333	62.2333	66.8	70.6333	74.4667	78.0333	81.3	84.7667	87.2333	90.6333	93		0	0.618241	2.29613	1.68787	1.81628	1.25122	1.92527	1.63163	1.48174	1.39244	1.94394	1.4922	1.22429	1.38404	1.51621	1.61555	1.11604	1.28279	1.47158	1.34164
720575940623352063	MN8	0	1.1	7.66667	15.5667	28.5	42	51.8667	60.6667	64.5333	68.7333	71.2667	75.0667	77.5	80.2333	82.8667	84.8	86.9333	87.9	90.3	91.6667		0	0.789515	1.57762	3.91308	4.49259	3.70585	3.61232	3.63624	3.65817	2.94317	2.81583	3.35592	2.87228	3.11644	3.0412	2.67582	2.65748	3.05887	3.0348	3.15524
720575940625045180		0	0	0	0.2	7.6	21.5333	39.6	47.6333	55.3	60.6667	66	68.8	72.1	74.5333	79.7333	81.8	84.4	86.5333	90.2333	89.5667		0	0	0	0.791623	6.61614	7.80911	8.65486	6.71557	5.8089	6.18241	6.61312	6.95414	6.40495	5.66706	6.39236	5.90141	6.52993	6.46907	5.81769	6.07005
720575940632047890		0	1.1	8.1	17.4667	29.7333	40.7	49.7667	57	59.7667	63.0667	65.8333	70	72.3333	74.5	77.3667	81.0333	83.3667	84.7667	87.7667	88.9667		0	0.789515	1.53514	3.30387	3.12979	2.75862	3.45141	2.3523	2.92897	2.74388	2.79384	2.8519	2.21108	2.74165	3.30135	2.38723	2.44245	2.37604	3.20087	2.83412
720575940628598121		0	0	0	0.2	7.76667	21.5333	39.2667	46.9	54.2667	59.7	64.7333	67.7667	70.9333	73.3	78.1333	80.1667	82.2	85.5333	88.1	88.2		0	0	0	0.791623	6.41188	7.71463	8.20948	6.4774	5.34124	6.46607	5.87045	6.32289	5.56737	5.03422	6.01517	4.6839	4.9558	5.44508	5.16624	4.75675
720575940619877396		0	0	0.3	3.76667	15.3	29.7333	40.8	49.6333	54.5	59	62.1667	65.6333	70.9333	74.1667	76.5	78.4667	82.0667	84.7	87.9333	88.0333		0	0	0.690411	2.94033	5.17784	4.6111	4.98932	3.94532	3.61248	4.35125	4.20383	4.23071	3.59568	3.18416	5.22653	3.91351	3.69624	3.49428	3.89815	3.391
720575940612906518		0.0333333	0.866667	7.2	17.1	28	36.9667	45.3	51	56.3	60.8333	64.4333	68.2333	71.2333	73.9	76.2667	80.1	82.1	84.2	86.2667	87.9333		0.179505	0.805536	2.34379	2.18098	2.0166	2.21334	2.26789	2.28035	2.08407	1.55099	2.15536	1.92671	1.70652	1.83212	1.43604	1.64012	1.55671	1.98997	1.87853	1.78761
720575940616018956		0	0	0.0666667	2.13333	11.0333	24.4333	38.1667	46.3	52.2333	57.4333	61.5667	65.7333	68.6667	71.5	74.4	77.6	80.2333	82.5	84.8	87.3333		0	0	0.249444	1.2037	3.64676	3.99736	4.12378	2.91147	2.75298	2.95165	2.07659	2.18988	2.16538	1.83938	2.34663	1.35647	1.54236	1.89297	1.73973	1.61933
720575940606866377	Zero order gustatory 1_r	0	0.133333	3.7	11.3333	20.2	28.4333	35.6	41.6667	47	52.3333	56.5333	60.9333	64.5667	68.2	71.6	74.7667	77.6667	80.3667	83.3	85.8333		0	0.339935	1.79165	1.49071	2.05589	1.5206	1.90788	1.63978	1.63299	1.37437	1.80247	1.43604	1.35851	1.27541	1.49666	1.28279	1.19257	1.22429	1.39403	1.46249
720575940639285949		0.0333333	0.666667	6.1	15.2333	24.7667	33.8333	42.8	48.5	54.0333	58.3667	62.1	65.7667	69.1	71.9667	73.8667	77.7333	79.9333	81.7667	83.8333	85.6		0.179505	0.649786	2.49466	1.85622	2.30483	2.26691	2.10396	2.07766	1.99137	1.58079	1.7195	1.90933	2.15019	1.92325	1.35974	1.94822	2.09656	1.60589	2.1769	1.81842
720575940612611301		0.1	1.46667	6.76667	15.0333	24.2667	32.3	39.7333	45.5667	50.3667	54.8667	58.7	61.9333	66.0667	68.9667	71.9	75.3667	77.1	80	81.9667	84.0667		0.3	0.921352	2.20126	2.22835	1.87853	1.91746	1.91369	2.06047	2.46959	1.85712	1.75404	1.41264	1.63163	1.72208	1.57797	1.51621	1.85023	1.46059	2.13672	1.8962
720575940632118156		0	0	0	0.133333	6.8	18.9667	35.8333	43.8	50.9667	56.0667	61.5	63.9	67.5	69.4667	74.1	76.1	77.8667	81.1667	83.8	83.6667		0	0	0	0.561743	5.95763	7.39136	8.36295	6.2578	5.46799	6.42357	6.13052	6.15007	5.98749	5.40206	6.68007	4.94874	5.03808	5.83143	5.38145	4.50432
720575940631918649		0	0	0.166667	2.96667	14.7333	29.9	41.2667	50.5	55.1	58.5333	61.8667	64.7333	67.6333	70.6667	72.7333	74.0333	77.8667	78.8	81.2667	82.8333		0	0	0.372678	2.42876	4.9189	3.91024	4.33538	3.86221	3.59026	3.31394	3.35394	3.88959	2.96067	3.72678	3.26531	2.67686	3.74818	2.62552	3.37573	3.34747
720575940610054980		0	0	0	0.133333	5.66667	16.1333	31.6667	39.8	46.6	51.5	57.6	61.1667	63.8	67.3	71.8333	74.1	76.8	79.4333	82.2333	82.7667		0	0	0	0.561743	5.14026	6.30203	7.33182	5.9127	5.44426	6.02633	5.38269	5.88265	5.35039	4.64148	6.56294	4.50444	4.30039	4.83517	4.58027	4.19272
720575940612064113		0	0.0333333	1.43333	8.13333	16.6	23.8333	31.0333	37.5333	42.6333	47.3	51.5667	56.0333	59.5667	63	66.1667	69.6667	72.3333	75.0333	77.9	80.2667		0	0.179505	1.02252	1.76509	1.83666	1.95078	1.74133	1.43139	1.16857	1.41774	1.85622	1.04828	1.20231	1.31656	1.41618	1.01105	1.2202	1.19675	0.907377	1.12349
720575940634645600		0	0	0	0.133333	6	16.5667	31.2667	37.7667	44.1667	49.2333	54.6667	57.7	60.9	62.9667	67.8333	70.1667	72.0333	74.7	77.5	78.2333		0	0	0	0.561743	5.15752	6.69668	7.50081	5.7659	5.43497	6.52525	6.17162	6.62898	6.36318	5.19284	6.5984	4.90635	5.21845	5.38609	5.5	4.61652
720575940628114684		0	0.666667	3.76667	9.63333	16.2667	23.3333	29.2333	36.1667	40.9333	44.9667	48.9333	53.7333	57.4333	60.5667	63.6333	66.6667	70.1333	73.0667	75.4667	77.9667		0	0.788811	1.54236	2.16769	2.47566	1.71917	2.43151	1.77169	2.4074	2.31637	2.39351	1.98214	2.30483	2.24623	1.81628	2.22611	2.06128	1.76887	1.76509	1.7792
720575940623211725	roundup_l	0	0	0.0333333	1.66667	8.66667	19.6	29.2667	37.1	41.4	46.7	50.6	54.6667	59.3667	62.1667	65.8333	68.3	70.3667	72.9	76.2333	77.8667		0	0	0.179505	1.77639	3.62706	3.30252	4.289	3.62721	3.15806	3.89144	3.02875	3.65453	2.52301	3.36733	3.95882	2.9229	2.35914	3.53412	3.95545	2.64239
720575940635179871	Zero order gustatory 1_l	0	0	0.366667	4.1	11.9	20.2667	28.2333	33.7667	39.6	44.4333	49.3	53.3333	57	60.3	63.8333	66.9667	69.7	72.5333	75.7	77.6667		0	0	0.546707	1.53514	1.85023	2.0155	1.62652	1.68688	1.42829	1.11604	1.63605	1.27366	1.21106	1.34536	1.36829	1.25122	1.00499	0.921352	1.03763	1.29957
720575940619048827	MN11	0	0	0	0.133333	6.3	17.3	32.7	39.2667	45.4333	50.7333	55.6	58	61.1333	63.2333	67.9	69.9667	71.8	74.5	77.0333	77.2667		0	0	0	0.561743	5.53263	7.11407	7.95466	6.18565	5.34592	6.3242	6.3854	6.30344	6.3547	5.98155	6.80857	5.21845	5.07543	5.46352	5.48017	4.53823
720575940623210445		0.166667	1.43333	4.83333	9.16667	14.1333	19.9667	25.9667	31.7667	36.4333	41.1333	45.3333	49.8	54.8667	58.1667	61	65.6333	68.0667	71.6667	74.6333	76.5333		0.453382	1.02252	1.9678	2.86453	2.61704	1.72208	2.82233	2.51241	3.22163	2.76566	2.57337	2.66333	2.31996	3.3375	2.82843	2.61385	2.55517	2.52102	2.27279	2.30555
720575940625874992		0	0	0	0.133333	6.16667	16.5333	30.6333	37.1667	42.7667	47.5	52.1667	54.4333	58.2667	59.5	65.4333	67.2667	69.5333	73.8667	76.2333	75.7		0	0	0	0.561743	5.22866	6.90764	7.68758	5.48381	5.70779	7.00833	6.83658	7.1072	6.663	6.06493	8.01949	6.17486	6.61177	7.61023	7.03649	4.9068
720575940641366517	usnea_r	0	0	0.366667	2.96667	9.96667	18.1667	25.1667	31.1333	36.7667	41.5333	46	50.0667	54.2	57.5667	60.9333	64.4	67.6333	70.2333	73.2	75.6		0	0	0.481894	1.40198	1.49406	1.80893	1.93362	1.54344	1.47611	1.45449	1.61245	1.06249	1.22202	1.25654	1.52607	1.51877	1.01598	1.20231	1.13725	1.08321
720575940631349335		0	0	0.133333	2.56667	9.03333	18.3667	26.1667	33.0333	38.6	43.4333	47.5667	52.4667	55.8333	59.2667	62.2333	65.7	68.2333	71.1	73.2	75.2		0	0	0.339935	1.33375	1.7792	2.19823	2.72132	1.79784	1.95959	2.07659	2.24623	1.335	2.083	1.91369	1.83818	1.67631	1.87409	1.24766	1.55778	1.64114
720575940636053678		0.2	6.13333	15.2	20.2667	27.0667	33.2333	39.2	43.5333	47.5	50.8333	54.8	56.9	60.1667	63.0333	65.1667	67.2	69.7	71.5333	73.6	75.0333		0.4	1.76509	1.73973	1.96525	1.43604	2.44518	1.77764	2.44586	1.82117	1.86339	1.9218	2.07123	2.16153	2.27279	1.88119	1.77764	1.79165	2.01219	2.51131	1.87053
720575940621586854		0	1.1	8.03333	17.6333	29.8333	39.5	47.0667	54.6333	55.8333	57.8333	59.5333	62.7333	64	66.3	68.3333	70.1667	70.9333	72.1333	73.1667	74.3667		0	0.789515	1.53804	3.45913	3.35741	2.91833	3.9911	2.76265	3.13138	3.83913	2.83706	4.44922	3.24551	4.39811	3.91862	3.89943	3.57709	3.55653	3.63394	4.12701
720575940625705930		0	0.133333	2.76667	9.33333	17.6	24.6667	32.1	38.5333	43.2	47.2667	50.8667	54.2667	57.5333	60.2333	62.8	66.0667	68.3333	70.3	72.4333	74.3667		0	0.426875	1.35851	2.087	1.74356	1.81353	2.52124	2.24697	1.98997	1.67199	2.04505	1.41264	1.83908	1.68688	1.81475	1.50407	1.73845	1.44106	1.68688	1.55956
720575940617593233		0	0	0.133333	2.46667	10.1333	18.6333	26.5333	32.4667	37.8	42.1667	45.9667	49.9667	53.5333	57.1667	60.1	63.2333	66.1667	68.6	71.5667	74		0	0	0.426875	1.2037	2.15613	1.81628	2.52631	1.91021	1.51438	1.57233	2.15226	1.32874	1.28409	1.55099	1.53514	1.54236	1.31867	1.60416	1.56383	1.29099
720575940612423922		0	0.0666667	1.5	7	16.2333	26.4	35.8667	39.6667	44.9333	48.4	50.8	54.5	57.5	59	62.5333	64.0333	66.3	69.3	71.3333	73.4667		0	0.249444	0.846562	1.59164	3.40278	2.81188	2.84878	2.49444	3.03242	2.84722	2.83314	2.57876	2.55278	2.54296	2.84878	2.50976	2.13151	3.43657	2.64995	2.77769
720575940638181092		0	0	0	0.166667	6.03333	16.9	31.6	37.9333	43.7333	48.4667	53.3667	55.5333	58.6667	60.8	64.6333	66.8333	67.8	70.7333	72.9	73.4		0	0	0	0.636832	5.39434	6.29471	7.25534	5.72092	4.8369	5.7314	5.49232	5.82943	5.48533	5.0951	5.91317	4.56131	5.05569	5.08549	4.93525	4.4317
720575940633185567		0	1.1	8.03333	17.7	29.6	39.4333	45.8333	53	54.1	57.0333	58	61.6333	62.5667	65.2	66.4	67.9333	69.4	70.9333	71.8333	73.2333		0	0.789515	1.53804	3.52278	3.49857	3.04065	3.41646	2.69568	3.78021	4.04544	3.04412	4.02892	2.98533	3.82448	3.35261	3.40522	3.03974	3.40522	3.7424	4.36412
720575940630865724		0	0	0.1	2.33333	11.2667	21.9333	30.9	37.9333	42.0333	46.0667	48.9333	51.9667	57	58.9667	61.6	64.6667	66.9667	68.2667	71.9333	72.6667		0	0	0.3	2.10291	4.07376	3.82041	3.96947	2.93182	3.61924	4.08194	3.51125	4.02064	2.87518	3.20919	4.23163	2.91357	3.56355	3.57709	3.65088	3.30992
720575940625867056		0	0.0333333	0.133333	2.3	7.36667	14.7667	22.4667	29.1667	34.5667	39.1333	43.6333	47.8667	51.4333	55.3	58.6667	61.8	64.5333	67.3667	70.2667	72.0333		0	0.179505	0.339935	1.48661	1.663	1.96101	2.29105	2.26691	2.24623	2.23209	2.05724	1.60693	1.81995	2.0025	1.73845	1.51438	1.85712	1.51621	1.28927	1.44875
720575940625175054		0	0	0	0.3	5.8	16.5	30.7333	37.3667	44.4667	48.5667	52.6667	56.2333	59.1333	61.1	63.5333	65.8667	67.5	68.0333	70.1	71.5667		0	0	0	0.690411	3.65513	4.32628	4.06557	3.40082	2.9067	2.39003	2.24103	2.23134	1.89268	1.66032	1.76509	1.62754	1.72723	1.47158	1.57797	1.96101
720575940642428045		0	0	0	1.1	8.1	19.0333	30.7667	36.5333	42.2667	46.3333	49.8333	53.5333	56.5667	58.4333	61.1	63.6667	66.0333	67.3	69.6667	71.1667		0	0	0	0.978093	3.59026	3.4301	3.21126	2.47296	2.61958	1.93793	1.9678	1.89268	1.76415	1.76415	1.68028	1.86786	1.76037	1.32035	1.51291	1.36829
720575940620335269		0	0	0	0.133333	4.8	14	26.8667	33.3667	39.1667	42.7333	48.0667	51.1	53.9667	56.5333	60.8667	62.7	64.5	67.3	69.3333	70.9667		0	0	0	0.561743	4.11825	5.24722	5.77774	5.0891	4.08316	4.97951	4.9189	5.24309	4.81306	3.99778	4.89716	3.95938	4.58803	4.64148	4.34613	4.18317
720575940607272649	roundup_r	0	0	0.133333	2.53333	10.6333	20.0333	28.3667	33.7667	38.8	42.7	45.6	48.4333	52.9333	55.6333	58.6333	60.6333	63.1667	65.2667	67.5333	68.8		0	0	0.339935	1.47723	3.36138	3.06032	2.58822	3.14837	2.87981	2.64764	3.12623	3.17997	2.79205	3.04941	3.16737	2.65183	2.28157	3.16157	2.97471	2.42762
720575940630579574		0.0333333	0.666667	6.13333	14.9333	22.6333	27.4	32.2	34.7667	38.7333	41.7	45.1667	47.6333	50	53.4	54.7333	59.1333	60.7333	62.3667	64.8667	67.8		0.179505	0.649786	2.49978	1.8427	2.15226	1.78139	2.10396	2.51241	2.06452	1.6563	2.26691	2.21334	2.3094	2.56385	2.04831	2.20202	2.15922	2.21334	2.56558	2.56125
720575940632252743	Roundtree	0	0	0.2	2.76667	11.6	21.9	30.7	37.5	40.5	45.3333	47.6333	50.3667	53.2	56.1	59.0667	60.4667	63.5667	64.5667	67.1667	67.5333		0	0	0.4	1.667	3.75588	2.61215	2.88848	2.99722	2.5658	2.25586	2.73841	2.62657	2.16641	2.08726	3.02141	1.74611	2.41776	2.96292	3.1526	2.47296
720575940622235425		0	0	0.4	3.6	10.8333	19.5333	27.6333	34.4	38.7333	42.4333	45.6667	49.2	51.9333	54.5	56.7667	59.1667	61.5333	63.4	65.1333	66.5667		0	0	0.711805	1.6452	2.43698	2.27645	2.27279	2.2891	1.7114	1.68688	1.73845	1.6	1.67199	1.56525	1.62652	1.41618	1.47723	1.60416	1.47723	1.45335
720575940628755815	foxglove_l	0	0.0666667	1.4	6.76667	14.4333	22.2667	30.2333	33.6333	38.1667	42.6	46.0667	48.7	51.8333	53.7	55.4	58.8	60.3667	62.0667	64.7	66.3333		0	0.249444	0.8	1.45335	2.76506	2.1746	2.60363	2.28741	2.62149	2.58972	2.33714	2.49199	2.23731	2.16256	2.24499	2.38607	2.04097	1.73077	2.01908	2.03852
720575940629810748		0	0	0.0666667	1.93333	9.46667	19.7333	27.7333	34.5333	38.6333	42.5	44.6333	47.5333	51.1333	53.6333	56.3667	57.5667	61.1333	62.8333	64.5333	65.7		0	0	0.249444	1.76887	3.44222	3.15101	3.5584	3.54714	3.52594	3.0957	2.90383	3.0192	2.48641	2.89233	4.02064	3.04065	3.4228	2.62149	2.9067	2.6096
720575940625875504	tinctoria_a_r	0	0	0	0.133333	5.13333	14.8333	27.3	32.8667	38.0333	42.3333	46.8333	48.3667	51.5	52.3667	56.9667	59	60.3	63.0333	66.4	65.3		0	0	0	0.498888	4.63129	6.39835	6.72384	5.05129	4.71511	5.69405	5.88265	5.89623	5.7605	5.01653	6.46263	5.25991	5.26719	5.52258	5.1225	4.65582
720575940625102692		0	0.0666667	1.5	6.9	14.4	21.3667	27.5333	30.9667	34.9667	37.9	41.1	44.0333	47	49.5	52.5333	55.0333	57.3667	59.8	62.5333	64.7		0	0.249444	0.846562	1.49108	2.31805	1.62241	1.58605	1.3536	1.32874	1.2741	1.39881	1.27758	1.23828	1.36015	1.40791	1.62241	1.58079	1.27541	1.17568	1.29486
720575940630996055		0	0.8	6.53333	13.4333	20.3	26.0667	31.5	35.8	39.5667	43	46.1	49	51.4333	53.8	55.9667	58.1333	59.8333	61.4667	63.2	64.1667		0	0.832666	1.87498	1.25654	1.61555	1.74992	1.68819	1.64114	1.78294	1.43759	1.32539	1.82574	1.54236	1.32665	1.663	1.43139	1.69476	1.38404	1.44684	1.09798
720575940612692633		0	0.0666667	1.4	6.9	15.6	25.2	34.3667	38.1	42.6	45.6	47.2333	49.6	51.5667	52.6	55.4	56.8333	58.6	59.2	62.2	64		0	0.249444	0.8	1.57797	3.22077	2.50865	2.82233	2.66271	2.67831	2.40278	1.94394	2.71539	2.49911	2.37487	2.82371	2.26691	2.30362	2.74955	2.85657	2.16025
720575940643867296		0	0	0	0.166667	6.73333	19	33.2333	39.4	43.6667	47.7	50	54.2667	54.7667	56.2667	58.2333	59	61.2333	61.8667	61.8333	63.5333		0	0	0	0.734091	5.29108	5.7735	6.05356	5.05041	3.83261	4.4807	4.08248	4.62553	4.84206	3.26531	4.85581	3.82099	4.5364	3.72141	4.13991	3.63073
720575940660223873		0	0	0	1.43333	9.06667	18.5667	27.8333	31.7	35.5667	39.0667	42.0667	44.8667	47.9	49.4	52.4667	55.1333	57.4	58.8667	61.4667	63		0	0	0	0.803465	2.78009	2.6164	2.7457	1.71561	2.10845	1.76887	2.03197	1.96186	1.93821	1.92527	2.30555	1.96186	2.05913	1.45449	1.80247	1.54919
720575940645521262	MN9_l	0	0	0.2	3.66667	15.9667	27.1333	37.2	42.6	46.6333	49.6667	51.8667	51.9667	56.8667	56.4	60.1	59.5333	61.1333	62.4667	63	62.9		0	0	0.476095	2.6625	5.14771	3.93051	4.36196	3.60185	4.33192	4.39949	3.66727	4.91585	4.20106	3.78242	4.6929	4.37975	4.84928	4.69562	5.78504	3.57165
720575940618472261		0	0	0	0.1	4.76667	12.7667	23.6667	28.8	34.1333	37.2333	41.5333	44.4333	46.9667	48.9333	52.7	54.6	56.9333	59.2	60.9333	62.0333		0	0	0	0.395811	4.0223	4.79363	5.34374	4.17453	3.97268	5.06414	4.37213	4.81445	4.49061	3.69624	5.11306	4.17612	4.45671	4.31586	4.15478	3.32148
720575940624484796		0	0	0.0666667	1.8	8.13333	17.6667	24.7667	31.3333	34.7333	38.8333	41.1667	44.1667	48.6	50.3667	52.3	54.7667	56.4	58.4333	60.6333	61.0333		0	0	0.249444	1.77764	3.1805	3.30992	3.55606	2.98142	3.48266	2.91071	2.93352	3.86509	2.38886	2.78667	3.42685	2.5908	2.72764	3.24226	3.02747	2.50976
720575940616466260		0	0	0.0333333	1.26667	6.93333	15.8333	23.6	29.7	33.5	37.2333	40.3667	42.5667	46.3	48.8	51.1333	52.6	55.5	56.5	58.5	59.5667		0	0	0.179505	1.38884	2.95447	3.00093	3.02875	2.73435	2.94109	2.6164	2.42876	3.21126	2.26789	2.53509	3.10627	2.09125	2.97489	2.62996	2.39096	2.34781
720575940630683385		0	0	0	0.1	4.36667	11.8667	23.0333	28.1667	33.9	38.1	42.9333	43.9333	47.1667	47.7333	53.4	55.1333	55.4333	58.4333	61.1333	59.4667		0	0	0	0.395811	4.36259	5.70224	6.94974	5.0536	5.14036	6.31057	6.15864	5.70341	5.91091	5.02615	6.77545	5.43895	4.95098	5.63136	5.37732	4.52941
720575940625047484		0	0	0.133333	2.73333	10.3333	17.1	24.2667	28.1667	32.0667	35.6667	38.5667	40.6333	43.2333	45.4333	47.0667	50.7	53	54.5333	56.6	59.3667		0	0	0.339935	1.03064	2.10291	1.51327	2.15922	1.67498	1.65193	1.77639	2.02786	1.85263	1.96101	1.49852	1.91369	1.55242	1.65328	1.72691	1.6452	1.97456
720575940655013025		0	0	0.133333	1.76667	8.36667	15.1	21.1333	25.8	29.5667	33.3333	35.9333	39.1	43.1	45.6333	48.0333	50.6333	53.2667	55.6333	57.8	59.1667		0	0	0.339935	1.14552	2.62657	1.92094	2.18683	1.97315	2.33357	2.38514	1.91369	2.27083	1.85023	2.58822	2.70165	2.65183	1.43604	2.50976	2.13542	2.19216
720575940649829241		0	0	0	0.833333	4.83333	11.8333	18.0667	23.9	28.5333	33.3333	36.1667	39.4333	43.6667	46.1333	48.8667	50.9	53.2333	55.4667	57.2667	58.8667		0	0	0	1.00277	2.19216	2.26691	2.52894	2.39931	2.74145	1.86786	1.65496	2.65435	1.93793	1.91021	2.18683	1.64012	1.64688	1.94479	1.59025	1.76509
720575940628648809		0	0	0	1.46667	7.03333	15.4	22.1333	28.6	32.0667	36.2667	38	41.1333	44.7667	46.6	49.4	51.8	53.4	54.9667	57.4	58.0333		0	0	0	1.60693	2.77469	3.07246	3.08473	2.77609	2.97695	2.92043	2.65832	2.99704	2.48574	3.15806	3.12623	2.49533	2.45764	2.89233	2.96198	2.35914
720575940610677828		0	0	0	0.866667	5	12.6667	18.7333	24.7	28.8	33.1667	35.5	38.7	42.8667	45.5667	48.1	50.3333	52.8333	54.7667	56.6333	58		0	0	0	1.0562	1.98326	2.21108	2.56818	2.6602	2.68825	2.03443	1.85742	2.68514	1.76509	2.1242	2.39931	1.81353	1.82726	1.83818	2.05724	1.54919
720575940632602532		0	0	0	0.1	3.06667	10.0333	19.0333	23.5	27.8333	30.8667	34.3333	37.5333	41.0333	42.9667	45.8667	48.9333	51.8	53.6333	56.0667	57.9667		0	0	0	0.395811	2.4212	2.76265	3.03846	2.5	2.58306	2.21711	2.48104	2.81346	2.79861	2.415	2.92954	2.06452	2.62552	2.54929	2.63228	2.02457
720575940621399899	tentacular_l	0	0	0	1.3	6.66667	14.5333	21.6667	27.1	30.5333	35.0667	37.3667	39.6333	44.6333	45.3333	47.8667	50.0667	51.8	53.3667	55.3	56.2333		0	0	0	1.36991	2.74874	2.61704	3.0037	2.54755	2.47296	2.39351	2.19823	2.62657	2.27279	2.77288	2.37674	2.26471	2.35797	2.79861	2.5318	1.62652
720575940631959097		0.166667	1.36667	3.9	6.23333	15.6333	27.1667	36.6333	41.9	44.9667	48.2667	48.6333	50.3	51.0333	51.5	53.7333	53.5	54.1	55.3333	57.1333	56.1667		0.453382	0.835996	1.64012	2.5908	4.14313	3.39689	3.36138	3.53412	2.50976	2.09656	2.96067	3.53223	3.13564	3.0304	3.07607	3.24294	3.23883	2.86744	3.63073	2.97863
720575940617629841		0	0	0.1	1.56667	7.5	14.1667	20.9333	25.0333	28.9333	33.1	35.8667	38.6333	41.4667	44.7333	46.9667	49.7667	51.7667	53.4	55.5	55.9		0	0	0.3	1.08577	2.23234	1.80893	2.71948	2.79861	2.1124	2.61215	2.56558	2.40116	2.09338	2.67	2.10528	2.06047	1.90933	1.78139	2.3202	1.98914
720575940620031366		0	0	0.0333333	2.7	10.2	18.4333	26.2667	29.6667	33.3	36.5333	38.8667	41.4333	43.5	44.9	47.6	49.6	51.2333	52.1333	54.2333	55.7333		0	0	0.179505	1.36991	2.56125	2.29032	2.52894	1.88562	2.25315	2.04505	2.06128	1.87409	2.04532	1.73877	2.24499	2.09125	2.15536	1.78388	1.96101	1.82452
720575940633674135		0	0.666667	5.36667	12.2	17.2667	21.7333	25.5	28.9333	32.9667	35.7667	38.5	40.4	42.7333	45.1	46.8667	49.1333	51.2333	52.3	54.1	55.6		0	0.649786	1.70261	1.95619	1.52607	1.96525	1.5864	1.23648	1.663	1.585	1.36015	1.30639	1.36463	1.35031	1.47723	1.52169	1.64688	1.50886	1.35031	1.17189
720575940616857174	TH-VUM_r	0	0	0.0666667	1.46667	7.4	15.6	21.4667	27.0667	30.0333	33.3667	34.4333	36.6667	40.2667	42.7	45.2	46.8667	50.3333	51.6	53.1667	54.5667		0	0	0.249444	1.25786	2.70308	2.498	3.25303	2.06452	2.37323	3.13564	2.53881	2.71211	2.26471	2.81839	3.38034	2.59144	3.09121	2.60256	2.16153	3.0625
720575940620673985	tentacular_r	0	0	0	1.3	7	14.6667	22.2	26.8667	30.1667	33.6333	36.6333	38.4667	42.3667	44.2333	45.9333	48.1333	49.8667	51.5	53.2	54.5333		0	0	0	1.29486	2.67083	2.59915	2.57423	2.24697	2.23731	2.27279	2.40116	2.06128	1.99137	1.8918	2.55517	1.85712	1.96186	1.99583	2.22711	1.99555
720575940631997032	Fdg_l	0	0.0666667	1.4	6.8	14.6	21.9333	29.6667	32.1333	35.2667	38.1333	40.8333	42.1	43.4667	44.7333	45.8	48	49.5	50.2	51.7333	54.3333		0	0.249444	0.8	1.51438	2.92803	2.03197	1.97203	1.99555	2.24994	2.02868	1.77169	1.86815	2.51308	2.23507	2.38607	2.29492	2.26201	2.27156	2.61958	2.53421
720575940616864217		0	0	0.0666667	1.1	5.9	13.4667	20.8333	27.2333	30.2667	33.9	35.9667	38.9	42	43.1667	45.6667	47.9	48.7333	50.5	52.1333	53.7667		0	0	0.249444	1.2741	2.18098	2.02868	2.79384	1.97793	2.55517	1.7767	1.64283	1.85023	1.8619	2.19216	2.0221	2.63755	1.67199	2.07766	2.39072	2.13983
720575940628972048		0	0.133333	2.96667	9.76667	15.8	19.9	23.6667	26.7667	29.7	32.1	34.6667	37.3667	39.7333	42	44.2	46.7333	48.7667	50.0333	51.9333	53.5667		0	0.426875	1.378	1.74515	1.30128	1.53514	1.42205	1.62652	1.57374	1.22066	1.27366	1.51621	2.09656	1.7127	1.73973	1.91369	1.56383	1.3536	1.31487	1.28279
720575940632722771		0.1	1.26667	3.8	5.36667	11.5333	19.6	27.5	32.2667	35.2	38.9667	39.9667	42.2333	43.7	45.1333	46.7667	47.8	49.2333	50.1333	51.5333	51.8667		0.3	0.85375	1.72047	2.24326	2.60427	1.89033	2.74165	2.22011	1.9218	1.70261	1.76037	1.76415	1.81016	2.15613	1.87409	1.6207	1.56383	1.99555	1.76509	2.09338
720575940623578375		0	0	0.1	1.4	6.83333	13.3667	19.0667	23.3667	26.2667	30.1	32.3	34.4333	38.1333	39.7667	42.1667	44.3333	45.7333	47.5	49.5667	50.5667		0	0	0.3	0.986577	1.79041	2.04097	1.80616	1.74133	2.09656	1.46856	1.18743	1.585	1.49963	1.80154	1.39244	1.71917	1.54776	1.60728	1.94394	1.74515
720575940631703608		0.166667	1.46667	5.13333	9	13.3	17.1333	20.0667	23.1	25.2	28.2	30.3	32.1	35.1667	37.8	39.8667	43.6	45.2333	47.2667	48.2667	50.4		0.453382	0.956847	2.10924	2.52982	1.77294	1.94479	2.4212	1.73877	2.34379	2.94845	2.49199	2.59936	2.72132	3.05941	2.39072	2.67831	3.32349	2.46216	3.96597	3.43123
720575940611548878		0	0	0	0.0666667	3.03333	8.66667	17.0333	21.0667	24.8333	28.1333	32.6333	33.4	36.7333	38.0333	42.5	44.3667	45.3333	48.1333	51.4	50.2		0	0	0	0.249444	3.06032	4.64997	5.9525	5.15709	4.45034	5.92021	6.05246	5.20641	5.32249	6.13451	6.89807	5.60644	5.03543	5.48776	6.0255	3.61847
720575940622810153		0	0	0	0.1	4.16667	10.8667	20.1	25.1	29.1333	32.4	36.8	37.0667	40.4	41.5333	44.5333	46.4	46.8667	49.4333	50.5667	50.0667		0	0	0	0.395811	4.2433	5.26456	6.44127	5.33135	4.69562	5.74224	5.57614	5.4829	5.16785	4.55143	6.05934	4.29418	4.81479	5.27689	5.01121	3.88101
720575940627847752	Rounddown	0	0	0.233333	2.46667	8.16667	15.3333	20.3667	26	28.8	31.5333	33.3333	35.9333	38.7667	40.0667	42.3	44.1667	45.7333	46.9333	49.1333	49.9667		0	0	0.495536	1.74611	2.88771	2.72438	2.91529	2.79285	2.78568	2.97471	2.48104	2.73171	2.60363	3.07607	2.72213	2.29613	2.30844	2.69485	2.6675	2.62657
720575940611015122	Zorro_r	0	0	0	0.0666667	0.2	0.533333	1.1	2.4	5.13333	8.03333	12.3	16.2333	20.7667	25.2667	29.7333	34.0667	38.4333	42	46.3667	49.3		0	0	0	0.249444	0.4	0.669992	0.943398	1.45144	2.24697	1.53804	2.85365	2.66687	2.67934	2.26471	2.30844	2.43493	2.39003	2.60768	1.99137	1.82848
720575940609407939		0	0	0.0666667	1.66667	8	16.1	22.0667	27.5667	30.2667	33.1667	33.8333	35.3667	38.5333	40.6333	42.5667	43.5	45.7	47.2	47.7667	49.1		0	0	0.249444	1.51291	2.72029	2.71232	3.19305	2.18607	2.78009	3.22576	2.59594	2.49644	2.10924	2.90383	2.56493	2.45967	3.33816	2.32952	2.55191	2.5606
720575940619588568	Zero order gustatory 2b_r	0	0	0	0.1	0.566667	2.06667	5.66667	10.2333	14.4667	18.0667	21.7667	25.3667	28.9	32.1	35.1333	38.6333	41.5667	43.7667	46.4333	48.8667		0	0	0	0.3	0.760847	1.18134	1.61933	1.81995	1.335	1.80616	2.10845	1.79784	1.42244	1.2741	1.38404	1.49406	1.33375	1.38283	1.45335	1.25786
720575940625580988		0	0	0	0.666667	3.66667	9.46667	14.8	19.9	23.1	26.7333	29.8	32.1667	35.3667	37.6667	39.8667	42	43.7667	45.6333	47.5333	48.7667		0	0	0	0.906765	1.92065	2.20202	2.18174	2.2561	2.50799	1.94822	2.15097	2.16153	1.83455	2.24103	2.75358	1.89737	1.68688	2.22835	1.82087	1.94394
720575940630820919		0	0	0	0.9	4.83333	11.8333	17.7	22.4667	25.4333	29.1333	31.4	34.1	37.1667	38.8	40.6	42.4667	44.2	44.9333	47.6667	48.2667		0	0	0	1.07548	2.46419	2.70904	2.78268	2.78966	2.74084	2.69238	2.37487	2.73679	1.86339	2.6	2.9844	2.48641	1.90438	2.33714	2.64995	1.98214
720575940617552057		0	0	0	0.733333	4.53333	11.3333	17.5667	22.4333	25.7333	28.8667	31.2	33.7667	36.9	38.5667	40.7333	42.4	44.3	45.6333	47.3667	48.0667		0	0	0	0.963789	2.44586	2.19596	2.24623	2.13983	2.27938	2.33429	2.19697	2.47229	1.81384	1.92671	2.32283	1.87261	1.6563	2.16769	2.21334	1.28927
720575940633612698		0	0	0	0.233333	1.9	6	11.7667	16.5333	21.2	25.1667	28.6667	31.3667	33.9333	37.1667	39.1333	41.2	42.6	44.3667	46.3	47.7333		0	0	0	0.422953	1.13578	2.06559	1.8918	2.29105	2.21209	1.73365	2.0221	2.04097	1.74992	2.03443	1.99555	1.72047	2.13854	2.13672	1.79165	1.82452
720575940660229505		0	0	0.1	1.06667	5.23333	10.9667	17.2667	22.8	26.3667	29.5667	32.0667	34.8333	37.5	38.6667	40.7667	42.5	44.0333	44.9	46.3667	47.4		0	0	0.3	1.03064	2.01136	1.60174	2.35136	2.48193	2.12106	2.06047	1.78761	2.26691	1.80278	2.14994	2.06047	2.1095	2.25807	1.98914	2.02457	1.66533
720575940630667372		0	0	0	0.133333	3.03333	9	16.2667	19.8667	23.2667	26.1667	28.6667	31	33.1333	35.0333	37.3667	39.3	41.6667	42.8	45.4	47.3		0	0	0	0.426875	1.88827	2.19089	2.43493	1.72691	1.67199	1.89883	1.90321	1.75119	1.91021	1.58079	2.04097	2.08407	2.14994	1.98997	1.81842	1.75404
720575940647518340		0	0	0	0.6	3.73333	9.86667	16.3667	20.7667	24.4333	27.4	30	31.9333	35.2667	36.8667	39.4333	41.1667	42.9	44.1333	46.1	46.9		0	0	0	0.8	2.1124	2.29105	2.70165	2.51241	2.45877	2.09125	2.33809	2.22011	1.8962	1.87498	2.07659	1.79041	2.02237	2.26176	2.44063	1.61967
720575940625861660		0	0	0.0666667	1.5	7.8	13.8333	19.5333	24.2667	26.5667	29.4	31.2333	33.5	36.1	38.0667	39.6	41.3	43.6667	44.6333	46.3667	46.8333		0	0	0.249444	1.05672	2.07204	1.77169	1.99555	1.8962	2.27572	2.2151	2.47229	2.27669	1.98914	2.58113	2.04287	1.82848	2.58629	2.21334	1.87053	2.6468
720575940626279742		0	0	0.166667	2.53333	8.8	13.0333	15.8	17.9667	20.8667	23	25.7333	28.4667	30.4333	32.6333	36.1667	37.6667	40.3667	42.0667	44.8	46.3333		0	0	0.453382	1.0562	1.249	1.30341	1.27541	1.40198	1.92758	1.84391	1.67199	1.85712	1.74515	1.90584	1.50739	1.42205	1.64283	1.61107	1.77764	1.27366
720575940644653348		0	0	0	1.13333	5.53333	12.7	18.5667	23.8	25.8	28.6	31.1667	32.5	36.1333	37.3	39.8333	40.7333	42.1333	43.2333	46.3333	46.1333		0	0	0	1.25786	2.88367	3.30807	3.52783	2.93712	2.21209	3.03974	2.94486	3.87083	3.1489	3.47515	3.73348	3.07607	3.0739	2.98533	3.18678	2.77769
720575940635055039		0	0	0	0.966667	5.16667	11.9	17.9667	22.5333	25.3667	28	30.6667	32.5333	35.1333	36.6	39	40.9	42.3	43.2	45.2667	46.1		0	0	0	1.01598	2.03443	1.83212	2.28741	1.58605	1.79784	1.52753	1.27366	1.38404	1.30979	1.58325	1.59164	1.13578	1.06927	1.42361	1.56915	1.37477
720575940613687789		0	0	0	0.0333333	1.73333	6.53333	13.1333	16.8	20.7	23.8333	26.2667	28.9667	31.9	33.3667	35.8	38.7	40.7333	42.5333	44.6667	46.0667		0	0	0	0.179505	1.45907	2.60427	2.60427	1.83303	2.06801	2.51772	2.1124	1.55956	2.18098	2.04097	2.25684	1.88237	1.76887	1.76509	1.88562	1.28927
720575940647033396		0	0	0	0	0.333333	1.93333	6.3	9.96667	14.3333	18.5667	21.7667	25.7	28.6667	31.5667	34.5667	36.6333	39.2	41.2333	44.0333	46.0667		0	0	0	0	0.699206	1.45907	1.91746	1.85263	1.86786	1.62652	1.87409	1.91746	1.4453	1.28279	1.8918	1.83455	1.42361	1.585	1.60174	1.56915
720575940635578303		0	0	0	1.26667	6.83333	13.7667	19.7667	23.4667	26.6333	28.8333	31.6333	32.9667	35.7333	37.7	39.3	40.8667	42.6333	44	45.3667	45.9		0	0	0	0.928559	2.26691	2.13983	2.31924	1.91021	2.10528	1.80893	2.45606	2.08939	2.09656	2.20832	2.5186	1.82087	1.9405	2.63312	2.02457	2.31445
720575940618696989	Zero order gustatory 2a_r	0	0	0	0.1	0.533333	1.66667	3.9	8.13333	11.7333	14.8667	19	21.9667	25.6667	29.1333	31.5667	34.8333	38.2333	40.3333	43	45.6		0	0	0	0.3	0.618241	0.942809	1.66032	1.54344	1.50407	1.668	2.3094	1.88827	1.67995	1.52169	1.54236	1.69476	1.54236	1.4453	1.96638	1.51877
720575940625737776		0	0	0	0.966667	5.2	11.4333	16.0667	21.6333	24.2333	27.6667	29.5667	31.6667	34.6333	35.5	37.9	39.8	41.1	42.3333	44.5333	45.5667		0	0	0	1.22429	2.34379	2.43151	2.56818	2.61385	2.72865	2.80872	2.15536	2.46757	2.31637	3.19113	2.63755	2.63818	2.07123	2.97022	3.0192	2.72865
720575940631406411		0	0	0	0.5	5.5	12.3333	19.4667	22.6667	25.9	27.8	29.4	31.4	33.9	34.8667	36.3	38.2333	39.8333	40.8	43.0333	45.1333		0	0	0	0.619139	1.89297	2.19596	2.67997	1.90321	1.7767	1.72047	1.8	1.62481	2.07123	1.62754	2.38258	1.56383	1.80893	1.90438	2.13672	1.89268
720575940610916465		0	0	0	0	0.166667	1.13333	3.6	7.3	10.8667	16.2	19.6333	22.5	26.0667	29.1333	32.4667	34.6667	37.4	39.7667	42.6333	44.8667		0	0	0	0	0.453382	0.805536	1.81842	1.95192	1.7075	1.72047	1.90584	1.82117	1.94822	1.47723	1.7075	1.81353	1.81842	1.60589	1.7792	1.45449
720575940607193986		0	0	0.0666667	1.56667	6.9	14.5333	20.0333	24.5	27.3333	30	30.5667	33.0667	35.6333	37.0333	38.7667	39.6	42.3	43.5	43.6333	44.2		0	0	0.249444	1.30852	2.34307	2.12498	2.53618	1.78419	2.80872	2.36643	1.99472	2.09656	2.37323	2.46959	2.92897	2.41661	2.9229	2.3202	2.60107	2.21209
720575940632365905	Sternum	0	0	0.0666667	0.5	2.23333	6.03333	10.6333	15.9667	18.2333	22.0667	24.3333	27.5333	29.9	32.0667	34.3	37	38.7667	40.1333	42.0333	43.4667		0	0	0.249444	0.67082	1.28279	1.42556	2.53618	1.32874	1.85622	1.65193	1.92065	1.74611	1.55671	1.45907	1.71561	1.34164	1.22972	1.335	1.62241	1.38404
720575940609915204		0	0	0	0.533333	2.86667	8.33333	13.4333	17.3667	20.2	23.5	25.5333	28.4333	31.2	32.8	35.1	37	38.7	39.7667	42.2333	42.9667		0	0	0	0.669992	1.45449	2.0221	2.39003	2.05724	2.18174	2.36291	2.18683	2.44518	1.37598	1.97315	2.52124	1.7127	1.50886	1.85622	2.33357	1.22429
720575940626495746		0	0	0.0333333	0.333333	1.73333	5.66667	9.6	13.4667	16.9667	20.2333	22.9667	26.0667	29.2333	31.7	33.9	36.9333	37.8667	39.3333	41.3667	42.8		0	0	0.179505	0.471405	1.12349	1.46818	1.76257	1.335	1.53804	1.38283	1.62241	1.20922	1.68688	1.18743	1.24766	1.23648	1.30979	1.3499	1.19675	1.30128
720575940612888178	MN8	0	0	0	0.766667	4.3	10.3667	15.3333	19.9	21.8333	25.1333	27	28.4333	30.9333	32.5667	34.9667	36	38	39.0667	40.2	41.3667		0	0	0	0.882547	2.49199	2.56233	2.03852	2.03879	2.46419	2.04505	2.20605	2.1242	1.96525	2.18607	2.9831	2.09762	2.44949	2.47566	2.86822	1.87053
720575940617588258		0	0	0	1.46667	7.16667	14.6667	21.5667	25.4	27.9333	29.5333	30.6667	31.9	33.7	34.8667	35.8	37.1667	38.9	39.2667	40.5333	40.9		0	0	0	1.25786	2.87615	2.22611	2.60363	2.51131	2.51573	1.85712	2.16538	2.10317	2.75862	2.04505	2.45493	2.22236	2.65016	2.0155	2.98589	2.65016
720575940621261296		0	0	0	1.03333	5.3	11.3	16.1333	21.0333	22.8333	26	28.0333	29.7333	32.2	32.9667	35.0667	35.7	36.5667	38.1333	39.5333	40.4667		0	0	0	1.25122	2.47857	2.80654	3.26326	2.46959	2.45062	2.50333	2.15226	2.4212	2.32952	2.25807	2.69485	2.28254	2.82469	2.65497	2.98589	2.02868
720575940631999080		0	0	0	0.0333333	2.33333	6.7	12.9333	16.0333	19.7333	22.5333	25.4333	27.0667	29.9667	30.2667	33.3667	35.6	36.4667	38.8333	40	40.4333		0	0	0	0.179505	2.14994	3.2777	4.36603	3.26071	3.23454	3.94743	4.19272	3.69624	3.67408	3.10841	3.85126	3.38231	3.4228	4.00902	3.51188	2.64176
720575940624966840		0	0	0	0.433333	3.1	7.23333	11.3333	15.1333	17.5	20.9667	23.3333	25.5	27.4667	29.1667	31.9	33.1667	35.1	36.9	39.3667	40.3		0	0	0	0.495536	1.35031	1.92671	1.81353	2.26176	1.97906	2.33071	1.97203	1.97906	1.97878	2.54406	2.59936	2.25216	2.18098	2.44063	2.21334	1.75404
720575940626972056		0	0	0	0	0	0	0	0.333333	2.26667	6.06667	10.5333	15.2667	19.4	23	26.2333	30	32.8333	35.4	38.1333	40.3		0	0	0	0	0	0	0	0.537484	1.38884	1.56915	1.87498	1.31487	1.47422	1.54919	1.5206	1.29099	1.48511	1.08321	1.02415	1.03763
720575940610803554		0	0	0	0.0666667	1	4.4	9.03333	12.5667	15.6667	18.6	21.1667	23.8333	26.1333	28.8333	30.5667	33.0333	35.0333	36.4	38.1333	39.9		0	0	0	0.249444	0.856349	1.38082	1.74133	1.45335	1.61933	1.56205	1.39244	1.31867	1.35974	1.46249	1.47611	1.19675	1.64283	1.33167	1.335	1.49108
720575940621538142	tundra_l	0	0	0	0.433333	2.8	7.96667	13	16.9667	19.8	22.3	23.9667	26.5	28.7667	30.3667	32.2333	33.7	35.8	37.2	38.9667	39.9		0	0	0	0.558768	1.27541	1.68292	2.09762	1.83455	2.03961	1.88237	1.51621	2.14087	1.83818	1.87053	2.29032	1.6563	1.86905	1.98997	1.64283	1.88591
720575940628826128	MN6_r	0	0	0	2.03333	9.03333	17.4333	22.8667	27.3333	29.9333	31.3333	32.3667	33.3	36.1	36.6333	37.3667	38.4	38.2333	39.1333	39.5333	39.6667		0	0	0	1.58079	3.20919	2.60363	3.10627	2.79682	2.88598	3.0037	2.96067	2.79464	2.77308	1.663	3.13564	2.77609	2.97415	3.13829	2.44586	3.26939
720575940613929391		0	0	0	0.3	1.76667	5.53333	8.93333	12.4	14.9	16.9667	19.5	21.3667	24.0667	26.7333	29.1333	31.4	33.9667	35.2	37.3333	39.5		0	0	0	0.458258	1.17426	1.52169	1.43604	1.74356	1.64012	1.47158	1.28452	1.70261	1.54776	1.96525	2.45945	1.68523	1.72208	1.81475	2.18072	2.01246
720575940624623287		0	0	0	0.266667	2.43333	6.96667	12.3333	15.7	18.9	21.3	23.9667	25.9667	28.4	29.8	32.1667	33.6667	36.1	36.6333	38.5333	39.4		0	0	0	0.512076	1.49852	1.90584	1.61933	1.61555	1.90351	1.36991	2.16769	2.08939	1.74356	1.72047	2.05075	1.93793	1.57797	2.21334	1.97878	1.60416
720575940635239672	kelp_a_r	0	0	0	0.0333333	0.766667	3.33333	8.23333	11.0667	14.5667	16.7333	20.3	22.4333	25.5333	26.8667	29.2	31.7	34	35.5333	37.8	39.2333		0	0	0	0.179505	0.919541	1.61933	2.41776	2.32283	2.04423	2.52894	2.50533	2.6164	2.47296	1.78388	2.93712	2.19317	2.16025	2.92954	2.70062	2.39003
720575940622612749		0	0	0	0.666667	2.73333	6.66667	11.4667	14.4333	16.5333	19.3667	21.5	23.2	26.4	28.8333	31	33.4667	35.2667	36.6	38.0667	39.1333		0	0	0	0.745356	1.52607	1.69967	2.23209	1.96101	2.04505	2.40116	1.80278	1.98997	2.04287	2.46419	2.17562	2.06128	2.60683	1.90788	2.46216	2.6675
720575940620170887		0	0	0	0.0333333	0.333333	2.83333	7.3	9.86667	14.2	16.7	19.9	22.3667	25.1667	26.8333	29	31.8333	33.5333	35.2333	37.7	39		0	0	0	0.179505	0.537484	1.67498	2.05183	2.40463	1.98997	2.28254	2.49466	2.37323	2.23731	1.69476	2.76887	2.16153	1.87498	2.60363	2.80654	2.50333
720575940610258552		0	0	0	0.566667	3.7	8.93333	13.9	17.0667	20.0667	22.4333	24.2333	26.5333	28.7667	30.6333	32.5	33.7667	35.3333	36.6	38.4	38.9333		0	0	0	0.558768	1.75404	1.78761	1.7195	2.26471	1.94822	1.56383	2.5908	1.68787	1.99472	1.81628	1.76541	1.45335	1.75752	2.09125	1.81842	1.98214
720575940607451081		0	0.366667	2.33333	4.63333	10.0667	15.2	20.8667	23.7333	26.4	28.8	29.8667	30.8333	32.5333	32.8	33.5	34.8667	35.8	37	37.5667	38.8333		0	0.546707	1.42205	1.9405	2.06452	2.11975	2.65497	1.61107	1.68523	2.10396	2.01219	1.89883	2.04505	1.81475	2.12525	1.87498	1.32665	2.25093	2.26102	1.57233
720575940619853515		0	0	0.133333	2	8.1	15.7667	21.4	25.1667	27.1	28.3333	29.9667	31.2333	32.4	32.9667	34.1333	34.3333	36.3667	37.2667	37.9667	38.5333		0	0	0.339935	1.63299	3.26956	2.69176	2.57682	2.40947	2.15019	2.087	2.31637	2.04423	2.2151	2.49644	2.37674	1.88562	1.97456	2.1746	2.12106	1.96186
720575940619473624		0	0	0	0.266667	3.53333	10.0667	16.6	18.5667	21.4333	22.8333	24.8667	26.2333	27.6333	28.6667	30.2333	32.0667	33.2667	34.9333	36.3667	38.4667		0	0	0	0.573488	2.21711	2.12812	2.2	1.76415	1.585	1.57233	1.58605	1.68688	1.72208	1.57762	1.83818	1.48174	2.03197	2.39351	1.97456	2.55256
720575940618574749		0	0	0	1.9	8.96667	18.4333	26.6667	31.1	31.8667	33	33.2	34	34.0667	34.7	35.1333	34.4333	36.3667	37.9333	39	38.2667		0	0	0	1.57797	2.42876	2.49911	3.50555	3.08058	2.59144	3.34664	2.76164	3.21455	3.2755	3.01275	3.97268	2.83647	3.65589	2.79205	3.61478	2.87441
720575940639786915		0	0	0	0.0333333	0.833333	3.76667	8.7	11.9	15.5667	18.0667	20.9	23.0667	25.7333	27.2667	29.5	31.5333	33.2	35.1	37.0333	38.2667		0	0	0	0.179505	1.00277	1.85622	2.6602	2.61215	2.20126	2.60683	2.2561	2.73171	2.36549	1.99889	3.21196	2.20202	2.31517	2.86764	2.70165	2.46216
720575940623209165		0	0	0	0.0666667	2.3	6.46667	12.9	16.0667	19.5333	21.7667	24.3333	26	28.5667	29.1667	31.9667	33.4667	34.4333	36.1667	38.3667	38.2		0	0	0	0.359011	2.35443	2.9409	3.81532	2.756	2.41845	3.65772	3.62706	3.79473	3.60262	3.1526	4.19113	3.11698	3.28312	4.13185	3.83391	2.91433
720575940624906483		0	0	0	0.5	2.6	6.86667	11.3	14.4333	17.0667	19.5333	21.8667	23.8	26.1667	28.1667	30.3	31.6	33.8667	35.2667	37.3667	37.8667		0	0	0	0.619139	1.28062	1.60693	2.06801	1.35851	1.94822	1.43139	1.58605	1.86905	1.63469	1.73365	1.9	1.49666	1.72691	1.94822	2.27279	1.45449
720575940627819151		0	0	0	0.533333	3.13333	7.46667	11.9333	15.1667	17.7333	20.4333	22.9	24.9333	27.1667	29.4333	30.7	32.7667	34.0333	35.1	36.9333	37.8333		0	0	0	0.718022	1.62754	1.76509	1.98214	1.73365	1.45907	1.62652	1.81384	2.0806	1.73365	1.96101	2.08407	1.68688	1.92325	2.15019	1.8427	1.77169
720575940616864086		0	0	0.0666667	1.06667	5.76667	12.7	17.8667	21.5	23.8667	26.0333	26.0667	28.3	30.2	31	33.5667	33.6	35.5	35.9333	38	37.7333		0	0	0.249444	1.15277	2.37604	2.45153	2.61704	2.12525	2.72927	3.00537	2.48909	2.6096	2.03961	2.73252	2.75298	2.43036	3.08491	3.31595	2.97769	3.1721
720575940624897516	web_c_l	0	0.0333333	0.0333333	1.33333	6.16667	13.8	20.2667	23.9	25.8667	28.4	28.6	30.0667	30.5	31.2667	33.0333	33.3	34.4667	35.2	36.9	37		0	0.179505	0.179505	1.13529	2.51772	2.7374	2.27938	2.66271	2.47296	2.16949	2.43036	2.58113	1.94508	2.30844	2.13672	2.45153	2.40463	2.11975	2.37136	2.16025
720575940611160930	foxglove_r	0	0	0	0.0666667	2.33333	7.23333	12.9333	16.3	19.0333	21.4667	23.4	25.4333	27.6333	28.3333	30.0333	31.7333	32.8	34.2333	35.5	36.4		0	0	0	0.249444	1.83182	2.21635	1.59025	1.81016	1.81628	1.96186	1.56205	2.20126	1.3536	1.59861	1.83455	1.59025	2.19697	1.68688	1.64823	1.68523
720575940612036837		0.166667	1.36667	3.86667	5.9	14.2333	23.0667	30.5	32.8667	34.2333	36.4333	35.6	36.2	35.1667	34.2333	36.2667	34.5667	35.2667	36.5	36.5333	36.2		0.453382	0.835996	1.64789	2.44063	3.53726	2.83941	1.80278	2.71702	2.15536	2.39003	2.8589	3.4	2.50444	2.04423	3.1721	2.69176	3.14042	3.49046	3.12765	2.74955
720575940630664556		0	0	0	0.233333	2.63333	7	11.2667	13.6333	15.6667	17.3	18.8	21	22.8	24.6667	26.6333	28.6	30.5333	32.1667	34.7	36.1		0	0	0	0.495536	1.51621	1.34164	1.15277	1.19675	0.977525	1.1299	0.87178	1.18322	1.01325	0.977525	1.25122	1.74356	1.74611	1.41618	1.41774	1.86815
720575940630771449		0	0	0	0.0333333	0.633333	3.2	7.5	11.3333	14.5333	16.5333	18.8667	20.5333	22.4333	23.8	25.9333	28.6	30.5667	31.9	33.7	35.8333		0	0	0	0.179505	0.795124	1.9218	1.83938	1.93793	1.80247	2.12498	1.68787	1.335	1.70652	2.13542	2.12812	2.09125	2.6164	2.00582	2.16256	1.95078
720575940639425112		0	0	0.0666667	1.16667	5.36667	11.3	15.8667	19.9	22.1667	23.9667	24.9667	26.7333	29.2667	30.4	31.6	32.2333	33.6667	34.8333	35.9	35.6333		0	0	0.249444	1.24052	2.24326	2.28254	2.61704	2.10317	2.51772	2.46959	2.62657	2.44858	1.8427	2.2	2.87054	2.30483	2.38514	2.03443	2.3	2.19823
720575940612558061		0	0	0	0.766667	4.8	10.1	14.6	17.4667	20.1	22.2333	22.7667	24.1	26.0333	27.8667	28.8667	31.1333	32.8333	33.6667	34.3667	35.0667		0	0	0	0.803465	1.98997	1.64012	2.31805	1.7075	1.44568	2.24623	1.96101	1.97231	2.10528	2.06128	1.99555	1.87498	2.14606	1.92065	1.83455	2.27938
720575940620025620		0	0	0	0.0333333	2.46667	6.63333	13	15.7333	18.8667	20.6667	23.8667	24.2667	26.5333	27.2	30.0667	31.1667	31.9	33.3667	35.3	34.9667		0	0	0	0.179505	2.41845	3.27092	3.94124	2.85112	3.06304	4.22953	3.82739	4.08194	3.5283	3.69143	4.02437	3.29731	3.5623	3.73705	3.53223	2.89233
720575940609405635		0	0	0	0.0333333	0.733333	3.56667	7.2	10.8667	13.1667	16.2333	17.7	19.5333	22.3333	24.0667	25.8	27.6	29.6667	30.9333	33.1	34.2333		0	0	0	0.179505	0.727247	1.40673	1.46969	1.45449	1.48511	1.17426	1.32035	1.14698	1.10554	1.23648	1.64114	0.840635	1.39841	1.69181	1.44568	1.20231
720575940620780272		0	0	0	0.233333	2.86667	8.33333	14.0667	16.1667	18.4667	20	21.7	23.2667	24.8333	25.5667	27.1333	28.5	29.3333	31.3	32.5333	34.0667		0	0	0	0.495536	1.68787	1.95505	1.65193	1.59339	1.17568	1.09545	1.79165	1.48174	1.48511	1.38283	1.54344	1.62788	1.53478	2.08407	1.83908	1.91369
720575940613347299		0	0	0	0.833333	4.36667	9.86667	14.5667	18.5	20.1667	22.2333	23.7333	25.1333	27.3667	27.8	29.5333	30.8333	31.2	31.7	33.6667	34		0	0	0	0.933928	2.33071	2.72927	2.49911	2.1095	2.38164	2.52565	2.69485	3.39346	2.68928	2.65079	2.65497	2.3956	2.91433	2.55799	2.67499	2.3523
720575940607386290		0	0	0.0666667	0.433333	1.46667	3.36667	5.96667	8.33333	11.6667	14.0667	16.8667	18.9	20.8	23.2667	25.3667	27.1	29.2	30.7	32.4667	33.7667		0	0	0.249444	0.558768	0.956847	1.7792	1.60174	1.79505	2.18072	1.7114	1.74611	1.90351	1.66132	1.50407	1.70261	1.7195	1.6207	1.5308	1.60693	1.17426
720575940626308697		0	0	0	0	0.133333	0.866667	3.56667	7.23333	10.7	13.8333	17.0333	18.9667	21.4	23.1333	25.1	26.5667	28.4	29.8667	31.8	33.4		0	0	0	0	0.339935	0.718022	1.70652	1.54236	1.84662	1.67498	1.22429	1.42556	0.757188	0.884433	0.907377	1.02252	0.986577	0.956847	1.04563	1.35647
720575940630806267		0	0	0	0.0333333	2.2	5.83333	11.7333	14.1333	17.1	19.4667	22	22.2667	24.9	25.5	28.4333	29.3	30.1667	32.2	33.9333	33.3667		0	0	0	0.179505	1.98997	2.63418	3.8465	2.87209	3.08058	3.88787	3.8384	3.45382	3.45784	3.15964	4.10433	3.22645	3.72454	3.50619	3.48266	2.72621
720575940615296818		0	0	0	0.1	1.6	5	8.86667	11.8	14.6333	16.3	18.2	19.7667	21.9667	23.2667	25.3	26.5333	27.9667	29.5667	30.9	32.4333		0	0	0	0.3	1.30639	1.50555	1.72691	1.6	1.19675	1.00499	0.945163	1.02252	0.546707	0.997775	0.936305	0.991071	0.795124	0.955103	0.830662	1.11604
720575940619114048		0	0	0	0.5	2.6	6.83333	10.6667	13.8	15.8333	18.1667	19.8	21.1667	23.7333	24.8667	26.4667	27.5667	29.1333	30.2667	31.7667	32.4333		0	0	0	0.619139	1.30639	1.65496	1.69967	1.37598	1.71432	1.34371	1.4	1.93362	1.38884	1.83908	1.94479	1.35851	1.56489	1.99889	1.74515	1.25654
720575940624023188		0	0	0	0.5	2.83333	7.26667	11.7333	14.5	16.7333	18.7333	20.2667	21.7	23.9667	25.2667	26.2667	27.7667	29.1667	30.0667	31.5333	32.2		0	0	0	0.619139	1.46249	1.36463	1.59025	1.20416	1.26315	1.18134	1.12349	1.59478	1.25122	1.33998	1.59025	1.25654	1.39244	1.43604	1.54344	1.35154
720575940626626597		0	0	0	0.5	2.83333	7.26667	11.7333	14.4333	16.7	18.6667	20.2333	21.5667	23.8	25.2333	26.1	27.6667	29.0333	29.8667	31.4333	32.1333		0	0	0	0.619139	1.46249	1.36463	1.59025	1.11604	1.21518	1.16428	1.11604	1.64688	1.16619	1.30852	1.64012	1.2202	1.378	1.49963	1.60589	1.335
720575940627410451	MN6_l	0	0	0	1.43333	6.73333	13.7667	17.3333	20.5667	22.9333	24.8	26	27.5	30.3667	30.2667	30.3333	30.3667	31.7	31.5667	32.8	32.1333		0	0	0	1.45335	3.02141	3.47067	3.30992	3.72991	3.45382	3.72738	2.93258	3.08491	2.70165	4.14675	3.3698	3.03846	3.28786	2.82469	3.1241	3.21178
720575940608498780		0	0	0	0.5	2.6	6.76667	10.6	13.7333	15.6667	18.1333	19.6333	21	23.6	24.6	26.2	27.2333	28.8	30	31.5667	32.1		0	0	0	0.619139	1.30639	1.68688	1.66533	1.33998	1.75752	1.335	1.40198	1.93218	1.45144	2.02649	1.98997	1.38283	1.6	1.89737	1.72595	1.2741
720575940636165624		0	0	0	0.0666667	2.23333	5.43333	10.7667	13.2667	16.5333	17.8333	20.2667	21.2333	23.0333	23.7667	26.2333	27.7333	28.0667	30.4333	31.2	32.1		0	0	0	0.249444	1.94394	2.69176	3.10573	2.93182	2.95221	3.29731	2.48909	3.64859	3.04941	2.37604	3.47067	2.67	2.99926	3.32349	3.28024	2.86764
720575940636895406	kelp_a_l	0	0	0	0.0333333	0.3	2.23333	5.56667	7.33333	10.1	12.0333	14.3667	16	18.2	19.7	22.4	24.6667	26.5333	27.8	30	31.6333		0	0	0	0.179505	0.525991	1.35851	1.90933	2.00555	2.03879	2.19823	1.9405	2.52982	2.48193	1.96893	2.8	1.93793	2.36267	2.41385	2.51661	2.07338
720575940611436408		0	0	0	0.5	2.36667	6.16667	9.56667	12.8667	14.9667	17.3667	18.9	20.1667	22.3667	23.7	25.2333	26.3	27.7	29	30.7667	31.5333		0	0	0	0.619139	1.27758	1.46249	2.01136	1.38404	1.62241	1.32874	1.24766	1.63469	1.3536	1.44106	1.60589	1.44106	1.50886	1.69312	1.62652	1.40791
720575940634301852		0	0	0	0.0333333	1.03333	4.03333	8.56667	12.0333	14.7667	16.8	18.6	20.3	21.7667	23.1333	24.9	26.3333	27.2333	28.5333	29.8	31.3667		0	0	0	0.179505	1.13969	1.58079	1.78294	1.3536	1.49852	1.73973	1.38082	1.1299	1.49852	1.40791	1.75784	1.27366	1.667	1.52169	1.75879	1.40198
720575940623453959		0	0	0	1	4.83333	10.6667	15.7333	18.9	20.2	22.2667	22.7	23.9667	25.2333	25.8667	26.9333	27.9333	28.8	29.6333	30.4	30.6667		0	0	0	1	2.28157	1.84992	1.7114	2.08726	1.81475	1.8607	1.75404	1.7792	2.01136	1.85712	1.96525	1.94822	1.97315	1.7792	2.09125	2.27058
720575940625178768		0	0	0	0.233333	2.66667	7.06667	11.4	13.8	15.7	17.0333	18.6333	20.2667	21.9667	23.2	24.7	25.9	26.9	28.4667	29.8	30.6		0	0	0	0.495536	1.57762	1.41264	1.22746	1.19443	1.06927	1.04828	0.87496	0.679869	0.912262	1.07703	1.21518	1.13578	1.04403	0.921352	1.30128	1.28062
720575940614660519	justice_r	0	0	0	0	0	0.333333	1.4	3.2	5.3	7.6	10.3333	12.9333	14.9333	17.4	19.8667	22.1333	24.5	26.2	28.8	30.4333		0	0	0	0	0	0.537484	1.0198	1.30128	1.75404	1.70489	1.63978	1.69181	1.23648	1.81842	1.74611	1.49963	1.56525	1.55778	1.4922	1.20231
720575940623192781		0	0	0	0.0666667	1.53333	4.66667	8.16667	11.1	14.0333	15.6	17.6333	19.0333	21.0667	22.1333	24.1	25.1	26.2667	28.0667	29.4	30.4333		0	0	0	0.249444	1.35974	1.63978	1.80893	1.79536	1.13969	1.28062	0.87496	1.07961	0.771722	0.884433	1.10604	1.04403	1.18134	1.20922	1.30639	1.38283
720575940629207963		0	0	0	0.0333333	0.433333	2.56667	6.1	8.16667	11.3667	13.3667	15.9	17.5667	19.4333	21.1667	23.3333	24.5333	26.4667	27.2333	29.4667	30.1333		0	0	0	0.179505	0.667499	1.47611	1.79536	2.03443	2.05724	2.72621	2.18098	2.43151	2.53881	1.75278	2.80872	2.21711	2.77769	2.40393	2.83706	1.78388
720575940616644411		0	0	0.133333	1.43333	4.4	6.46667	9.7	10.9333	12.9333	15.0333	16.7333	18.5	19.5667	21.7667	22.4667	24.9333	25.6333	27.0333	28.2667	29.9333		0	0	0.426875	1.22972	1.6452	1.92758	1.69607	1.78761	1.82452	1.51621	1.50407	1.9105	1.97793	1.85622	1.40791	1.63163	1.27758	1.81628	1.56915	1.69181
720575940632304711		0	0	0	0.0333333	1.66667	4.6	9.3	11.7	13.6333	15.5667	18	18.2333	20.5667	21.3333	24.2667	25.6667	26.2	28.0667	30.1667	29.7667		0	0	0	0.179505	1.73845	2.61534	3.38772	2.5318	3.04941	3.28312	3.63318	2.97415	3.63944	3.43835	4.15478	3.10197	3.11341	3.79415	3.65224	2.51241
720575940628676457	hound_l	0	0	0	0.0333333	0.266667	2.1	4.8	6.46667	9.26667	10.8667	13.1	15.2667	17.6667	19.5333	21.4	23.0333	25.1667	26.7	28.3667	29.5333		0	0	0	0.179505	0.442217	1.19304	1.55778	1.43139	1.78761	1.89268	2.15019	2.33714	2.25586	1.89268	2.8	1.85263	2.06694	2.54493	2.13672	1.85712
720575940608735241		0	0	0	0.166667	1.46667	4.66667	7.36667	10.8333	12.8	14.8	16.2	17.2	18.7333	21.1333	22.4333	23.9333	25.8667	26.8	27.6	29.5		0	0	0	0.372678	0.956847	1.37437	1.58079	1.98466	1.57903	1.55778	1.42361	1.79629	1.99889	1.64789	1.81995	1.63163	1.56489	1.81475	1.56205	1.82117
720575940612648106	fudog_l	0	0	0	0	0	0	0	0	0.166667	1	2.33333	4.16667	8.03333	11.0667	14.0667	17.6	21.3	23.5667	26.1333	28.4333		0	0	0	0	0	0	0	0	0.372678	0.966092	1.77639	1.71432	1.378	1.8427	1.8427	1.47422	1.39403	1.28279	1.23108	1.28279
720575940609133269		0	0	0	0	0.166667	1.7	4.6	6.46667	9	10.9667	13.5	15.0667	17.2	18.2	20.5333	22.4667	23.7333	25.5333	27	28.3333		0	0	0	0	0.372678	1.1299	1.51877	1.54344	1.50555	1.90584	1.82117	1.87853	1.85113	1.77764	2.31996	1.94479	2.26471	2.23209	1.78885	1.61933
720575940611549902		0	0	0	0	0.0333333	0.133333	0.566667	1.8	3.86667	6.53333	9.66667	12.4	15.0667	17.4	19.5333	21.9667	23.7	25.3667	26.8	28.2333		0	0	0	0	0.179505	0.339935	0.760847	1.10755	1.47723	1.43139	1.75752	1.66533	1.63163	1.47422	1.23108	1.25122	1.21518	1.19675	1.37598	1.33375
720575940627779983		0	0	0	0.433333	2.16667	5.73333	8.63333	11.8333	13.3667	15.5333	17.2	18.7	20.5333	21.4333	23.1333	23.9333	25.0667	25.6	27.5	27.9667		0	0	0	0.61554	1.29314	1.74992	1.88827	1.55099	1.58079	1.87498	1.6207	2.06801	1.23108	1.99472	1.94479	1.87853	2.03197	1.90788	2.1095	1.60174
720575940614128691		0	0	0	0	0.233333	2.43333	6.73333	11.3333	15.6	18.7667	21.8	23.8	25.3667	25.8667	26.8	26.8	27.4333	27.6667	27.9667	27.9		0	0	0	0	0.422953	1.35851	1.52607	1.42205	1.2	1.28279	1.32665	0.909212	1.19675	1.23108	1.16619	0.909212	1.08577	1.24722	1.04828	1.04403
720575940613670893		0	0	0	0.0333333	0.266667	1.63333	4.3	6.1	9.16667	10.8	13.7667	15	17.2667	18.6	19.9333	21.7	23.5333	24.7667	26.1667	27.3667		0	0	0	0.179505	0.512076	1.11006	1.41774	1.61967	1.26711	1.37598	1.02252	1.67332	1.03064	1.6452	1.09341	1.50886	1.62754	1.38283	1.18556	1.40198
720575940620374693		0	0	0	0	0.7	2.36667	5.63333	7.33333	9.06667	10.9	12.5	14.3	15.7	17.9	18.6667	21	22.3667	23.8667	25.1	27.2		0	0	0	0	1.06927	1.30341	1.49406	1.24722	1.8427	1.7195	1.99583	1.6563	1.84662	1.97231	1.92065	1.41421	1.97456	1.49963	1.7195	1.72047
720575940627083294		0	0	0	0.1	0.366667	0.6	1.53333	3.06667	5.03333	7.1	9.06667	11.6667	13.7333	16.0333	18.3667	20.3333	22.2667	23.3667	25.8667	27.1		0	0	0	0.3	0.481894	0.711805	1.0562	1.50407	1.76037	1.83212	1.91369	1.59861	1.8962	1.85263	1.99137	1.53478	1.99889	1.97456	1.78388	1.42244
720575940610000964		0	0	0	0.0333333	0.433333	2.5	6.06667	8.53333	11.1	13.2667	15.8333	16.7333	18.7333	19.7333	21.7	22.7667	23.8333	25.1333	26.6667	27.0667		0	0	0	0.179505	0.667499	1.64823	1.98214	1.85712	1.86815	2.22011	1.59339	1.8427	1.80616	1.8427	1.71561	1.62652	1.79041	2.14061	1.71917	1.31487
720575940621573030		0	0	0	0.0666667	0.566667	3.13333	5.93333	8.56667	10.8333	13.4	14.8667	16.0667	18.0667	19.2667	21.1333	22.2667	23.4333	24.5	25.9333	26.9667		0	0	0	0.249444	0.667499	1.25786	1.48174	1.64688	1.52934	1.25433	1.28409	1.45907	1.03064	1.54776	1.668	0.997775	1.17426	1.64823	1.8607	1.30341
720575940613943215		0	0	0	0.0333333	0.266667	1.9	5	7.03333	9.3	10.9667	13.4	14.7333	17.1333	17.8	20.3333	21.3667	22.7333	24.4	25.8	26.7		0	0	0	0.179505	0.442217	1.3	1.59164	1.92325	1.73494	2.05724	1.60416	1.8607	1.72691	2.15097	2.18072	1.49406	1.98214	2.53772	1.85113	1.88237
720575940630674038		0	0	0	0.0333333	0.3	1.8	5.1	7.26667	9.66667	12.1333	14.6333	15.9	17.2333	19	20.2	21.7667	23.1333	24.3333	25.4667	26.7		0	0	0	0.179505	0.525991	1.53623	1.39881	1.43604	1.75752	1.02415	1.42556	1.10604	1.11604	1.1547	1.04563	1.11604	0.956847	1.0435	0.921352	1.1
720575940629561347		0	0	0.0666667	1	4.56667	9.33333	12.1667	15.2667	16.9	18.8333	18.5	19.9	21.0333	22.5	22.8667	23.4	25.3667	26.0667	25	26.4		0	0	0.249444	1	1.54236	2.087	1.88119	1.50407	1.64012	2.23731	2.07766	2.49466	2.9831	2.68017	2.14061	2.12289	1.90584	2.64491	3.09839	2.44404
720575940613004402		0	0	0	0.0333333	1.63333	4.13333	8.53333	10.3	12.4667	14.3333	16.1333	16.9	18.5333	18.9	21.3333	22.5667	23.0667	24.5667	26.1667	26.3		0	0	0	0.179505	1.51621	2.14061	2.75358	2.35443	2.15613	2.78488	2.9409	3.05887	3.11698	2.48126	3.05869	2.43151	2.69485	2.92897	2.69671	2.25315
720575940620473547		0	0	0	0	0.0333333	0.166667	0.6	1.7	3.9	6.1	8.7	11.4	13.5667	15.5333	17.5	19.6667	21.5667	22.9333	24.4667	26.1333		0	0	0	0	0.179505	0.372678	0.711805	1.24231	0.943398	1.37477	1.36991	1.35647	1.5206	1.45449	1.47761	1.49071	0.955103	1.09341	1.35974	1.23108
720575940636809646		0	0	0	0.533333	2.7	6.43333	8.93333	11.8667	13.2333	14.9	16.1333	17.1333	18.1667	19.6667	21.4667	22.1333	24	24.1333	26.3333	26.1		0	0	0	0.618241	1.48661	1.62652	1.41264	1.92758	1.68688	1.42244	1.72691	1.82087	1.1571	1.79505	1.78388	1.7075	2	2.39072	2.34284	1.19304
720575940622348156		0	0	0	0.133333	1.63333	5.7	10.0667	12.6333	15.1	16.3667	17.5333	19.1	19.6	20.4333	22.1	22.6667	23.3	23.8	24.6333	25.9333		0	0	0	0.339935	1.25122	1.84662	1.8427	1.55956	1.44568	1.32874	1.11754	1.39881	1.1431	1.30852	1.32539	1.29957	1.39403	1.46969	1.58079	1.26315
720575940605658033		0	0	0	0.8	4.13333	8.83333	13.0333	16.3667	17.7667	18.7333	20.3333	21.2	21.8667	21.6667	22.7667	23.1333	23.6	23.8333	25.3333	25.3333		0	0	0	0.979796	2.12498	2.3106	2.37323	1.72208	1.99472	1.8427	1.98886	2.50865	1.96186	1.93793	2.36197	2.89521	2.2745	2.29613	2.13437	2.00555
720575940609993284		0	0	0	0.133333	2.23333	7.23333	13.3	16.1667	18.5667	19.8333	19.9333	21	21.0667	21.7333	22.5333	23.0667	23.4333	23.9333	24.7333	25		0	0	0	0.426875	1.45335	2.1242	1.86458	2.00139	1.90933	1.77169	1.33998	1.54919	1.63163	1.96525	2.01219	1.45907	1.68688	1.8607	1.48174	1.73205
720575940628998659		0	0	0	0.233333	1.13333	2.96667	4.23333	6.33333	7.06667	9	9.9	11.8	13.6667	14.9667	16.8	17.9333	19.3667	21.4667	23.8667	25		0	0	0	0.422953	0.845905	1.22429	1.68688	2.07096	1.73077	1.54919	1.7195	2.07204	1.59861	2.19823	1.95619	2.47566	2.24326	3.27346	2.59144	1.7127
720575940626993694		0	0	0	0.433333	2.56667	6.06667	9.2	11.6667	13.4333	15.0333	15.6	17.3	19.4333	19.9	20.3667	21.6	22.8667	23	24.6333	24.7667		0	0	0	0.495536	1.585	1.48174	1.73973	1.55635	2.02786	1.7792	1.33167	1.84662	1.35851	1.7195	1.62241	1.76257	1.72691	1.48324	1.9405	1.28279
720575940627086594		0	0	0	0.266667	1.83333	5.4	9.1	11.7667	13.4667	14.8	16.1	17.3667	18.3667	19.8	20.0333	21.6667	22.7667	23.4	24.5333	24.7667		0	0	0	0.442217	0.933928	1.08321	1.64012	1.25654	1.14698	1.53623	1.3	1.58079	1.3536	1.42361	1.70261	1.67995	1.585	1.76257	1.7075	1.76415
720575940620254087		0	0	0	0.0333333	1.6	4.46667	8.43333	10.2333	12.4	13.9	15.5	16.1	17	17.9	20.1667	21.1333	22.5	22.7	24.1333	23.9		0	0	0	0.179505	1.54056	2.06128	2.90612	1.94394	2.24499	2.34307	2.52653	2.11896	2.20605	1.98914	2.23731	2.33429	2.36291	2.5186	2.01219	2.03879
720575940609939780		0	0	0	0	0.3	1.86667	4.93333	7.26667	10.4	12.4333	13.9667	14.7667	15.8667	16.9	17.5	18.9333	19.9667	21.4333	22.3	23.6		0	0	0	0	0.458258	1.335	1.82452	1.45907	1.2	1.585	1.44875	2.29032	1.52169	1.7767	1.43178	1.50407	1.32874	1.70652	1.59478	1.30639
720575940629000783		0	0	0	0.233333	1.13333	4.03333	6.5	8.76667	10.4333	12.4667	12.9333	14.3667	15.6333	17.1667	18.2667	19.5667	20.6	21.5	22.7333	23.2		0	0	0	0.422953	0.956847	1.04828	1.52206	1.54236	1.30852	1.91021	1.63163	1.74133	1.19675	1.46249	1.94822	1.5206	1.72434	1.11803	1.76887	1.32665
720575940633293025		0	0	0	0	0.133333	1.03333	2.16667	4.5	6.6	8.36667	10.6333	12.3333	14.3	16.0333	16.5667	18.7333	19.9333	21.1667	22.3667	22.9		0	0	0	0	0.339935	0.835996	1.43952	1.08781	1.92527	1.40198	1.70261	1.57762	1.26886	1.64283	1.5206	1.36463	0.963789	1.31867	1.53804	1.24766
720575940639198397		0	0	0	0.433333	2.53333	6	9.66667	11.3	12.5667	14.0667	14.9	15.8	16.8667	17.7333	18.3333	19.5667	20.6667	20.9667	22	22.3667		0	0	0	0.558768	1.28409	1.80739	1.19257	1.6563	1.35851	1.76887	1.64012	1.46969	1.35974	1.59025	1.75752	1.64688	1.71917	1.30341	1.67332	1.68292
720575940618859480		0	0	0	0	0	0	0	0.0333333	0.3	1.1	2.16667	3.43333	6.7	8.96667	11.6333	14.1	16.3333	18.3	20.5	22.3333		0	0	0	0	0	0	0	0.179505	0.525991	0.869866	1.31867	1.49852	1.63605	1.99137	1.40198	1.2741	1.32497	1.50886	1.38444	1.24722
720575940621422518		0	0	0	0.166667	1.06667	3.16667	4.96667	7.26667	8.9	10.3	11.7	13.2333	15.1333	16.1	17.5667	18.3667	19.3667	20.1667	21.5333	22.3333		0	0	0	0.372678	1.03064	1.18556	1.62241	1.8427	1.59896	1.9	1.39403	1.47611	1.54344	1.64012	1.60589	1.32874	1.25122	1.71432	1.97878	1.39841
720575940633316563		0	0	0	0	0.2	0.566667	1.4	2.1	3.5	4.86667	6.43333	8.26667	9.73333	12.2667	13.7333	15.7	17.4667	18.9333	20.2667	21.9667		0	0	0	0	0.4	0.760847	0.840635	1.19304	1.45488	1.62754	1.49852	1.96525	1.76887	1.41264	1.78761	1.93477	1.64789	1.59025	1.45907	1.55956
720575940618726171		0	0	0	0.1	1	2.26667	3.03333	3.26667	3.7	5.1	6.3	7.43333	9.1	11.5667	13.3	15.0333	16.3333	18.5333	20.1	21.6667		0	0	0	0.3	0.730297	1.69181	1.47158	1.48174	1.32035	2.00582	1.9	2.33357	2.02237	1.87409	2.6096	2.33071	2.13437	1.89268	2.00582	2.13437
720575940630034231		0	0	0	0	0.0666667	1	2.8	4.1	5.7	6.83333	9.03333	10.3667	11.9333	12.8667	15.0333	16.3	17.7	18.9667	20.3333	21.5		0	0	0	0	0.249444	0.816497	1.27541	1.37477	1.63605	1.46249	1.7792	1.87053	1.56915	1.7075	2.22835	1.57374	1.77294	2.18302	2.1187	1.5
720575940631283267		0	0	0.0333333	1.23333	5	10.0333	13.8	16.8	17.6	18.5	18.8	19.4	20.1	20.6333	20.8667	20.3	21.0333	21.3333	21.8667	21.5		0	0	0.179505	1.20231	2.32379	2.31637	2.10396	2.19697	2.2891	1.9105	2.46847	2.43036	1.61967	1.92325	2.02868	2.01908	1.95761	2.16538	2.15613	1.99583
720575940628630171		0	0	0	0.133333	2.16667	6.9	12.5667	15.3667	17.4667	18.3	18.4667	19.0667	19.0333	18.6333	19.8333	19.2667	19.5	19.6667	20.6333	21		0	0	0	0.426875	1.41618	1.86815	1.64688	2.13672	1.668	1.6563	1.40791	1.8962	1.88827	2.08939	2.06694	1.87853	1.66833	1.98886	2.58822	1.57056
720575940631340815		0	0	0	0	0.0333333	1.23333	2.66667	4.23333	6.53333	8.4	9.66667	10.9	12.6333	14.0667	15.6	16.5667	18.0333	19.1333	19.9667	20.8333		0	0	0	0	0.179505	0.955103	1.3499	1.43023	1.23108	1.42829	1.2202	1.10604	1.51621	1.20922	1.30639	1.30852	1.22429	1.56489	1.30341	1.24052
720575940612952557		0	0	0	0	0.0333333	0.966667	2.36667	3.73333	5.4	6.73333	8.6	9.9	11.5333	12.7	14.5333	15.8667	17	18	19.5667	20.7333		0	0	0	0	0.179505	0.795124	1.13969	1.43604	1.42829	1.38884	1.58325	1.64012	1.64789	1.36991	1.99555	1.52169	1.48324	1.73205	2.18607	1.69181
720575940619173534		0	0	0	0.466667	2.16667	4.63333	6.83333	9.66667	10.9333	12.4667	13.4333	15.0333	16.1667	16.2	17.3333	18.3	18.3333	18.9	20.3333	20.4333		0	0	0	0.618241	1.36829	1.44875	1.79041	1.46818	1.73077	1.38404	1.97793	1.68292	1.41618	1.249	2.0548	1.50886	1.29957	2.16564	1.55635	1.28279
720575940630488540		0	0	0	0	0	0.633333	1.5	2.5	4.26667	5.16667	7.33333	8.96667	10.6667	11.8667	13.4667	15	16.9333	17.4667	19.1333	20.1		0	0	0	0	0	0.657436	1.0247	1.11803	1.45907	1.31867	1.37437	1.47158	1.49071	1.64789	2.09338	1.31656	1.45907	1.17568	1.17568	1.35031
720575940615052812		0	0	0	0	0.0666667	0.533333	2.06667	3.86667	5.93333	7.43333	9.53333	10.6	11.8	12.9333	14.1667	15.0333	16.2	17.2667	18.6667	19.9333		0	0	0	0	0.249444	0.498888	1.12349	1.45449	1.15277	1.40673	1.0873	1.05198	0.791623	0.891939	1.21335	0.912262	1.01325	1.43604	1.16428	1.28927
720575940627107271		0	0	0	0.0333333	0.9	2.9	5.93333	7.06667	8.63333	9.73333	11.1667	12.1333	13.2333	14.0667	15.6667	16.6333	17.5	18.6	19.8	19.6333		0	0	0	0.179505	1.10604	1.79536	2.37954	1.74992	2.07338	2.23507	2.57013	2.41845	2.52565	2.0806	2.58629	2.25807	2.37697	3.05068	2.31517	1.99137
720575940639972816		0	0	0	0.0333333	0.9	2.8	5.86667	6.83333	8.76667	9.46667	11.4333	11.9	13.0333	13.8667	15.5667	16.5667	17.1333	18.6667	19.7	19.5333		0	0	0	0.179505	1.13578	1.64114	2.29105	1.61417	2.17077	2.21711	2.65435	2.27083	2.50976	2.06128	2.83647	2.23134	2.74145	2.6625	2.5186	2.17153
720575940647029044		0	0	0	0.5	2.76667	6.83333	10.0667	12.5333	13.5667	14.9667	15.1	16.1667	16.2333	16.4667	17.3667	18.0667	17.9667	18.2667	19.1333	19.3		0	0	0	0.619139	1.60589	1.9678	1.91369	1.60693	1.83818	1.378	1.44568	2.03443	1.99472	1.99555	1.7792	1.7114	1.85263	1.41264	1.7075	1.86458
720575940606607234		0	0	0	0.7	3.36667	7.26667	10.3333	12.9	13.5333	14.4	15.4667	15.8667	17.0333	16.7	17.4	17.4	18.1	18.5333	19.0333	19.2333		0	0	0	0.781025	1.74133	1.99889	2.0221	1.51327	1.96186	1.81842	1.91021	1.96186	1.95761	2.17792	2.05913	1.81842	1.88591	2.06128	1.72208	1.8918
720575940609935172		0	0	0	0.566667	2.43333	5.46667	8.23333	10.9	12.1	13.5	13.8333	15.4667	16.1	16.2667	17.3333	17.4667	17.5	18.5	19.4	19.2333		0	0	0	0.667499	1.40673	1.92758	1.70652	1.81384	1.73877	1.92787	1.77169	2.55256	1.68028	1.87853	1.86786	2.10924	2.34876	1.68819	1.90788	1.97793
720575940623478115		0	0	0	0	0.0333333	0.266667	1.1	1.43333	2.93333	4.63333	6.06667	7.46667	9	10.4333	12.2333	14.1333	15.3667	16.4	17	19.2333		0	0	0	0	0.179505	0.442217	0.907377	1.05462	1.38884	1.44875	1.38884	1.80247	1.31656	1.70652	1.8918	1.47723	1.76037	1.42829	1.73205	1.30852
720575940621057702		0	0	0	0	0.0333333	0.433333	1.06667	1.6	2.8	3.6	5.06667	6.26667	7.03333	9.23333	10.5333	12.7	14.1	15.1333	16.7333	19.0667		0	0	0	0	0.179505	0.61554	0.963789	1.08321	1.27541	1.33167	1.43604	1.67199	1.60174	1.667	1.87498	1.34536	1.66032	1.89268	1.87853	1.67199
720575940640839120		0	0	0	0	0.0333333	0.466667	1.16667	2.03333	3.06667	4.83333	6.23333	7.53333	8.46667	10.4	11.9667	13.4333	15.2333	16.1667	18.0333	18.7667		0	0	0	0	0.179505	0.718022	1.12793	1.42556	1.41264	1.31867	1.83818	1.38404	1.72691	2.10713	1.92325	1.8918	1.83818	1.84541	1.87053	1.81995
720575940626289021		0	0	0	0	0	0.2	0.633333	0.9	2	2.63333	3.76667	5.23333	5.6	7.96667	9.63333	11.3667	13.0667	14.6333	16.3333	18.6		0	0	0	0	0	0.4	0.752034	0.869866	1.09545	1.32874	1.45335	1.68688	1.68523	1.9405	1.87053	1.42556	1.8607	1.97456	2.07096	1.45144
720575940611164770		0	0	0	0	0.0666667	1	2.7	4.53333	6.4	7.93333	9.53333	10.3333	11.5	12.8	13.8667	15.1667	15.9333	16.7667	17.1333	18.1667		0	0	0	0	0.249444	1.18322	1.29486	1.80247	1.6452	1.50407	1.56489	1.97203	1.52206	1.66132	1.47723	1.34371	1.52607	1.64688	1.40791	1.34371
720575940627812168		0	0	0.133333	0.7	2.6	3.76667	4.56667	4.66667	5.63333	6	7	7.43333	8.86667	10.4667	11	12.2	13.7333	14.6333	15.8	17.9333		0	0	0.339935	0.640312	1.22746	1.81995	1.667	1.49071	1.378	1.87972	1.7127	2.13983	1.99555	2.26176	2.42212	2.5219	2.27938	2.28741	2.44131	2.09656
720575940617494877		0	0	0	0.0333333	0.133333	0.8	2.06667	3.26667	5.56667	6.33333	7.66667	9.03333	10.0333	11.5667	12.3333	13.8667	14.7667	15.9333	16.4	17.8667		0	0	0	0.179505	0.339935	0.832666	0.928559	1.43604	1.62652	2.00555	1.49071	1.62241	2.12106	2.15536	2.29976	1.89268	1.74515	1.82452	1.76257	1.72691
720575940631714119		0	0	0	0.1	0.366667	0.666667	0.9	1.83333	2.13333	3.73333	4.63333	6.13333	7.9	9.63333	10.8333	13.0667	14.0333	15.9667	16.8333	17.8667		0	0	0	0.395811	0.604612	0.788811	0.869866	1.03548	1.38404	1.48174	1.81628	2.09338	1.61967	2.25807	1.67498	1.52607	2.27279	1.53804	2.22236	2.04505
720575940631994728		0	0	0	0	0.0333333	0.366667	0.966667	1.56667	2.63333	3.23333	4.73333	5.36667	6.96667	8.3	10.2333	12.0667	13.7	15	15.4333	17.8		0	0	0	0	0.179505	0.604612	1.01598	1.40673	1.49406	1.667	1.82452	1.7792	1.99137	1.9	2.18607	2.39351	2.08407	2.55604	1.87409	2.87981
720575940605682790		0	0	0	0.0333333	1.63333	4.26667	7.6	9.4	10.6	11.7	12.8667	13.1333	14.0667	14.0667	15.5333	16	16.4667	17	17.9333	17.7333		0	0	0	0.179505	1.49406	1.8962	2.07525	1.8	1.6452	2.19317	2.02868	1.82087	1.99889	1.63163	2.30555	2.06559	2.17153	2	1.8427	1.52607
720575940632159519		0	0	0	0.5	2.23333	5	7.7	9.6	9.96667	11.6667	12.3333	13.5333	14.1	14.2333	15.5667	15.6	16.1667	16.4333	17.3333	17.3667		0	0	0	0.67082	1.25654	1.67332	1.46401	1.72434	1.60174	1.93793	1.79505	1.60693	1.73877	2.02786	1.70652	2.09125	1.50739	1.68688	1.88562	1.72208
720575940626256765		0	0	0	0.1	1.2	4.8	9.23333	11.6667	14.3	14.8333	15.1333	14.9	15.3	15	15.3	15.4	16	15.7	16.9667	17.3		0	0	0	0.3	1.10755	1.90438	1.56383	2.00555	1.67631	1.89883	1.64789	2.38537	2.01908	2.3094	1.95192	2.34663	2.25093	2.2971	2.30193	1.77294
720575940628997123		0	0	0.166667	1.96667	7.4	10.4	13.2	14.9333	14.9333	16.3333	17.1	16.6667	17.2	17.6667	17.6667	17.6	18.0333	18.2	17.8667	17.2667		0	0	0.372678	0.912262	2.02649	1.25433	1.57903	1.99889	2.0155	1.95505	1.59896	1.69967	2.0232	2.53421	2.29976	1.89033	2.21334	2.31517	2.20202	1.96525
720575940647030324	Fdg_r	0	0	0	0.0333333	0.733333	3.36667	6.5	9.3	11.6667	13.1667	14.3333	15	15.8667	16.0333	16.3	16.6	16.6333	17.2	16.8667	17.0333		0	0	0	0.179505	0.81377	1.62241	1.70783	1.71561	1.29957	1.69476	1.24722	2.16025	1.91021	2.04097	2.14709	2.09125	1.47158	2.25684	1.85712	1.74133
720575940627828296		0	0	0	0	0	0.2	0.4	1	2.3	3	4.1	5.33333	6.8	7.76667	9.6	11.2333	12.7333	13.9333	14.9	16.7667		0	0	0	0	0	0.4	0.663325	1	1.21518	1.41421	1.7	1.19257	1.8868	1.81995	2.07525	1.43023	1.36463	1.59025	1.92094	1.54236
720575940612289010	kelp_b_l	0	0	0	0	0	0.366667	0.833333	1.1	2.23333	3.3	4.56667	5.96667	7.4	8.43333	9.96667	11.3	12.7333	13.9333	15.2333	16.6667		0	0	0	0	0	0.546707	0.859586	1.0116	1.08577	0.936305	1.43023	1.30341	1.45144	1.33375	1.58079	1.93477	1.38884	1.78761	1.35851	1.46818
720575940629239934		0	0	0	0	0.1	0.433333	0.9	1.63333	2.6	3.8	4.66667	6.6	7.86667	9.86667	10.5667	12.6	13.7667	14.6333	16.0333	16.6667		0	0	0	0	0.3	0.61554	0.746101	1.01598	1.05198	1.249	1.53478	1.51877	1.47723	1.60693	1.85622	1.92527	2.31924	1.60174	1.58079	1.51291
720575940610232274	gnome_l	0	0	0	0	0.0666667	0.766667	2.36667	3.33333	5.36667	6.1	7.4	8.26667	9.1	10.5667	11.2	12.4	13.2667	14.3333	15.5	16.3667		0	0	0	0	0.249444	0.760847	1.22429	1.46818	1.58079	1.07548	1.25433	1.43604	1.24766	1.28279	1.22202	0.916515	1.26315	1.13529	1.0247	0.948098
720575940631168057	bluebell_l	0	0	0	0.2	1	2.93333	3.76667	5.2	6.16667	7.76667	8.73333	9.26667	10.2	11.8333	13	14.2	14.9	15.9667	16.5	16.3333		0	0	0	0.4	0.632456	1.20922	1.585	1.53623	1.57233	2.10845	1.8427	1.91369	1.9218	1.80893	1.87972	2.05589	2.11896	1.49406	2.75379	2.03852
720575940635451546		0	0	0	0	0	0.466667	1.06667	1.9	3.3	4.4	5.86667	6.93333	7.83333	9.86667	11.0667	12	13.2	14.2667	15.1	16.2333		0	0	0	0	0	0.669992	0.928559	1.10604	1.32035	1.51877	1.25786	1.56915	1.26711	1.68787	1.45907	1.41421	1.35154	1.63163	1.44568	1.35851
720575940612479205		0	0	0	0	0	0.0333333	0.0666667	0.166667	0.533333	1.03333	1.9	3.36667	5.6	7.26667	8.93333	10.3	12.5333	13.8667	15.3333	16.2		0	0	0	0	0	0.179505	0.249444	0.453382	0.669992	1.01598	1.53514	1.51621	1.45144	1.67199	1.54776	1.69607	1.335	1.52169	1.51291	1.90438
720575940642335373		0	0	0	0	0	0	0	0	0.0333333	0.266667	0.7	1.96667	3.63333	5.6	7.3	9.66667	11.4667	12.9667	14.2	15.7667		0	0	0	0	0	0	0	0	0.179505	0.512076	0.737111	1.04828	1.13969	1.40475	1.57374	1.01105	1.28409	1.3536	1.30128	1.20231
720575940630094652	hound_r	0	0	0	0	0.0333333	0.8	1.6	2.56667	3.86667	4.8	5.33333	6.33333	7.9	8.1	9.6	10.9	12.2	12.7	13.7	15.1333		0	0	0	0	0.179505	0.87178	0.916515	1.70652	1.47723	1.72047	1.81353	1.88562	1.7	1.57797	1.38082	1.68028	1.72047	1.57374	1.82848	1.87498
720575940655011489		0	0	0	0	0.0333333	0.0666667	0.533333	0.933333	2.36667	3.13333	4	5.5	5.5	6.93333	8.5	9.7	10.9667	12.0667	13.3667	14.9667		0	0	0	0	0.179505	0.249444	0.669992	0.771722	1.42556	1.2037	1.26491	1.76541	1.11803	1.7114	1.68819	1.88237	1.62241	1.7114	1.32874	1.32874
720575940626999464		0	0	0	0	0.0333333	0.233333	0.733333	1.33333	2.13333	3	4.2	5.1	6.6	7.3	8.9	10.1333	11.3	12.3333	13.7	14.8		0	0	0	0	0.179505	0.422953	0.85375	1.01105	0.805536	1.0328	1.53623	1.37477	1.49666	1.41774	1.98914	1.60693	1.82848	1.71917	1.86458	1.6
720575940607689394		0	0	0	0	0	0.333333	0.866667	1.23333	2.46667	3.4	4.26667	5.4	5.8	7.96667	9.03333	10.6	11.6	12.6	13.5667	14.7667		0	0	0	0	0	0.596285	0.956847	0.955103	1.40791	1.45144	1.36463	1.60416	1.44684	1.53804	1.81628	0.986577	1.72434	1.83666	1.54236	1.62652
720575940621577036		0	0	0	0	0	0.133333	0.633333	0.9	1.66667	2.46667	3.5	4.36667	6.06667	7	8.53333	9.86667	10.9333	12.1333	13.2333	14.7667		0	0	0	0	0	0.339935	0.835996	0.907377	0.906765	0.956847	1.28452	1.60174	1.28927	1.43759	1.80247	1.56489	1.67199	1.668	1.81995	1.5206
720575940620805046		0	0	0	0.166667	0.6	2.2	3.2	4.26667	5.2	5.56667	6.86667	8.06667	9.36667	9.53333	11.1333	11.4	11.8333	12.7667	13.5	14.6667		0	0	0	0.372678	0.663325	1.19443	1.44684	1.73077	1.55778	1.74515	1.82087	1.76887	1.7792	1.94479	2.17153	1.68523	1.93362	2.27572	2.48663	2.087
720575940631662648		0	0	0	0.333333	1.36667	3.63333	4.43333	6.13333	6.33333	7.33333	7.63333	9.43333	10.9667	11.2667	11.8667	12.2333	12.5333	13.1667	14.5	14.6667		0	0	0	0.537484	0.982627	1.22429	1.92671	1.87498	2.0221	1.65999	1.70261	1.85622	2.05724	2.23507	2.48641	1.87409	2.43219	2.79384	2.44609	2.4267
720575940610611246		0	0	0	0	0.266667	1.33333	3.46667	4.5	5.8	6.66667	7.66667	8.63333	9.5	10.3	11.9333	12.1667	13.2667	13.7	14.3333	14.5		0	0	0	0	0.442217	1.07497	1.56489	1.25831	1.4922	1.77639	1.71917	1.7792	1.76541	1.57374	2.1746	1.73365	1.78761	1.79165	1.69967	1.66833
720575940612208858		0	0	0	0.0333333	0.7	1.9	4.13333	4.93333	7.5	8.3	9.63333	9.86667	11.1	11.7	12.1667	12.8667	13.4667	13.2667	12.6667	14.3667		0	0	0	0.179505	0.822598	1.55671	1.7075	1.80616	1.70783	1.9	1.16857	1.92758	1.75784	1.81016	1.93362	2.14061	1.64789	2.4212	2.1187	1.74133
720575940633373651		0	0	0	0	0.0333333	0.4	0.866667	1.6	2.53333	3.36667	4.36667	5.03333	6.06667	6.76667	8.56667	9.66667	10.9333	11.6333	12.2667	13.8667		0	0	0	0	0.179505	0.61101	0.956847	1.35647	1.43139	1.19675	1.62241	1.30341	1.80616	1.38283	1.78294	1.19257	1.7114	1.378	1.41264	1.7075
720575940617488477		0	0	0	0	0.4	1.4	3.4	4.4	5.86667	6.7	8.03333	8.53333	9.4	9.83333	10.3333	11.5	11.9333	12.4333	13.5333	13.7		0	0	0	0	0.61101	1.42829	1.56205	1.42829	1.62754	1.6563	1.378	1.83908	1.54056	2.23731	1.73845	1.23153	1.87853	1.90933	1.78388	1.88237
720575940630980559		0	0	0	0.0333333	0.266667	1.7	3.96667	5.66667	7.6	8.06667	8.56667	9.13333	8.96667	9.13333	9.26667	10.4667	11.0667	11.3333	12.4333	13.7		0	0	0	0.179505	0.512076	1.41774	1.42556	1.69967	1.51877	1.59025	1.585	1.58605	1.72208	2.15613	1.82452	1.87498	2.09656	2.27058	1.87409	1.9
720575940635211115		0	0	0	0	0.0333333	0.333333	0.966667	1.26667	2.23333	2.33333	3.16667	3.46667	4.36667	5.63333	6.66667	8.4	9.3	10.7	11.9667	13.4333		0	0	0	0	0.179505	0.596285	0.982627	0.891939	1.17426	1.13529	1.63469	0.991071	1.62241	1.60174	1.79505	1.25433	1.00499	1.82848	1.44875	1.30852
720575940611151406		0	0	0	0	0	0	0.1	0.133333	0.533333	1.2	1.73333	2.53333	4.1	5.93333	6.53333	8.1	9.53333	11.0333	11.8	13.3333		0	0	0	0	0	0	0.3	0.339935	0.669992	0.979796	1.23648	1.0562	1.61967	1.56915	1.76509	1.93821	1.83908	1.42556	1.72047	1.63978
720575940626278974	seagull_r	0	0	0	0.2	1.23333	2.83333	3.06667	4.86667	5.26667	6.83333	8.66667	8.5	8.86667	11.4	12.4333	12.6	12.7333	13.5667	13.2333	13.2		0	0	0	0.4	1.08577	1.57233	1.59025	2.26176	1.61107	2.29613	2.28522	2.45967	2.64239	2.51131	2.69176	3.2619	2.59401	2.82469	3.10573	2.89137
720575940624310857		0	0	0	0	0.0333333	0.3	0.966667	1.36667	2.2	2.26667	3.03333	3.2	3.96667	4.93333	6	7.93333	9.03333	10.3333	11.7667	13.1667		0	0	0	0	0.179505	0.525991	0.912262	0.912262	1.19443	1.12349	1.70261	0.832666	1.79784	1.50407	2.03306	1.31487	1.04828	1.53478	1.64688	1.29314
720575940629664768		0	0	0	0	0.2	0.466667	0.833333	1.36667	2.03333	3	4.13333	5.3	6.73333	8.6	9.13333	10	11.6	12.0667	12.5667	13.0667		0	0	0	0	0.4	0.618241	0.636832	1.01598	1.11006	1.26491	1.43139	1.46401	1.61107	1.56205	1.58605	1.75119	1.35647	1.50407	1.20231	1.59025
720575940620474278		0	0	0	0	0.0333333	0.3	0.9	1.23333	2.16667	2.16667	3.06667	3.23333	3.96667	5.03333	6.13333	7.8	8.9	10.3333	11.4667	12.9333		0	0	0	0	0.179505	0.525991	0.869866	0.843933	1.18556	1.21335	1.7114	1.02252	1.83455	1.58079	2.12498	1.44684	1.07548	1.53478	1.58605	1.31487
720575940611366058		0	0	0	0	0	0.0666667	0.1	0.233333	0.4	0.766667	1.13333	2	2.63333	3.96667	5	6.6	8.1	9.7	10.9667	12.5		0	0	0	0	0	0.249444	0.3	0.495536	0.663325	0.760847	0.991071	1.23828	1.16857	1.53804	1.78885	1.35647	1.90351	1.91746	1.47158	1.45488
720575940612357618		0	0	0	0.3	2.1	4.93333	7.7	9.56667	10.0667	11.4667	11.4333	11.6333	11.9	11.6667	12.3333	12.5333	12.0667	12.2333	12.7	12.4333		0	0	0	0.458258	1.10604	1.91369	2.1	1.30852	1.69181	1.7075	2.06047	2.33071	2.31445	1.97203	2.46757	2.39072	2.03197	2.85988	2.08407	2.31924
720575940630931999		0	0	0	0.2	0.6	1.1	1.63333	2.56667	3.13333	4.1	4.16667	4.63333	7.26667	8.7	8.6	9.7	10.3667	11.9333	11.8	12.3667		0	0	0	0.4	0.711805	1.16476	0.982627	1.05462	1.35974	1.66032	2.35348	1.99137	2.4074	2.2383	3.13688	2.72213	3.46875	3.86379	3.20832	3.42036
720575940614730914		0	0.0333333	0.0333333	1.13333	5.1	10.5333	14.5667	16.5333	17.3333	17.9333	17.3667	16.6333	15.9667	15	15.6	14.0667	13.3333	12.7333	12.8667	11.8		0	0.179505	0.179505	0.845905	2.03879	1.56489	1.76415	1.78388	1.77639	1.33998	2.13672	2.31637	1.97456	2.3094	2.71539	2.06452	2.29976	2.58113	2.78966	2.24202
720575940637656286		0	0	0	0	0	0.3	0.833333	1.36667	2.56667	3.3	3.93333	4.6	5.66667	6.2	6.73333	7.86667	9.46667	9.63333	10.1	11.8		0	0	0	0	0	0.525991	0.859586	1.27758	1.28279	1.57374	1.50407	1.0198	1.42205	2.10396	1.8427	1.54344	1.43139	1.72208	1.49108	1.66132
720575940632134227	fluff_l	0	0	0	0	0	0.2	0.9	1.8	2.23333	3.93333	4.63333	5.4	6.93333	7.53333	8.93333	9.06667	10.0333	10.0667	11.3333	11.5667		0	0	0	0	0	0.4	0.830662	1.22202	1.17426	1.76887	1.25122	1.58325	1.38884	1.35974	1.74992	1.56915	1.32874	1.54776	1.55635	1.40673
720575940610001220	bract_b_l	0	0	0	0.2	1.2	2.4	3.23333	3.4	3.76667	4.73333	5.73333	5.93333	5.83333	7.6	7.96667	8	8.16667	9.86667	10.2	11.4333		0	0	0	0.4	0.832666	1.72434	1.585	1.54056	1.30852	1.8607	1.8607	2.64491	2.03443	2.40278	2.79861	2.55604	2.88771	2.84878	3.00444	2.88309
720575940629812346		0	0	0	0	0.2	0.433333	0.766667	1.23333	2	2.93333	3.56667	4.83333	6.2	7.56667	7.96667	8.83333	10.2333	10.4667	10.4	11.1333		0	0	0	0	0.4	0.61554	0.667499	1.05462	1.0328	1.31487	1.43023	1.36829	1.4	1.38283	1.51621	1.41618	1.62652	1.47723	1.58325	1.94479
720575940615811670		0	0	0	0	0.1	0.433333	1.46667	1.9	2.66667	2.66667	3.7	3.8	4.5	5.23333	5.86667	7.16667	7.46667	8.73333	10.2333	11.0667		0	0	0	0	0.3	0.667499	1.02415	1.10604	1.19257	0.977525	1.63605	1.01325	1.64823	1.54236	1.56489	1.46249	1.43139	2.29395	1.99472	1.61107
720575940648864633	gnome_r	0	0	0	0.0333333	0.0666667	0.2	0.666667	0.966667	1.2	2.16667	2.9	3.03333	3.96667	5.1	5.66667	6.96667	7.23333	8.76667	9.36667	10.7		0	0	0	0.179505	0.249444	0.476095	0.699206	0.948098	1.01325	1.03548	1.39881	1.27758	1.49406	1.24766	1.32497	1.53804	1.33375	1.35851	1.25122	1.46401
720575940634825623		0	0	0	0	0.333333	1.66667	3.53333	4.93333	5.63333	6.66667	6.96667	7.4	7.56667	8.66667	8.1	9.33333	10	10.7	10.2	10.5		0	0	0	0	0.596285	0.977525	1.43139	1.18134	1.53804	1.46818	1.663	1.56205	1.38283	1.79505	1.51327	1.59861	2.19089	1.75404	1.93907	1.72723
720575940630044278		0	0	0	0	0	0	0	0	0.0333333	0	0.1	0.266667	0.966667	1.73333	3.66667	4.8	6.43333	7.33333	9	10.4333		0	0	0	0	0	0	0	0	0.179505	0	0.395811	0.512076	0.982627	1.15277	1.42205	1.81475	1.20231	1.51291	1.23828	1.28279
720575940641480949		0	0.0666667	0.0666667	2	7.4	13.3333	16.9333	19.2667	18.9	19.2	18.4	17.7667	16.7667	15.8333	15.6	13.6667	13.3	11.9667	11.4667	10.4333		0	0.359011	0.359011	1.65328	3.30252	3.0804	2.0806	2.47566	2.54755	2.37206	2.43036	3.48026	2.87151	2.69671	2.58972	2.79682	2.32594	1.74133	2.53947	2.01136
720575940637144944		0	0	0	0.4	2.8	5.23333	6.73333	7.16667	7.56667	8.03333	7.2	7.56667	7.36667	8.16667	8.16667	9.03333	8.93333	9.9	9.4	10.1333		0	0	0	0.489898	1.57903	1.38283	1.41264	1.39244	1.585	1.83455	1.6	1.94394	1.85263	1.63469	2.083	1.7792	1.96525	1.88591	2.2301	2.14061
720575940637790527		0	0	0	0	0	0	0	0	0	0	0	0.0666667	0.3	0.633333	1.8	2.46667	4.2	5.7	7.8	9.7		0	0	0	0	0	0	0	0	0	0	0	0.249444	0.458258	0.657436	1.249	1.35974	1.57903	1.41774	2.10396	1.9
720575940645047831		0	0.0666667	0.0666667	1.6	6.13333	11.3667	15.0667	17.0333	16.4667	17.1333	16.7667	15.7333	14.4	14.3333	13.8667	12.0333	11.9667	10.6667	10.8333	9.5		0	0.359011	0.359011	1.40475	2.59144	2.18302	2.36549	2.37323	2.09338	1.91021	1.78294	2.58113	2.33238	2.56038	2.17153	2.27279	2.42876	1.71917	2.25216	1.99583
720575940621771041		0	0	0	0	0.133333	0.466667	1.56667	2.6	3.5	3.86667	5.13333	5.46667	6.16667	7.03333	6.7	7.93333	8.23333	8.83333	8.53333	9.43333		0	0	0	0	0.339935	0.561743	1.17426	1.17189	1.38444	1.28409	1.62754	1.7075	1.50739	2.02457	2.05183	1.76887	1.60589	2.51772	1.94479	2.69176
720575940645045527	bract_a_l	0	0	0	0	0.2	0.733333	1.3	1.66667	1.9	2.73333	3.66667	4.16667	3.86667	5.4	6.06667	6.43333	6.66667	8.23333	8.36667	8.86667		0	0	0	0	0.4	0.81377	0.971253	1.27366	1.07548	1.50407	1.59861	2.16153	1.68787	2.2745	2.36549	2.39003	2.10291	2.17077	2.19823	1.68787
720575940624600840		0	0	0	0.3	1.56667	2.8	4.2	5.03333	6.16667	6.26667	6.8	8.03333	8.56667	8.2	8.43333	8.7	8.9	9.03333	9.4	8.73333		0	0	0	0.525991	0.989388	1.249	1.42361	1.19675	1.61417	1.78761	1.42361	1.68292	1.5206	1.85113	1.72595	1.57374	2.07123	1.88827	1.83666	1.26315
720575940611988197		0	0	0	0	0	0.166667	0.4	0.8	1.23333	1.6	1.93333	2.46667	2.43333	2.96667	3.8	4.36667	5.43333	6.33333	7.6	8.63333		0	0	0	0	0	0.372678	0.553775	0.87178	0.760847	0.916515	1.15277	1.23108	1.33375	1.32874	1.75879	1.60174	1.68688	2.0221	1.87261	1.58079
720575940627446661		0	0	0	0	0	0.466667	1.33333	2.4	3.26667	3.83333	4.3	4.2	4.46667	4.66667	5.03333	5.96667	6.3	7.03333	7.96667	8.6		0	0	0	0	0	0.763035	0.906765	1.38082	1.18134	1.50739	1.55242	1.42361	1.76509	1.75752	1.07961	1.663	1.91746	2.18302	1.74133	1.8
720575940617373268		0	0	0	0	0	0	0	0	0.0333333	0.0666667	0.166667	0.2	0.366667	0.966667	1.26667	3.23333	3.7	5.83333	6.9	8.5		0	0	0	0	0	0	0	0	0.179505	0.249444	0.372678	0.476095	0.706321	0.795124	0.85375	1.585	1.50886	1.52934	1.35031	1.23153
720575940621345012		0	0	0	0	0	0	0	0	0	0	0	0.0666667	0.166667	0.6	0.766667	2.43333	3.03333	5.23333	6.73333	8.36667		0	0	0	0	0	0	0	0	0	0	0	0.249444	0.372678	0.757188	1.05462	1.14552	1.64283	1.5206	1.31487	1.55956
720575940620292116		0	0	0	0	0	0.0333333	0.2	0.266667	0.4	0.5	1.03333	1.23333	1.8	2.5	3.4	4.4	5.36667	6.5	7.8	8.33333		0	0	0	0	0	0.179505	0.476095	0.512076	0.711805	0.718795	0.835996	0.989388	1.10755	1.33542	1.42829	1.05198	1.47158	1.85742	1.68127	1.65999
720575940629623351		0	0	0	0	0	0	0	0	0	0.0333333	0	0	0.0666667	0.433333	0.666667	1.83333	3.23333	4.93333	6.23333	8.13333		0	0	0	0	0	0	0	0	0	0.179505	0	0	0.249444	0.667499	0.788811	1.21335	1.35851	1.45907	1.35851	0.991071
720575940627704392	kitty_a_r	0	0	0	0	0	0	0	0	0.0333333	0.1	0.133333	0.233333	0.633333	1.13333	1.93333	3.16667	3.96667	5.33333	6.43333	8.06667		0	0	0	0	0	0	0	0	0.179505	0.3	0.339935	0.422953	0.835996	1.0873	1.28927	1.29314	1.3536	2.03852	1.43023	1.12349
720575940615623867		0	0	0	0	0.266667	1	1.93333	2.73333	3	3.66667	3.96667	4.56667	4.66667	5.06667	6.16667	5.9	6.43333	7.16667	7.56667	7.83333		0	0	0	0	0.442217	1.0328	1.15277	1.36463	1.41421	1.2202	1.53804	1.11604	1.4453	1.48174	1.73365	1.39881	1.54236	1.63469	1.74515	1.57233
720575940615582111		0	0	0	0	0	0	0.133333	0.433333	0.4	0.633333	1.2	1.6	1.86667	2.66667	3.23333	4.26667	5.03333	5.56667	6.7	7.3		0	0	0	0	0	0	0.339935	0.667499	0.61101	0.657436	0.945163	0.95219	1.11754	1.07497	1.25654	1.48174	1.85263	1.68688	1.46401	1.6563
720575940633308371		0	0	0	0	0.0333333	0.366667	0.533333	1.16667	1.63333	2.13333	2.23333	2.63333	4.03333	4.63333	4.9	5.33333	6.16667	6.93333	7.13333	7.23333		0	0	0	0	0.179505	0.604612	0.763035	1.09798	1.13969	1.0562	1.45335	1.30341	1.44875	1.49406	1.37477	1.63978	1.48511	1.69181	1.87498	1.43023
720575940620873793		0	0	0	0.2	0.633333	1.03333	1.53333	2.46667	2.93333	3.5	3.36667	3.63333	5.13333	5.7	5.8	6	6.23333	7.06667	6.96667	7.03333		0	0	0	0.4	0.752034	1.01598	0.884433	0.956847	1.20922	1.17615	1.76037	1.3536	1.43139	1.1299	1.73973	1.43759	1.72595	2.29395	1.81628	1.68292
720575940608349379		0	0	0	0.2	0.6	1.03333	1.53333	2.46667	2.86667	3.5	3.33333	3.6	5.13333	5.7	5.8	5.93333	6.23333	7.03333	6.93333	7		0	0	0	0.4	0.711805	1.01598	0.884433	0.956847	1.17568	1.17615	1.69967	1.33167	1.43139	1.1299	1.73973	1.45907	1.72595	2.24326	1.80616	1.65328
720575940623072013		0	0	0	0.2	0.6	1.03333	1.53333	2.46667	2.86667	3.5	3.33333	3.6	5.13333	5.7	5.8	5.93333	6.23333	7.03333	6.93333	7		0	0	0	0.4	0.711805	1.01598	0.884433	0.956847	1.17568	1.17615	1.69967	1.33167	1.43139	1.1299	1.73973	1.45907	1.72595	2.24326	1.80616	1.65328
720575940620062288		0	0	0	0.3	0.9	1.43333	1.83333	2.03333	2.33333	3.1	3.03333	3.73333	3.9	4.5	4.63333	5.33333	5.4	6.03333	7.33333	6.96667		0	0	0	0.458258	1.0116	0.955103	1.06719	1.19675	1.01105	1.07548	1.40198	1.52607	1.7195	1.47761	1.3536	1.61933	1.68523	2.31637	1.49071	1.70261
720575940638088262		0	0	0	0.2	0.6	1.03333	1.53333	2.46667	2.86667	3.46667	3.3	3.5	5.1	5.7	5.76667	5.86667	6.03333	6.9	6.73333	6.9		0	0	0	0.4	0.711805	1.01598	0.884433	0.956847	1.17568	1.23108	1.63605	1.23153	1.46856	1.1299	1.68688	1.47723	1.62241	2.19621	1.67199	1.66032
720575940620282900		0	0	0	0.2	0.6	1.03333	1.53333	2.46667	2.86667	3.5	3.33333	3.53333	5.06667	5.66667	5.7	5.83333	6.06667	6.7	6.7	6.7		0	0	0	0.4	0.711805	1.01598	0.884433	0.956847	1.17568	1.17615	1.69967	1.335	1.41264	1.10554	1.73494	1.48511	1.61107	2.06801	1.59478	1.61555
720575940612766515		0	0	0	0.2	0.6	1	1.53333	2.46667	2.86667	3.46667	3.3	3.5	5	5.66667	5.7	5.8	5.96667	6.7	6.7	6.66667		0	0	0	0.4	0.711805	0.966092	0.884433	0.956847	1.17568	1.23108	1.63605	1.31022	1.46059	1.10554	1.73494	1.46969	1.62241	2.06801	1.59478	1.59861
720575940618995393		0	0	0	0.2	0.6	1	1.53333	2.46667	2.86667	3.46667	3.3	3.53333	5	5.66667	5.7	5.83333	6.03333	6.7	6.7	6.66667		0	0	0	0.4	0.711805	0.966092	0.884433	0.956847	1.17568	1.23108	1.63605	1.335	1.46059	1.10554	1.73494	1.48511	1.62241	2.06801	1.59478	1.59861
720575940621468404	spirit_r	0	0	0	0.2	0.6	0.966667	1.53333	2.46667	2.83333	3.43333	3.3	3.5	4.96667	5.63333	5.63333	5.73333	5.93333	6.7	6.6	6.53333		0	0	0	0.4	0.711805	0.948098	0.884433	0.956847	1.12793	1.17426	1.63605	1.31022	1.47158	1.07961	1.72208	1.45907	1.54776	2.06801	1.49666	1.58605
720575940609016843		0	0	0	0.2	0.6	1	1.53333	2.46667	2.83333	3.46667	3.3	3.5	4.9	5.66667	5.6	5.7	5.83333	6.63333	6.6	6.43333		0	0	0	0.4	0.711805	0.966092	0.884433	0.956847	1.12793	1.23108	1.63605	1.31022	1.35031	1.10554	1.60416	1.39403	1.57233	1.97456	1.56205	1.54236
720575940635611316		0	0	0	0	0	0.0666667	0.133333	0.3	0.333333	0.4	0.7	1.03333	1.6	2.03333	2.9	3.13333	4.4	4.7	5.1	6.4		0	0	0	0	0	0.249444	0.426875	0.458258	0.596285	0.663325	0.971253	0.982627	0.916515	1.22429	1.42244	1.668	1.85472	1.73494	1.59896	1.87261
720575940615564959		0	0	0	0.133333	0.266667	0.866667	0.966667	1.9	1.86667	2.53333	2.76667	3.43333	3.83333	3.7	4.16667	4.26667	4.63333	5.4	5.96667	6.33333		0	0	0	0.339935	0.442217	1.0562	0.752034	1.10604	1.0873	1.38404	0.989388	1.22972	1.43952	1.69607	1.26711	1.33998	1.04828	2.02649	1.83455	1.51291
720575940622624214	sink_sync_a_l	0	0	0	0	0.433333	1.13333	2.53333	3.8	3.96667	3.93333	5.1	5.03333	4.53333	4.73333	4.63333	5.4	5.16667	5.9	5.66667	6.33333		0	0	0	0	0.882547	0.956847	1.43139	1.66132	1.30341	1.69181	1.66032	1.83455	1.85712	1.99889	1.81628	1.45144	1.82726	1.51327	1.61933	1.37437
720575940633116256		0	0	0	0.2	0.6	0.966667	1.53333	2.46667	2.83333	3.4	3.26667	3.46667	4.86667	5.6	5.5	5.7	5.83333	6.5	6.5	6.3		0	0	0	0.4	0.711805	0.948098	0.884433	0.956847	1.12793	1.17189	1.59025	1.23108	1.40791	1.1431	1.52206	1.39403	1.39244	1.85742	1.52206	1.59478
720575940634428058		0	0	0	0.2	0.6	0.966667	1.53333	2.46667	2.76667	3.23333	3.23333	3.4	4.9	5.43333	5.5	5.46667	5.63333	6.33333	6.16667	6.2		0	0	0	0.4	0.711805	0.87496	0.884433	0.956847	1.11604	1.14552	1.64688	1.35647	1.49108	1.11604	1.52206	1.60693	1.62241	1.95505	1.71432	1.46969
720575940618864725	Salivary MN13_l	0	0	0	0	0	0.566667	1.63333	2.76667	3.7	3.83333	3.8	3.76667	3.36667	3.5	3.83333	4.7	3.9	4.56667	5.33333	6.06667		0	0	0	0	0	0.803465	0.912262	1.38283	1.1	1.39244	1.44684	1.56383	1.55956	1.64823	1.26711	1.44106	1.64012	1.85622	1.81353	1.65193
720575940627814728		0	0	0	0	0	0.1	0.333333	0.666667	1.06667	1.26667	1.46667	1.73333	1.66667	2.16667	2.33333	3.1	3.86667	4.56667	5.66667	6.06667		0	0	0	0	0	0.3	0.537484	0.829993	0.771722	0.928559	0.991071	1.20922	1.13529	1.31867	1.51291	1.22066	1.82087	2.01136	1.69967	1.67199
720575940637360730	fluff_r	0	0	0	0	0	0.166667	0.533333	1	1.36667	2.26667	2.46667	3	3.73333	3.86667	5.5	5.5	5.26667	6.16667	6.46667	5.8		0	0	0	0	0	0.372678	0.561743	0.966092	1.19675	1.41264	1.17568	0.930949	1.28927	1.30979	1.40831	1.5864	1.28927	1.46249	1.40791	1.64114
720575940605513649		0	0	0	0.2	0.566667	1.16667	1.66667	2.46667	2.86667	3.36667	3.26667	3.63333	4.76667	5.33333	5.33333	5.03333	5.4	6.03333	5.9	5.73333		0	0	0	0.4	0.667499	1.09798	0.942809	1.0873	1.11754	1.16857	1.56915	1.32874	1.49852	1.39841	1.69967	1.42556	1.58325	1.663	1.51327	1.69181
720575940615153494		0	0	0	0.0333333	0.233333	1.13333	1.7	2.36667	3.4	3.83333	3.6	3.7	3.56667	4.3	4.63333	5.03333	5	5.8	4.76667	5.4		0	0	0	0.179505	0.495536	0.956847	1.34536	0.982627	1.33167	1.12793	1.1431	2.11581	1.47611	1.29486	1.47158	1.663	1.65328	1.51438	1.76415	1.85472
720575940660220289		0	0	0	0	0	0.0666667	0.1	0.166667	0.333333	0.4	0.666667	1	1.23333	1.63333	2.43333	3.06667	3.46667	4.13333	5.1	5.4		0	0	0	0	0	0.249444	0.3	0.453382	0.537484	0.553775	0.788811	0.894427	1.11604	1.49406	1.64688	1.26315	1.14698	1.43139	1.49108	1.51877
720575940636346487		0	0	0	0	0	0.133333	0.133333	0.333333	0.3	0.7	0.6	1.16667	1.53333	1.36667	1.93333	3.03333	3.73333	3.53333	4.03333	5.26667		0	0	0	0	0	0.339935	0.339935	0.471405	0.525991	0.737111	0.553775	0.859586	1.17568	1.42556	1.12349	1.27758	1.43604	1.54344	1.49406	1.69181
720575940612537061		0	0	0	0	0.0333333	0.366667	0.433333	0.933333	1.1	1.23333	1.7	1.86667	2.8	3.16667	3.66667	3.8	4.03333	4.76667	5.13333	5.1		0	0	0	0	0.179505	0.604612	0.715697	0.891939	0.978093	0.919541	1.41774	0.991071	0.87178	1.61417	1.84992	1.44684	1.16857	1.43023	1.43139	1.44568
720575940629421415		0	0	0	0	0.5	1.63333	2.96667	3.8	4.33333	4.4	5.16667	5.4	4.6	5.06667	4.73333	5.36667	4.73333	4.53333	4.9	4.83333		0	0	0	0	0.67082	1.27758	1.55956	1.81475	1.83182	1.60416	1.26711	1.87261	1.22746	1.74992	1.54776	1.663	1.52607	1.89268	1.88591	1.67498
720575940629508599		0	0	0	0.0333333	0.0333333	0.433333	0.6	1.23333	1.23333	1.6	1.53333	2.33333	2.56667	2.7	3	3.1	3.83333	3.96667	4.56667	4.8		0	0	0	0.179505	0.179505	0.558768	0.757188	0.667499	0.882547	1.22746	1.28409	1.10554	1.54236	1.48661	1.29099	1.04403	1.41618	1.32874	1.62652	1.53623
720575940632659404		0	0	0	0	0	0.1	0.166667	0.166667	0.366667	0.4	0.6	0.933333	1	1.03333	1.26667	1.86667	2.26667	3.26667	4.5	4.7		0	0	0	0	0	0.3	0.372678	0.372678	0.481894	0.61101	0.757188	1.12349	0.966092	0.948098	1.20922	1.0873	1.18134	1.87853	1.28452	1.69607
720575940612865814		0	0	0	0	0	0	0	0	0	0	0	0	0.0666667	0.166667	0.266667	0.7	0.933333	1.73333	3.23333	4.6		0	0	0	0	0	0	0	0	0	0	0	0	0.249444	0.372678	0.512076	0.781025	0.85375	1.15277	1.14552	1.38082
720575940626968216		0	0	0	0	0	0	0	0	0	0	0	0.0666667	0.166667	0.133333	0.233333	0.566667	0.966667	2.06667	3.53333	4.53333		0	0	0	0	0	0	0	0	0	0	0	0.249444	0.372678	0.339935	0.495536	0.667499	0.948098	1.36463	1.335	1.40791
720575940620714150	mothership_r	0	0.0333333	0.0333333	0.666667	2.66667	5.36667	7.06667	8.13333	7.8	8.06667	6.83333	7.13333	6.06667	5.9	6.26667	5.56667	4.8	4.73333	4.73333	4.16667		0	0.179505	0.179505	0.745356	1.59861	1.81628	1.48174	1.56489	1.35154	1.52607	1.34371	1.91021	1.8962	1.61967	1.76887	1.81995	1.68127	1.56915	1.54776	1.55099
720575940616860758		0	0	0	0	0	0.166667	0.266667	0.366667	0.466667	0.666667	0.766667	1	1	1.56667	1.8	2	2.46667	3.06667	3.13333	4		0	0	0	0	0	0.372678	0.442217	0.546707	0.561743	0.829993	0.760847	0.966092	1.0328	1.14552	0.979796	1.21106	1.30979	1.80616	1.35974	1.63299
720575940621329328		0	0	0	0	0	0	0	0	0	0	0	0	0.0666667	0.1	0.1	0.433333	0.966667	1.76667	2.76667	3.76667		0	0	0	0	0	0	0	0	0	0	0	0	0.249444	0.3	0.3	0.61554	0.982627	1.11604	1.17426	1.47611
720575940619455879	Salivary MN13_r	0	0	0	0	0	0.3	0.766667	1.33333	1.9	1.86667	2.16667	1.7	1.76667	1.6	2.16667	2.43333	2.13333	2.93333	3.4	3.7		0	0	0	0	0	0.525991	0.667499	1.19257	1.10604	1.17568	1.18556	1.03763	1.30852	1.22746	1.36829	1.25654	1.28409	1.43604	1.66533	1.48661
720575940624084372		0	0	0	0.333333	1.53333	4.2	6.26667	7.46667	7.5	7.86667	6.46667	6.56667	5.16667	4.26667	4.13333	3.73333	3.46667	3.7	3.56667	3.56667		0	0	0	0.596285	1.02415	1.4	1.74992	1.76509	1.80278	1.64789	1.64789	1.97793	1.55099	1.52607	1.62754	1.50407	1.82087	1.50886	1.64688	1.38283
720575940630781433		0	0	0	0.466667	1.86667	3.36667	4.96667	5.96667	6.03333	7.06667	6.76667	7.06667	6.4	5.9	5.46667	5.03333	4.6	3.96667	3.66667	3.5		0	0	0	0.669992	1.43139	1.27758	1.81628	2.00804	1.97456	2.06452	1.85622	1.8427	1.62481	2.00582	1.78388	1.62241	1.22746	2.28741	2.28522	1.52206
720575940631108303		0	0	0	0	0.7	1.4	2.83333	3.13333	3.86667	3.63333	4.13333	3.8	3.03333	3.5	3.5	3.43333	3.76667	3.3	3.5	3.3		0	0	0	0	0.9	1.11355	1.71432	1.58605	1.72691	1.44875	1.80247	1.55778	1.62241	1.66833	1.47761	1.5206	1.68688	1.5308	1.47761	1.5308
720575940634756203		0	0	0	0.4	1.36667	2.26667	3.03333	3.4	3.43333	3	3.06667	2.9	2.73333	2.83333	3.06667	3.16667	3.2	3.53333	2.93333	3.16667		0	0	0	0.553775	0.87496	1.28927	1.40198	1.38082	1.45335	1.57056	1.41264	1.75784	1.12349	1.31867	1.82452	1.43952	1.4922	1.43139	1.69181	1.46249
720575940622027222		0	0.0333333	0.0333333	0.9	3.13333	5.56667	6.96667	8.03333	7.36667	7.3	6.6	6.03333	5.13333	5.26667	4.86667	4.06667	3.33333	3.46667	3.06667	2.8		0	0.179505	0.179505	0.746101	1.56489	1.667	1.3536	1.83455	1.378	1.5308	1.51877	1.70261	1.56489	1.74992	1.668	1.8427	1.73845	1.40791	1.36463	1.51438
720575940630403031		0	0	0	0	0	0	0	0	0	0	0.0333333	0	0.133333	0.2	0.233333	0.633333	0.933333	1.23333	2.26667	2.76667		0	0	0	0	0	0	0	0	0	0	0.179505	0	0.339935	0.4	0.495536	0.795124	0.928559	1.25654	1.28927	1.17426
720575940613743569		0	0	0	0.0333333	0.4	0.9	1.46667	1.9	2.06667	2.03333	2.73333	2.13333	2.43333	3.1	3.36667	3.13333	2.66667	2.56667	2.8	2.7		0	0	0	0.179505	0.61101	0.943398	0.991071	1.42244	1.41264	1.44875	1.61107	1.28409	1.667	1.46856	1.55956	1.78388	1.90321	1.97793	1.37598	1.6563
720575940622734106		0	0	0	0	0	0	0	0.0333333	0	0	0.0333333	0.133333	0.133333	0.4	0.566667	0.8	1.2	1.33333	2.33333	2.63333		0	0	0	0	0	0	0	0.179505	0	0	0.179505	0.339935	0.339935	0.61101	0.667499	0.832666	0.945163	1.24722	1.10554	1.30341
720575940626468178		0	0	0	0	0	0	0	0.0333333	0.133333	0.0666667	0.1	0.1	0.366667	0.433333	0.666667	1.1	1.1	1.83333	2.33333	2.6		0	0	0	0	0	0	0	0.179505	0.339935	0.249444	0.3	0.3	0.752034	0.558768	0.649786	1.13578	0.943398	1.29314	1.3499	1.0198
720575940660224641		0	0	0	0	0	0	0	0	0.133333	0.1	0	0.233333	0.333333	0.433333	0.633333	0.733333	0.9	1.4	2.2	2.56667		0	0	0	0	0	0	0	0	0.339935	0.3	0	0.422953	0.537484	0.495536	0.752034	0.963789	0.746101	1.17189	1.37598	1.47611
720575940610621026		0	0	0	0.333333	1.56667	3.03333	3.76667	4.13333	3.7	3.7	3.23333	3.76667	3.16667	2.9	2.93333	2.93333	2.5	2.33333	2.6	2.46667		0	0	0	0.537484	1.11604	1.663	1.49852	1.40791	1.24231	1.61555	1.47611	1.43023	1.48511	1.42244	1.63163	1.48174	1.52206	1.57762	1.25433	1.23108
720575940628995331		0	0	0	0	0	0.233333	0.2	0.5	0.433333	0.5	0.566667	0.566667	0.8	0.933333	0.766667	1.3	1.7	1.26667	1.26667	2.43333		0	0	0	0	0	0.495536	0.4	0.67082	0.61554	0.562731	0.667499	0.715697	0.748331	1.09341	0.667499	1.18743	1.06927	0.771722	0.81377	1.38283
720575940626038714		0	0	0	0.433333	2.2	4.2	5.3	5.73333	5.76667	6.43333	5	5.36667	5.23333	3.76667	4.3	3.76667	3.6	2.86667	3.16667	2.4		0	0	0	0.61554	1.4	1.72047	1.71561	2.12812	1.83818	2.18607	1.89737	1.49406	1.97793	1.83818	1.61555	1.5206	1.58325	1.52169	2.05075	1.72434
720575940606852018		0	0	0	0	0	0.0333333	0.133333	0.0666667	0.133333	0.4	0.433333	0.5	0.466667	1.16667	0.8	1.13333	1.56667	1.56667	2.16667	2.36667		0	0	0	0	0	0.179505	0.339935	0.249444	0.339935	0.489898	0.61554	0.763763	0.618241	1.00277	0.541603	1.0562	1.02252	1.14552	1.1571	1.25122
720575940615715003		0	0.0333333	0.0333333	0.966667	3.16667	4.53333	5.7	5.73333	4.93333	5	4.93333	4.83333	4.56667	3.3	3.76667	3.2	2.86667	2.23333	2.5	2.33333		0	0.179505	0.179505	0.87496	1.73365	1.78388	1.59478	1.67199	1.59025	2.17562	1.76887	1.88119	1.74515	2.05183	1.72595	1.46969	1.58605	1.43023	1.5	1.57762
720575940622474899	kelp_b_r	0	0	0	0	0	0	0	0	0	0	0	0	0.1	0.0666667	0.2	0.333333	0.466667	1.26667	2.06667	2.33333		0	0	0	0	0	0	0	0	0	0	0	0	0.3	0.249444	0.4	0.596285	0.561743	1.33998	1.36463	1.27366
720575940631989352		0	0	0	0	0	0	0	0.133333	0.1	0.1	0.166667	0.3	0.266667	0.566667	0.9	1	1.1	1.3	2.03333	2.3		0	0	0	0	0	0	0	0.339935	0.3	0.3	0.372678	0.585947	0.628932	0.803465	0.746101	0.930949	0.869866	1.1	1.378	1.5308
720575940625641402		0	0	0	0.5	2.16667	4.3	5.73333	6.13333	5.9	5.66667	5.2	4.63333	4.33333	4.26667	4.03333	3.1	3.1	2.16667	2.66667	2.2		0	0	0	0.619139	1.43952	1.36991	2.0155	1.76509	1.37477	1.55635	1.6	1.76037	1.32497	2.04831	1.40198	1.07548	1.37477	1.21335	1.3499	1.16619
720575940625164558		0	0	0	0	0	0	0	0	0.1	0.0333333	0.133333	0.2	0.2	0.466667	0.8	0.9	1.3	1.33333	1.9	2.06667		0	0	0	0	0	0	0	0	0.3	0.179505	0.426875	0.4	0.476095	0.669992	0.832666	0.789515	0.9	1.0435	1.13578	1.18134
720575940644758308	mothership_l	0	0.0333333	0.0333333	0.9	3.13333	5.66667	7.03333	8.03333	7.16667	7.13333	5.86667	5.86667	4.83333	4.8	4.53333	3.66667	2.86667	2.53333	2.76667	2.06667		0	0.179505	0.179505	0.746101	1.68787	1.59861	1.47158	1.74133	1.50739	1.83908	1.335	1.82087	1.69476	1.51438	1.52169	1.81353	1.45449	1.2037	1.25654	1.26315
720575940623224555		0	0	0	0	0	0	0	0	0	0	0	0	0.0333333	0.0333333	0.133333	0.466667	0.366667	0.933333	1.1	2.03333		0	0	0	0	0	0	0	0	0	0	0	0	0.179505	0.179505	0.339935	0.618241	0.481894	1.12349	0.789515	1.11006
720575940634210155		0	0	0	0	0.333333	1.2	1.63333	2.06667	2.53333	2.63333	2.36667	2.96667	2.43333	2.66667	2.66667	2.93333	2.46667	2.36667	2.03333	2		0	0	0	0	0.471405	1.01325	1.11006	1.31487	1.35974	1.01598	1.22429	1.74133	1.28279	1.37437	1.3499	0.997775	1.0873	1.01598	1.01598	0.966092
720575940639170723		0	0	0	0	0.0333333	0.166667	0.266667	0.666667	0.666667	1.03333	0.966667	1.03333	1.3	1.46667	1.83333	2.13333	1.83333	2.2	1.96667	1.93333		0	0	0	0	0.179505	0.372678	0.512076	0.829993	0.649786	0.912262	0.87496	0.948098	0.862168	0.921352	1.1571	1.0562	1.21335	1.44684	1.16857	1.20922
720575940621902085		0	0	0	0	0	0	0	0	0.0333333	0	0	0.0333333	0.133333	0.133333	0.333333	0.433333	0.566667	0.766667	1.23333	1.8		0	0	0	0	0	0	0	0	0.179505	0	0	0.179505	0.339935	0.339935	0.537484	0.61554	0.667499	0.843933	0.882547	1.27541
720575940635839077		0.1	1.3	3.6	3.46667	2.9	1.76667	1.2	1.06667	0.933333	1.16667	1.46667	1.36667	1.36667	1.66667	1.56667	1.56667	1.76667	2	1.96667	1.8		0.3	0.862168	1.54056	1.74611	1.35031	1.28279	0.748331	0.85375	0.628932	0.897527	0.805536	0.795124	0.912262	0.942809	1.05462	0.760847	0.919541	0.966092	0.835996	0.748331
720575940624366845		0	0	0	0	0	0.2	0.4	0.5	0.933333	0.733333	0.833333	0.9	0.9	0.733333	0.666667	0.766667	0.933333	1.1	1.43333	1.66667		0	0	0	0	0	0.4	0.489898	0.619139	0.85375	0.81377	1.09798	1.0116	1.0116	0.891939	0.596285	0.760847	0.85375	1.0116	1.08577	1.07497
720575940630689644		0	0	0	0	0	0	0	0	0	0	0	0	0	0	0	0.0333333	0.166667	0.333333	0.633333	1.6		0	0	0	0	0	0	0	0	0	0	0	0	0	0	0	0.179505	0.372678	0.596285	0.706321	1.25433
720575940636828334		0.166667	1.4	3.8	3.76667	3.43333	2.53333	1.76667	1.66667	1.2	1.36667	1.43333	1.36667	1.36667	1.3	1.03333	1.33333	1.53333	1.36667	1.6	1.6		0.453382	0.840635	1.66132	1.80154	1.54236	1.54344	1.08577	1.2202	0.979796	1.04828	0.882547	0.795124	0.87496	0.737111	0.604612	0.596285	0.921352	0.752034	0.840635	0.757188
720575940630291767		0	0.0333333	0	0.6	2.3	4.3	5.43333	5.86667	5.06667	4.7	4.33333	3.9	3.16667	3.16667	3.2	2.43333	2.1	1.8	2.13333	1.56667		0	0.179505	0	0.663325	1.29486	1.61555	1.33375	1.58605	1.38884	1.36991	1.46818	1.42244	1.50739	1.48511	1.30128	1.40673	1.24766	1.249	1.17568	1.22972
720575940645352814		0	0	0	0.333333	1.73333	3.43333	4.2	4.36667	4.2	4.43333	3.2	3.73333	3.1	2.46667	2.73333	2.56667	2.03333	1.63333	2	1.53333		0	0	0	0.537484	1.31487	1.72595	1.72047	1.97456	1.37598	1.667	1.55778	1.65193	1.44568	1.35974	1.20922	1.45335	1.19675	1.16857	1.26491	1.23108
720575940620271636		0	0	0	0	0	0.1	0.233333	0.533333	0.933333	1	1	1.16667	0.933333	0.933333	0.866667	1.1	1	1.1	1.06667	1.3		0	0	0	0	0	0.3	0.495536	0.618241	0.928559	0.856349	1.0328	1.03548	0.891939	0.891939	0.805536	0.746101	0.894427	0.943398	0.963789	1.06927
720575940632962786		0	0	0	0.166667	0.766667	2.16667	3.43333	4.13333	4.4	4.43333	4.3	3.9	3.5	3.1	2.73333	2.03333	1.63333	1.26667	1.36667	1.3		0	0	0	0.372678	0.843933	1.31867	1.40673	1.30979	1.38082	1.40673	1.67631	1.7	1.14746	1.53514	1.56915	1.3536	1.16857	1.33998	1.01598	0.862168
720575940644666148		0	0	0	0	0	0	0	0	0	0.0333333	0	0	0.1	0.133333	0.133333	0.3	0.6	0.5	0.9	1.3		0	0	0	0	0	0	0	0	0	0.179505	0	0	0.3	0.339935	0.339935	0.458258	0.986577	0.718795	0.650641	0.971253
720575940618153105		0	0	0	0	0	0	0.0333333	0.0333333	0.0666667	0.133333	0.166667	0.2	0.3	0.466667	0.533333	0.666667	1.03333	1.06667	1.5	1.26667		0	0	0	0	0	0	0.179505	0.179505	0.249444	0.339935	0.453382	0.476095	0.525991	0.561743	0.669992	0.869227	0.87496	0.891939	1.08781	0.997775
720575940626159306		0	0	0	0	0	0	0.0333333	0.0333333	0.0666667	0.133333	0.166667	0.2	0.3	0.466667	0.533333	0.666667	1.03333	1.06667	1.5	1.26667		0	0	0	0	0	0	0.179505	0.179505	0.249444	0.339935	0.453382	0.476095	0.525991	0.561743	0.669992	0.869227	0.87496	0.891939	1.08781	0.997775
720575940606391218		0	0	0	0	0	0	0.0333333	0.0333333	0.0666667	0.133333	0.166667	0.2	0.3	0.466667	0.533333	0.666667	1.03333	1.06667	1.5	1.23333		0	0	0	0	0	0	0.179505	0.179505	0.249444	0.339935	0.453382	0.476095	0.525991	0.561743	0.669992	0.869227	0.87496	0.891939	1.08781	0.955103
720575940617672920		0	0	0	0	0	0	0.0333333	0.0333333	0.0666667	0.133333	0.166667	0.2	0.3	0.466667	0.533333	0.666667	1.03333	1.06667	1.5	1.23333		0	0	0	0	0	0	0.179505	0.179505	0.249444	0.339935	0.453382	0.476095	0.525991	0.561743	0.669992	0.869227	0.87496	0.891939	1.08781	0.955103
720575940627949626		0	0	0	0	0	0	0.0333333	0.0333333	0.0666667	0.133333	0.166667	0.2	0.3	0.466667	0.533333	0.666667	1.03333	1.06667	1.5	1.23333		0	0	0	0	0	0	0.179505	0.179505	0.249444	0.339935	0.453382	0.476095	0.525991	0.561743	0.669992	0.869227	0.87496	0.891939	1.08781	0.955103
720575940632307025		0	0	0	0	0	0	0.0333333	0.0333333	0.0666667	0.133333	0.166667	0.2	0.3	0.466667	0.533333	0.666667	1.03333	1.06667	1.5	1.23333		0	0	0	0	0	0	0.179505	0.179505	0.249444	0.339935	0.453382	0.476095	0.525991	0.561743	0.669992	0.869227	0.87496	0.891939	1.08781	0.955103
720575940632722515		0	0	0	0	0	0	0.0333333	0.0333333	0.0666667	0.133333	0.166667	0.2	0.3	0.466667	0.533333	0.666667	1.03333	1.06667	1.5	1.23333		0	0	0	0	0	0	0.179505	0.179505	0.249444	0.339935	0.453382	0.476095	0.525991	0.561743	0.669992	0.869227	0.87496	0.891939	1.08781	0.955103
720575940635771316		0	0	0	0	0	0	0.0333333	0.0333333	0.0666667	0.133333	0.166667	0.2	0.3	0.466667	0.533333	0.666667	1.03333	1.06667	1.5	1.23333		0	0	0	0	0	0	0.179505	0.179505	0.249444	0.339935	0.453382	0.476095	0.525991	0.561743	0.669992	0.869227	0.87496	0.891939	1.08781	0.955103
720575940636654703		0	0	0	0	0	0	0.0333333	0.0333333	0.0666667	0.133333	0.166667	0.2	0.3	0.466667	0.533333	0.666667	1.03333	1.06667	1.5	1.23333		0	0	0	0	0	0	0.179505	0.179505	0.249444	0.339935	0.453382	0.476095	0.525991	0.561743	0.669992	0.869227	0.87496	0.891939	1.08781	0.955103
720575940647081860		0	0	0	0	0	0	0.0333333	0.0333333	0.0666667	0.133333	0.166667	0.2	0.3	0.466667	0.533333	0.666667	1.06667	1.06667	1.5	1.23333		0	0	0	0	0	0	0.179505	0.179505	0.249444	0.339935	0.453382	0.476095	0.525991	0.561743	0.669992	0.869227	0.928559	0.891939	1.08781	0.955103
720575940630903291		0	0	0	0	0	0	0	0	0	0	0	0	0.0666667	0.0666667	0.1	0.266667	0.433333	0.633333	0.766667	1.2		0	0	0	0	0	0	0	0	0	0	0	0	0.249444	0.249444	0.3	0.442217	0.61554	0.795124	0.803465	1.01325
720575940619176094		0	0	0	0	0	0	0	0.0333333	0.0333333	0.166667	0.133333	0.2	0.233333	0.233333	0.366667	0.633333	0.666667	0.966667	1.1	1.1		0	0	0	0	0	0	0	0.179505	0.179505	0.372678	0.339935	0.4	0.422953	0.422953	0.481894	0.546707	0.471405	0.546707	0.472582	0.538516
720575940643543496		0	0	0	0	0	0	0	0	0.0333333	0.0333333	0	0.0333333	0.0666667	0.0666667	0.4	0.533333	0.6	0.733333	0.8	1.06667		0	0	0	0	0	0	0	0	0.179505	0.179505	0	0.179505	0.249444	0.249444	0.553775	0.763035	0.663325	0.727247	0.702377	0.891939
720575940622552675		0	0	0	0	0	0	0.166667	0.4	0.4	0.633333	0.6	0.733333	0.566667	0.566667	0.566667	0.8	0.633333	0.8	0.866667	1		0	0	0	0	0	0	0.372678	0.553775	0.553775	0.835996	0.840635	0.771722	0.667499	0.803465	0.843933	0.702377	0.706321	0.909212	0.956847	0.894427
720575940629804158		0	0	0	0	0.3	0.266667	0.766667	0.9	0.933333	1.1	1.06667	1.16667	0.9	1	1.03333	1.13333	1.1	1.23333	1.13333	1		0	0	0	0	0.525991	0.442217	0.715697	0.907377	0.771722	0.943398	0.891939	0.968963	0.789515	0.966092	1.13969	0.884433	1.10604	1.05462	1.25786	0.816497
720575940631629160		0	0	0	0	0	0.2	0.2	0.3	0.466667	0.9	0.733333	0.533333	0.7	0.666667	0.666667	1.06667	1.13333	1.06667	0.733333	0.966667		0	0	0	0	0	0.476095	0.4	0.525991	0.669992	0.746101	0.81377	0.669992	0.862168	0.596285	0.869227	0.963789	1.2037	1.09341	0.727247	0.87496
720575940612154339		0	0	0	0	0	0	0	0	0	0	0	0	0	0.1	0.0666667	0.1	0.1	0.133333	0.466667	0.933333		0	0	0	0	0	0	0	0	0	0	0	0	0	0.3	0.249444	0.3	0.3	0.339935	0.498888	0.891939
720575940623862015		0	0	0	0	0	0	0	0	0	0	0	0	0	0.1	0.0666667	0.1	0.1	0.133333	0.466667	0.933333		0	0	0	0	0	0	0	0	0	0	0	0	0	0.3	0.249444	0.3	0.3	0.339935	0.498888	0.891939
720575940623886008		0	0	0	0	0	0	0	0	0	0	0	0	0	0.1	0.0666667	0.1	0.1	0.133333	0.466667	0.933333		0	0	0	0	0	0	0	0	0	0	0	0	0	0.3	0.249444	0.3	0.3	0.339935	0.498888	0.891939
720575940625779075		0	0	0	0	0	0	0	0	0	0	0	0	0	0.1	0.0666667	0.1	0.1	0.133333	0.466667	0.933333		0	0	0	0	0	0	0	0	0	0	0	0	0	0.3	0.249444	0.3	0.3	0.339935	0.498888	0.891939
720575940628695043		0	0	0	0	0	0	0	0	0	0	0	0	0	0.1	0.0666667	0.1	0.133333	0.133333	0.466667	0.933333		0	0	0	0	0	0	0	0	0	0	0	0	0	0.3	0.249444	0.3	0.339935	0.339935	0.498888	0.891939
720575940629377132		0	0	0	0	0	0	0	0	0	0	0	0	0	0.1	0.0666667	0.1	0.1	0.133333	0.466667	0.933333		0	0	0	0	0	0	0	0	0	0	0	0	0	0.3	0.249444	0.3	0.3	0.339935	0.498888	0.891939
720575940629393207		0	0	0	0	0	0	0	0	0	0	0	0	0	0.1	0.0666667	0.1	0.1	0.133333	0.466667	0.933333		0	0	0	0	0	0	0	0	0	0	0	0	0	0.3	0.249444	0.3	0.3	0.339935	0.498888	0.891939
720575940629667639		0	0	0	0	0	0	0	0	0	0	0	0	0	0.1	0.0666667	0.1	0.1	0.133333	0.466667	0.933333		0	0	0	0	0	0	0	0	0	0	0	0	0	0.3	0.249444	0.3	0.3	0.339935	0.498888	0.891939
720575940631267409		0	0	0	0	0	0	0	0	0	0	0	0	0	0.1	0.0666667	0.1	0.1	0.133333	0.466667	0.933333		0	0	0	0	0	0	0	0	0	0	0	0	0	0.3	0.249444	0.3	0.3	0.339935	0.498888	0.891939
720575940631575327		0	0	0	0	0	0	0	0	0	0	0	0	0	0.1	0.0666667	0.1	0.1	0.133333	0.466667	0.933333		0	0	0	0	0	0	0	0	0	0	0	0	0	0.3	0.249444	0.3	0.3	0.339935	0.498888	0.891939
720575940633434208		0	0	0	0	0	0	0	0	0	0	0	0	0	0.1	0.0666667	0.1	0.1	0.133333	0.466667	0.933333		0	0	0	0	0	0	0	0	0	0	0	0	0	0.3	0.249444	0.3	0.3	0.339935	0.498888	0.891939
720575940637902938		0	0	0	0	0	0	0	0	0	0	0	0	0	0.1	0.0666667	0.1	0.133333	0.133333	0.466667	0.933333		0	0	0	0	0	0	0	0	0	0	0	0	0	0.3	0.249444	0.3	0.339935	0.339935	0.498888	0.891939
720575940643551392		0	0	0	0	0	0	0	0	0	0	0	0	0	0.1	0.0666667	0.1	0.1	0.133333	0.466667	0.933333		0	0	0	0	0	0	0	0	0	0	0	0	0	0.3	0.249444	0.3	0.3	0.339935	0.498888	0.891939
720575940644968215		0	0.0333333	0.0333333	0.9	3.03333	5	6.23333	6.4	5.46667	5.2	4.56667	4.43333	3.13333	2.93333	2.56667	1.83333	1.5	1.36667	1.53333	0.933333		0	0.179505	0.179505	0.746101	1.58079	1.73205	1.20231	2.10713	1.82087	1.4922	1.56383	1.81995	1.335	1.80616	1.02252	1.31867	0.991632	0.948098	1.14698	0.85375
720575940625612474		0	0	0	0	0.133333	0.133333	0.133333	0.366667	0.166667	0.366667	0.6	0.466667	0.633333	0.5	0.933333	0.6	0.666667	0.766667	0.6	0.9		0	0	0	0	0.339935	0.339935	0.339935	0.795124	0.372678	0.657436	0.663325	0.805536	0.982627	0.885061	0.891939	0.711805	0.788811	0.919541	0.879394	0.978093
720575940612603289		0	0	0	0.266667	1	1.9	2.36667	2.76667	2.06667	2	1.6	1.83333	1.93333	1.83333	1.6	1.7	1.36667	1.3	1.43333	0.866667		0	0	0	0.512076	0.894427	1.19304	1.27758	1.38283	1.43604	1.36626	1.28062	1.36829	1.54776	1.09798	1.28062	1.15902	1.25122	1.36991	1.05462	0.763035
720575940624163303	trident_r	0	0	0	0.2	0.466667	0.566667	1	1.26667	1.4	1.3	1.26667	1.23333	1.43333	1.36667	1.23333	1.2	1.03333	1	1.03333	0.833333		0	0	0	0.4	0.618241	0.667499	0.816497	0.928559	0.95219	0.822598	1.12349	1.05462	1.11604	0.982627	1.05462	1.04563	1.01598	1.09545	1.19675	0.819892
720575940626478082		0	0	0	0.0333333	0.133333	0.1	0.166667	0.4	0.333333	0.5	0.3	0.833333	0.533333	0.566667	0.533333	0.5	0.733333	0.666667	0.7	0.766667		0	0	0	0.179505	0.339935	0.3	0.453382	0.553775	0.471405	0.67082	0.525991	1.06719	0.718022	0.715697	0.561743	0.846562	0.81377	0.745356	0.822598	0.803465
720575940605420902		0	0	0	0	0	0	0	0	0	0	0	0	0	0.1	0.0666667	0.0666667	0.1	0.1	0.333333	0.733333		0	0	0	0	0	0	0	0	0	0	0	0	0	0.3	0.249444	0.249444	0.3	0.3	0.471405	0.891939
720575940641585627		0	0	0	0.1	0.8	1.76667	2.33333	2.33333	2.23333	2.86667	1.7	1.9	1.76667	1.46667	1.2	0.866667	0.9	0.733333	0.8	0.7		0	0	0	0.3	0.87178	1.02252	1.19257	1.10554	1.17426	1.23108	1.21518	1.2741	1.22972	1.11754	1.10755	0.884433	0.746101	0.727247	0.791623	0.781025
720575940614386070		0	0	0	0.0333333	0.166667	0.166667	0.0666667	0.366667	0.133333	0.433333	0.533333	0.4	0.566667	0.4	0.566667	0.5	0.533333	0.633333	0.333333	0.633333		0	0	0	0.179505	0.453382	0.372678	0.249444	0.795124	0.339935	0.715697	0.618241	0.711805	0.882547	0.757188	0.667499	0.846562	0.718022	0.87496	0.537484	0.948098
720575940622147873		0	0	0	0	0	0	0.0333333	0.0333333	0.0666667	0.0333333	0.0333333	0.1	0.166667	0.3	0.233333	0.266667	0.6	0.433333	1	0.633333		0	0	0	0	0	0	0.179505	0.179505	0.249444	0.179505	0.179505	0.395811	0.372678	0.458258	0.422953	0.442217	0.61101	0.558768	0.856349	0.657436
720575940639785379		0	0	0	0	0	0	0	0.0333333	0.1	0.0666667	0.0666667	0.1	0.233333	0.166667	0.366667	0.266667	0.666667	0.466667	0.6	0.6		0	0	0	0	0	0	0	0.179505	0.3	0.249444	0.249444	0.3	0.495536	0.372678	0.657436	0.442217	0.649786	0.498888	0.553775	0.489898
720575940621519130		0	0	0	0.166667	0.833333	1.76667	1.96667	2.63333	1.8	1.66667	1.33333	1.63333	1.6	1.5	1.26667	1.3	0.966667	0.933333	1.1	0.5		0	0	0	0.453382	0.859586	1.20231	1.27758	1.44875	1.30128	1.27366	1.13529	1.44875	1.40475	0.991632	1.20922	1.00499	0.948098	1.33998	0.907377	0.562731
720575940635166571	bluebell_r	0	0	0	0	0.0333333	0.0666667	0.1	0.133333	0.3	0.3	0.333333	0.4	0.7	1.2	0.933333	0.866667	0.6	0.633333	0.8	0.5		0	0	0	0	0.179505	0.249444	0.3	0.339935	0.525991	0.525991	0.537484	0.61101	0.585947	1.32665	0.891939	0.884433	0.840635	0.706321	1.04563	0.806226
720575940632354641		0	0	0	0	0	0	0	0	0	0	0	0	0	0	0	0	0.0333333	0.2	0.333333	0.466667		0	0	0	0	0	0	0	0	0	0	0	0	0	0	0	0	0.179505	0.4	0.537484	0.718022
720575940610058052		0	0	0	0	0	0	0.0333333	0.0333333	0.0333333	0.0333333	0.2	0.133333	0.166667	0.2	0.1	0.266667	0.233333	0.366667	0.166667	0.433333		0	0	0	0	0	0	0.179505	0.179505	0.179505	0.179505	0.4	0.426875	0.453382	0.476095	0.3	0.442217	0.422953	0.604612	0.372678	0.715697
720575940630839371		0	0	0	0	0.133333	0.1	0.0666667	0.233333	0.133333	0.0666667	0.0666667	0.133333	0.0666667	0.0333333	0.0333333	0.1	0.233333	0.233333	0.233333	0.433333		0	0	0	0	0.339935	0.3	0.249444	0.495536	0.339935	0.249444	0.249444	0.339935	0.249444	0.179505	0.179505	0.3	0.495536	0.422953	0.422953	0.495536
720575940614909506		0	0	0	0.433333	1.73333	3.2	4.1	4.2	3.2	3.1	2.36667	2.06667	1.8	1.63333	1.13333	0.933333	0.766667	0.6	0.866667	0.4		0	0	0	0.61554	1.06249	1.53623	1.79536	1.72047	1.4	1.51327	1.19675	1.15277	1.04563	1.378	0.805536	0.928559	0.843933	0.757188	0.718022	0.61101
720575940630695798		0	0	0	0	0.1	0.466667	0.7	0.9	0.733333	1.13333	0.4	1.06667	0.866667	0.433333	0.5	0.4	0.266667	0.533333	0.4	0.366667		0	0	0	0	0.3	0.498888	0.822598	1.04403	0.771722	0.991071	0.489898	0.85375	0.763035	0.715697	0.763763	0.711805	0.442217	0.718022	0.61101	0.604612
720575940618800064		0	0	0	0	0	0.133333	0.166667	0.333333	0.3	0.5	0.533333	0.266667	0.333333	0.266667	0.233333	0.366667	0.233333	0.2	0.266667	0.333333		0	0	0	0	0	0.339935	0.453382	0.471405	0.525991	0.806226	0.718022	0.573488	0.596285	0.512076	0.495536	0.604612	0.495536	0.4	0.512076	0.596285
720575940631967506		0	0	0	0	0	0.0333333	0	0.0333333	0.1	0.0333333	0.1	0.0666667	0.2	0.0666667	0.133333	0.1	0.133333	0.233333	0.266667	0.266667		0	0	0	0	0	0.179505	0	0.179505	0.3	0.179505	0.3	0.249444	0.4	0.249444	0.339935	0.3	0.426875	0.422953	0.442217	0.442217
720575940628129129	planter_l	0	0	0	0	0	0	0.0666667	0.0666667	0.0333333	0.0666667	0.0333333	0	0.266667	0.133333	0.166667	0.1	0.233333	0.266667	0.233333	0.233333		0	0	0	0	0	0	0.249444	0.249444	0.179505	0.249444	0.179505	0	0.442217	0.339935	0.372678	0.3	0.422953	0.512076	0.422953	0.495536
720575940621573542	tundra_r	0	0	0	0	0	0	0	0	0	0	0.0333333	0.0333333	0.0666667	0.166667	0.166667	0.133333	0.3	0.3	0.5	0.2		0	0	0	0	0	0	0	0	0	0	0.179505	0.179505	0.249444	0.372678	0.453382	0.339935	0.525991	0.458258	0.67082	0.4
720575940626456081		0	0	0	0	0	0	0	0	0	0	0	0	0	0	0	0	0	0.0333333	0	0.2		0	0	0	0	0	0	0	0	0	0	0	0	0	0	0	0	0	0.179505	0	0.4
720575940626860421		0	0	0	0	0.133333	0.3	0.433333	0.4	0.466667	0.4	0.3	0.233333	0.233333	0.333333	0.0666667	0.266667	0.0333333	0.0666667	0.133333	0.2		0	0	0	0	0.339935	0.640312	0.715697	0.61101	0.669992	0.8	0.525991	0.495536	0.495536	0.699206	0.249444	0.512076	0.179505	0.249444	0.339935	0.4
720575940607387314		0	0	0	0	0	0	0	0	0	0	0.0333333	0	0	0	0	0.0666667	0.0666667	0.0666667	0.166667	0.166667		0	0	0	0	0	0	0	0	0	0	0.179505	0	0	0	0	0.249444	0.249444	0.249444	0.372678	0.372678
720575940627113544		0	0	0	0	0	0	0	0	0	0	0	0	0	0	0	0	0	0	0.0333333	0.166667		0	0	0	0	0	0	0	0	0	0	0	0	0	0	0	0	0	0	0.179505	0.372678
720575940628029180	sink_sync_c_r	0	0	0	0	0	0	0	0	0	0	0	0	0.0333333	0	0	0	0.0333333	0.0666667	0.0666667	0.133333		0	0	0	0	0	0	0	0	0	0	0	0	0.179505	0	0	0	0.179505	0.249444	0.249444	0.426875
720575940608188427		0	0	0	0	0.0666667	0.0333333	0	0	0	0.0333333	0.0333333	0.0666667	0	0.0333333	0.0666667	0.1	0.1	0.133333	0.0666667	0.1		0	0	0	0	0.249444	0.179505	0	0	0	0.179505	0.179505	0.249444	0	0.179505	0.249444	0.3	0.3	0.339935	0.249444	0.395811
720575940612574435		0	0	0	0	0	0	0	0	0	0	0	0	0	0	0	0	0	0	0.0333333	0.1		0	0	0	0	0	0	0	0	0	0	0	0	0	0	0	0	0	0	0.179505	0.3
720575940614465478		0	0	0	0	0	0	0	0	0	0	0	0.0333333	0	0	0	0	0.0333333	0.0333333	0	0.1		0	0	0	0	0	0	0	0	0	0	0	0.179505	0	0	0	0	0.179505	0.179505	0	0.3
720575940620001360		0	0	0	0	0	0	0	0	0	0	0	0	0	0	0.0333333	0.0333333	0.0666667	0.0333333	0.0333333	0.1		0	0	0	0	0	0	0	0	0	0	0	0	0	0	0.179505	0.179505	0.249444	0.179505	0.179505	0.3
720575940624710653	broom_r	0	0	0	0	0	0	0	0	0	0	0	0	0	0	0.0666667	0.0333333	0.0333333	0.0333333	0.0333333	0.1		0	0	0	0	0	0	0	0	0	0	0	0	0	0	0.249444	0.179505	0.179505	0.179505	0.179505	0.3
720575940629783852		0	0	0	0	0	0	0	0	0	0	0	0	0	0	0	0	0	0.0333333	0.0666667	0.1		0	0	0	0	0	0	0	0	0	0	0	0	0	0	0	0	0	0.179505	0.249444	0.3
720575940630548751	hyacinth_r	0	0	0	0	0	0	0	0	0	0	0	0	0.0333333	0	0.0666667	0	0.0333333	0.0333333	0.0666667	0.1		0	0	0	0	0	0	0	0	0	0	0	0	0.179505	0	0.359011	0	0.179505	0.179505	0.249444	0.3
720575940617497437	planter_r	0	0	0	0.0333333	0.0333333	0.2	0.4	0.233333	0.233333	0.333333	0.1	0.0666667	0	0.0666667	0.133333	0	0	0.0333333	0	0.0666667		0	0	0	0.179505	0.179505	0.4	0.711805	0.422953	0.495536	0.745356	0.3	0.249444	0	0.249444	0.339935	0	0	0.179505	0	0.249444
720575940618291520		0	0	0	0	0	0	0	0	0	0	0	0	0	0.0333333	0	0	0	0	0	0.0666667		0	0	0	0	0	0	0	0	0	0	0	0	0	0.179505	0	0	0	0	0	0.249444
720575940639813365		0	0	0	0	0	0	0	0	0	0	0	0	0	0	0	0.0333333	0	0	0.0333333	0.0666667		0	0	0	0	0	0	0	0	0	0	0	0	0	0	0	0.179505	0	0	0.179505	0.249444
720575940610173048		0	0	0	0	0	0	0.166667	0.133333	0.233333	0.233333	0.333333	0.3	0.2	0.2	0.0666667	0.0666667	0.0666667	0.133333	0	0.0333333		0	0	0	0	0	0	0.372678	0.339935	0.495536	0.422953	0.471405	0.525991	0.476095	0.4	0.249444	0.249444	0.249444	0.339935	0	0.179505
720575940611772083		0	0	0	0	0.0666667	0.1	0	0	0.0333333	0	0	0	0	0	0	0	0	0	0	0.0333333		0	0	0	0	0.249444	0.3	0	0	0.179505	0	0	0	0	0	0	0	0	0	0	0.179505
720575940614570415		0	0	0	0	0	0	0	0	0.0333333	0	0.0333333	0	0	0	0	0.0333333	0	0	0	0.0333333		0	0	0	0	0	0	0	0	0.179505	0	0.179505	0	0	0	0	0.179505	0	0	0	0.179505
720575940619549598		0	0	0	0	0	0	0	0	0.0333333	0	0.0333333	0	0	0	0	0.0333333	0	0	0	0.0333333		0	0	0	0	0	0	0	0	0.179505	0	0.179505	0	0	0	0	0.179505	0	0	0	0.179505
720575940623614442		0	0	0	0	0	0	0	0	0	0	0	0.0333333	0	0.0333333	0	0	0.0666667	0.0333333	0	0.0333333		0	0	0	0	0	0	0	0	0	0	0	0.179505	0	0.179505	0	0	0.249444	0.179505	0	0.179505
720575940624816115		0	0	0	0	0	0	0	0	0.0333333	0	0.0333333	0	0	0	0	0.0333333	0	0	0	0.0333333		0	0	0	0	0	0	0	0	0.179505	0	0.179505	0	0	0	0	0.179505	0	0	0	0.179505
720575940624986919		0	0	0	0	0	0	0	0	0.0333333	0	0.0333333	0	0	0	0	0.0333333	0	0	0	0.0333333		0	0	0	0	0	0	0	0	0.179505	0	0.179505	0	0	0	0	0.179505	0	0	0	0.179505
720575940625561406		0	0	0	0	0	0	0	0	0.0333333	0	0.0333333	0	0	0	0	0.0333333	0	0	0	0.0333333		0	0	0	0	0	0	0	0	0.179505	0	0.179505	0	0	0	0	0.179505	0	0	0	0.179505
720575940625852464		0	0	0	0	0	0	0	0	0	0	0	0	0	0	0	0	0	0	0.1	0.0333333		0	0	0	0	0	0	0	0	0	0	0	0	0	0	0	0	0	0	0.395811	0.179505
720575940626163658		0	0	0	0	0	0	0	0	0	0.0333333	0	0.0333333	0	0.0333333	0.0333333	0.1	0.0333333	0.0333333	0	0.0333333		0	0	0	0	0	0	0	0	0	0.179505	0	0.179505	0	0.179505	0.179505	0.3	0.179505	0.179505	0	0.179505
720575940627371834		0	0	0	0	0	0	0	0	0	0	0	0	0	0	0	0	0	0	0	0.0333333		0	0	0	0	0	0	0	0	0	0	0	0	0	0	0	0	0	0	0	0.179505
720575940627739925		0	0	0	0	0	0	0	0	0.0333333	0	0.0333333	0	0	0	0	0.0333333	0	0	0	0.0333333		0	0	0	0	0	0	0	0	0.179505	0	0.179505	0	0	0	0	0.179505	0	0	0	0.179505
720575940629327659		0	0	0	0	0	0	0	0	0.0333333	0	0	0	0	0	0	0	0	0	0	0.0333333		0	0	0	0	0	0	0	0	0.179505	0	0	0	0	0	0	0	0	0	0	0.179505
720575940629975516		0	0	0	0	0	0	0	0	0.0333333	0	0.0333333	0	0	0	0	0.0333333	0	0	0	0.0333333		0	0	0	0	0	0	0	0	0.179505	0	0.179505	0	0	0	0	0.179505	0	0	0	0.179505
720575940645866292		0	0	0	0	0	0	0	0	0	0	0	0.0333333	0	0	0	0.0333333	0.0333333	0.0333333	0.0666667	0.0333333		0	0	0	0	0	0	0	0	0	0	0	0.179505	0	0	0	0.179505	0.179505	0.179505	0.249444	0.179505
720575940607250610		0	0	0	0.1	1.2	1.06667	1.1	0.666667	0.266667	0.233333	0	0.0666667	0	0	0	0	0	0	0	0		0	0	0	0.3	0.979796	1.09341	0.978093	0.788811	0.573488	0.495536	0	0.249444	0	0	0	0	0	0	0	0
720575940610941906		0	0	0	0	0.0333333	0	0	0	0	0	0	0	0	0	0	0	0	0	0	0		0	0	0	0	0.179505	0	0	0	0	0	0	0	0	0	0	0	0	0	0	0
720575940612364530		0	0	0	0.266667	0.533333	0.4	0.0333333	0	0.0333333	0	0	0	0	0	0	0	0	0	0	0		0	0	0	0.512076	0.718022	0.61101	0.179505	0	0.179505	0	0	0	0	0	0	0	0	0	0	0
720575940614087219		0	0	0	0	0.1	0	0	0	0	0	0	0	0	0	0	0	0	0	0	0		0	0	0	0	0.3	0	0	0	0	0	0	0	0	0	0	0	0	0	0	0
720575940614187006		0	0	0	0.0666667	0.166667	0.2	0	0	0	0	0	0	0	0	0	0	0	0	0	0		0	0	0	0.249444	0.372678	0.476095	0	0	0	0	0	0	0	0	0	0	0	0	0	0
720575940614352278		0	0.0333333	0.0333333	0.4	0.833333	0.666667	0.533333	0.2	0.1	0.0666667	0	0.0333333	0	0	0	0	0	0	0	0		0	0.179505	0.179505	0.553775	0.859586	0.537484	0.618241	0.4	0.3	0.249444	0	0.179505	0	0	0	0	0	0	0	0
720575940615036319		0	0	0	0	0	0	0	0	0	0	0	0	0	0	0	0.0333333	0.0333333	0	0	0		0	0	0	0	0	0	0	0	0	0	0	0	0	0	0	0.179505	0.179505	0	0	0
720575940617471133		0	0.0333333	0.0333333	0.733333	2.33333	3.5	4	3.66667	2.3	2.06667	1.16667	0.766667	0.266667	0.366667	0.366667	0.0333333	0.166667	0.133333	0	0		0	0.179505	0.179505	0.727247	1.29957	1.40831	1.43759	1.61933	1.18743	0.997775	0.859586	0.882547	0.628932	0.604612	0.657436	0.179505	0.372678	0.339935	0	0
720575940620124143		0	0	0	0	0.1	0	0	0	0	0	0	0	0	0	0	0	0	0	0	0		0	0	0	0	0.3	0	0	0	0	0	0	0	0	0	0	0	0	0	0	0
720575940620297819		0	0	0	0	0.2	0.3	0.4	0.433333	0.4	0.466667	0.166667	0.133333	0.0333333	0.0666667	0.1	0.0333333	0	0.0333333	0	0		0	0	0	0	0.4	0.525991	0.757188	0.61554	0.553775	0.561743	0.372678	0.339935	0.179505	0.249444	0.3	0.179505	0	0.179505	0	0
720575940620301588		0	0	0	0	0	0	0	0.0333333	0	0	0	0	0	0.0333333	0.0666667	0	0.0333333	0	0	0		0	0	0	0	0	0	0	0.179505	0	0	0	0	0	0.179505	0.249444	0	0.179505	0	0	0
720575940622026245		0	0	0	0	0	0	0	0	0	0	0	0	0	0	0.0333333	0	0	0	0	0		0	0	0	0	0	0	0	0	0	0	0	0	0	0	0.179505	0	0	0	0	0
720575940622195625		0	0	0	0	0.0333333	0.0333333	0	0	0	0	0	0	0	0	0	0	0	0	0	0		0	0	0	0	0.179505	0.179505	0	0	0	0	0	0	0	0	0	0	0	0	0	0
720575940623637226		0	0.0333333	0.0333333	0.3	0.566667	0.366667	0.133333	0.1	0.0333333	0.0333333	0	0.0333333	0	0	0	0	0	0	0	0		0	0.179505	0.179505	0.525991	0.803465	0.481894	0.339935	0.3	0.179505	0.179505	0	0.179505	0	0	0	0	0	0	0	0
720575940623718380	G2N_1_r	0	0	0	0	0	0	0	0	0	0	0	0	0	0	0	0	0	0	0.0333333	0		0	0	0	0	0	0	0	0	0	0	0	0	0	0	0	0	0	0	0.179505	0
720575940623860202		0	0	0	0	0	0	0	0	0	0.0333333	0	0	0	0	0	0	0	0	0	0		0	0	0	0	0	0	0	0	0	0.179505	0	0	0	0	0	0	0	0	0	0
720575940624333802		0	0	0	0	0	0	0.0333333	0	0.0333333	0	0	0	0	0	0	0	0	0	0	0		0	0	0	0	0	0	0.179505	0	0.179505	0	0	0	0	0	0	0	0	0	0	0
720575940627107721		0	0	0	0	0.0333333	0	0	0	0	0	0	0	0	0	0	0	0	0	0	0		0	0	0	0	0.179505	0	0	0	0	0	0	0	0	0	0	0	0	0	0	0
720575940628417280		0	0	0	0	0	0	0	0	0	0	0	0	0	0.0333333	0	0	0	0	0	0		0	0	0	0	0	0	0	0	0	0	0	0	0	0.179505	0	0	0	0	0	0
720575940629744599		0.166667	1.13333	1.96667	0.6	0.1	0.1	0.133333	0.0333333	0	0.1	0.1	0	0	0	0	0	0	0	0	0		0.453382	0.845905	1.42556	0.8	0.3	0.3	0.339935	0.179505	0	0.3	0.3	0	0	0	0	0	0	0	0	0
720575940630233404	MN11	0	0	0	0.0333333	0	0	0	0	0	0	0	0	0	0	0	0	0	0	0	0		0	0	0	0.179505	0	0	0	0	0	0	0	0	0	0	0	0	0	0	0	0
720575940630461404		0	0	0	0	0	0	0	0	0	0	0	0	0	0.0333333	0	0	0	0	0.0333333	0		0	0	0	0	0	0	0	0	0	0	0	0	0	0.179505	0	0	0	0	0.179505	0
720575940630580854		0	0	0	0.0333333	0.5	0.866667	0.766667	0.366667	0.1	0.1	0	0	0	0	0	0	0.0333333	0	0	0		0	0	0	0.179505	0.619139	0.884433	0.843933	0.657436	0.3	0.3	0	0	0	0	0	0	0.179505	0	0	0
720575940631282194		0	0	0	0	0	0	0	0	0	0	0	0	0	0	0	0	0	0.0333333	0	0		0	0	0	0	0	0	0	0	0	0	0	0	0	0	0	0	0	0.179505	0	0
720575940634782359		0	0	0	0	0	0	0	0	0	0	0	0	0	0	0	0	0	0.0333333	0	0		0	0	0	0	0	0	0	0	0	0	0	0	0	0	0	0	0	0.179505	0	0
720575940634919580		0	0	0	0	0	0	0	0	0	0	0	0	0	0	0	0	0	0.0333333	0	0		0	0	0	0	0	0	0	0	0	0	0	0	0	0	0	0	0	0.179505	0	0
720575940635492276		0	0	0	0	0.0333333	0	0	0	0	0	0	0	0	0	0	0	0	0	0	0		0	0	0	0	0.179505	0	0	0	0	0	0	0	0	0	0	0	0	0	0	0
720575940636685454		0	0	0	0	0	0	0	0	0	0	0	0	0	0	0	0	0	0.0333333	0	0		0	0	0	0	0	0	0	0	0	0	0	0	0	0	0	0	0	0.179505	0	0
720575940644438551		0	0	0	0.0333333	0.0666667	0.1	0.2	0.1	0.0333333	0.266667	0.0666667	0.0333333	0.0333333	0.0333333	0	0	0.0333333	0	0	0		0	0	0	0.179505	0.249444	0.3	0.4	0.3	0.179505	0.442217	0.249444	0.179505	0.179505	0.179505	0	0	0.179505	0	0	0
720575940645528430		0	0	0	0	0	0	0.0333333	0	0	0	0	0	0	0	0	0	0	0	0	0		0	0	0	0	0	0	0.179505	0	0	0	0	0	0	0	0	0	0	0	0	0
720575940647228468		0	0	0	0.266667	0.533333	0.466667	0.0333333	0.0333333	0.0333333	0	0	0	0	0	0	0	0	0	0	0		0	0	0	0.512076	0.669992	0.718022	0.179505	0.179505	0.179505	0	0	0	0	0	0	0	0	0	0	0
720575940660219521		0	0	0	0	0.0333333	0.0333333	0.0333333	0	0	0	0	0	0	0	0	0	0	0.0333333	0	0		0	0	0	0	0.179505	0.179505	0.179505	0	0	0	0	0	0	0	0	0	0	0.179505	0	0

## Sheet: ST 1B Sugar MN9 Activation
Flywire ID	Neuron Name	25 Hz	50 Hz	75 Hz	100 Hz	125 Hz	150 Hz	175 Hz	200 Hz	Standard Deviation	25 Hz	50 Hz	75 Hz	100 Hz	125 Hz	150 Hz	175 Hz	200 Hz
720575940611875570	sugar_l_20	0	0	0	0	0	0	0	0		0	0	0	0	0	0	0	0
720575940632425919	sugar_l_15	0	0	0	0	0.0333333	0.133333	0.366667	0.733333		0	0	0	0	0.179505	0.339935	0.752034	0.997775
720575940630233916	sugar_l_1	0	0	0	0	0	0	0	0		0	0	0	0	0	0	0	0
720575940637568838	sugar_l_2	0	0	0	0	0	0	0	0		0	0	0	0	0	0	0	0
720575940633143833	sugar_l_16	0	0	0	0.133333	0.833333	2.26667	3.4	5.26667		0	0	0	0.339935	0.859586	1.15277	1.25433	1.12349
720575940612670570	sugar_l_17	0	0	0	0	0	0.0333333	0.166667	0.566667		0	0	0	0	0	0.179505	0.372678	0.760847
720575940638202345	sugar_l_3	0	0	0	0	0	0	0	0		0	0	0	0	0	0	0	0
720575940624963786	sugar_l_0	0	0	0	0	0	0	0	0.0333333		0	0	0	0	0	0	0	0.179505
720575940629176663	sugar_l_19	0	0	0	0	0	0	0	0		0	0	0	0	0	0	0	0
720575940628853239	sugar_l_18	0	0	0	0	0	0	0	0		0	0	0	0	0	0	0	0
720575940617000768	sugar_l_4	0	0	0	0	0	0	0	0.0333333		0	0	0	0	0	0	0	0.179505
720575940620900446	sugar_l_13	0	0	0	0	0.0666667	0.0666667	0.533333	1.1		0	0	0	0	0.359011	0.249444	0.991071	1.42244
720575940639198653	sugar_l_12	0	0	0	0.1	0.733333	1.9	4.9	7.06667		0	0	0	0.395811	1.12349	1.73877	2.7	4.24997
720575940639332736	sugar_l_10	0	0	0	0	0	0	0	0		0	0	0	0	0	0	0	0
720575940640649691	sugar_l_9	0	0	0	0	0	0	0	0		0	0	0	0	0	0	0	0
720575940632889389	sugar_l_6	0	0	0	0	0	0	0	0		0	0	0	0	0	0	0	0
720575940616885538	sugar_l_11	0	0	0	0	0	0	0	0		0	0	0	0	0	0	0	0
720575940630797113	sugar_l_5	0	0	0	0	0	0	0	0		0	0	0	0	0	0	0	0
720575940621754367	sugar_l_7	0	0	0	0	0	0	0	0		0	0	0	0	0	0	0	0
720575940621502051	sugar_l_8	0	0	0	0	0	0	0	0		0	0	0	0	0	0	0	0
720575940617937543	sugar_l_14	0	0	0.133333	0.466667	1.6	3.9	5.26667	6.7		0	0	0.339935	0.498888	1.17189	1.39881	1.52607	2.31157
720575940622695448		0	0	0	0	0	0	0	0		0	0	0	0	0	0	0	0
720575940629888530	Zorro_l	0	0	0	0.0333333	0.133333	0.5	1.96667	3.53333		0	0	0	0.179505	0.339935	0.67082	1.32874	1.28409
720575940627383685		0	0	0	0	0	0	0	0		0	0	0	0	0	0	0	0
720575940619973712		0	0	0	0	0	0	0	0		0	0	0	0	0	0	0	0
720575940615041430		0	0	0	0	0	0	0	0		0	0	0	0	0	0	0	0
720575940618165019	MN11	0	0	0	0	0	0	0	0		0	0	0	0	0	0	0	0
720575940630868793	MN11	0	0	0	0	0	0	0	0		0	0	0	0	0	0	0	0
720575940626191306		0	0	0	0	0	0	0	0		0	0	0	0	0	0	0	0
720575940620874757	G2N_1_l	0.9	5.9	15.6667	27.6667	40.6667	49.1	57.3667	65.3333		1.32539	3.35012	5.11425	6.53367	6.02403	7.00643	7.04028	5.54577
720575940638103349	rattle_l	0.133333	2.33333	9.73333	17.9333	26.6	33.2667	39.9	43.2667		0.339935	2.10291	3.02141	5.63875	4.38634	4.58209	4.59239	4.58209
720575940629778554		0	0	0	0	0	0	0	0		0	0	0	0	0	0	0	0
720575940652580086		0	0	0	0	0	0	0	0		0	0	0	0	0	0	0	0
720575940632648612	usnea_l	0	0	0	0	0	0	0	0		0	0	0	0	0	0	0	0
720575940655014049	clavicle_l	1.4	6.7	15.8	28.5333	39.6333	47.4333	56.2	62.3333		0.916515	2.63502	4.54166	5.11686	6.04143	7.35157	6.29497	5.87272
720575940633277209		0	0	0	0	0	0	0	0		0	0	0	0	0	0	0	0
720575940620274085		0	0	0	0	0	0	0	0		0	0	0	0	0	0	0	0
720575940614763666	FMIn_l	0	0	0.0333333	0.233333	0.833333	3	6.63333	12.3333		0	0	0.179505	0.760847	1.48511	2.38048	4.08643	4.5191
720575940615671106		6.2	15.3667	26.4	39.5333	50.3	59.2	65.3667	72.0667		2.32952	3.80774	5.23832	6.56117	6.45575	5.48574	5.23121	4.52352
720575940660219265	MN9_r	24.6667	50.4333	75.4333	99.1667	122.333	149	175.533	191.067		4.585	6.54565	8.93563	9.23791	11.001	13.2765	10.2233	11.9078
720575940616103218	phantom_l	0	0	0	0	0	0	0	0		0	0	0	0	0	0	0	0
720575940623352063	MN8	0	0	0	0	0	0	0	0		0	0	0	0	0	0	0	0
720575940625045180		0	0	0	0	0	0	0	0		0	0	0	0	0	0	0	0
720575940632047890		0.0666667	1.66667	5.5	15.8	28.0333	38.9333	47.3333	54.4667		0.249444	1.51291	2.96367	5.81607	6.12363	7.01871	5.76387	6.23289
720575940628598121		0	0	0	0	0	0	0	0		0	0	0	0	0	0	0	0
720575940619877396		3.9	10.6333	17.2333	23.8	29.6333	36.9	42.8667	45.5667		1.49108	3.00537	3.48026	3.13475	3.21956	3.13422	3.83609	4.06352
720575940612906518		0	0	0	0	0	0	0	0		0	0	0	0	0	0	0	0
720575940616018956		0	0	0	0	0	0	0	0		0	0	0	0	0	0	0	0
720575940606866377	Zero order gustatory 1_r	0	0	0	0	0	0	0	0		0	0	0	0	0	0	0	0
720575940639285949		0	0	0	0	0	0	0	0		0	0	0	0	0	0	0	0
720575940612611301		1.13333	8.5	23.6333	34.7667	42.8667	47.4333	53.6	56.1		1.23108	5.80086	6.58019	5.457	4.20899	4.75873	4.75114	5.76975
720575940632118156		0	0	0	0	0	0	0	0		0	0	0	0	0	0	0	0
720575940631918649		0	0	0	0	0	0	0	0		0	0	0	0	0	0	0	0
720575940610054980		0	0	0	0	0	0	0	0		0	0	0	0	0	0	0	0
720575940612064113		0	0	0	0	0	0	0	0		0	0	0	0	0	0	0	0
720575940634645600		0	0	0	0	0	0	0	0		0	0	0	0	0	0	0	0
720575940628114684		0	0	0	0	0	0	0	0		0	0	0	0	0	0	0	0
720575940623211725	roundup_l	27.7	55.1333	75.3667	93.8667	104.333	114.867	125.567	132.767		6.28835	9.84457	5.8679	9.07647	5.17902	6.40174	7.34249	6.83951
720575940635179871	Zero order gustatory 1_l	0	0	0	0	0	0	0	0		0	0	0	0	0	0	0	0
720575940619048827	MN11	0	0	0	0	0	0	0	0		0	0	0	0	0	0	0	0
720575940623210445		2.26667	7.03333	11.5333	18.0667	23.8	33.3333	38.7667	43.8333		1.65193	2.58822	3.08473	4.18675	6.08495	6.8378	5.42638	6.43989
720575940625874992		0	0	0	0	0	0	0	0		0	0	0	0	0	0	0	0
720575940641366517	usnea_r	0	0	0	0	0	0	0	0		0	0	0	0	0	0	0	0
720575940631349335		0	0	0	0	0	0	0	0		0	0	0	0	0	0	0	0
720575940636053678		0	0	0	0	0	0	0	0		0	0	0	0	0	0	0	0
720575940621586854		0	0	0	0	0	0	0	0		0	0	0	0	0	0	0	0
720575940625705930		0	0	0	0	0	0	0	0		0	0	0	0	0	0	0	0
720575940617593233		0	0.766667	5.86667	12.6	20.0667	30.2	39.3	45.7667		0	1.22972	3.20139	4.02161	5.66235	7.06352	4.78296	4.67392
720575940612423922		0	0	0	0	0	0	0	0		0	0	0	0	0	0	0	0
720575940638181092		0	0	0	0	0	0	0	0		0	0	0	0	0	0	0	0
720575940633185567		0	0	0	0	0	0	0	0		0	0	0	0	0	0	0	0
720575940630865724		0	0	0	0	0	0	0	0		0	0	0	0	0	0	0	0
720575940625867056		0	0	0	0	0	0	0	0		0	0	0	0	0	0	0	0
720575940625175054		0	0	0	0.0666667	0.0666667	0.666667	2.13333	6.3		0	0	0	0.359011	0.359011	1.24722	2.69238	3.78726
720575940642428045		0	0	0	0	0	0	0	0		0	0	0	0	0	0	0	0
720575940620335269		0	0	0	0	0	0	0	0		0	0	0	0	0	0	0	0
720575940607272649	roundup_r	23.8	43.4333	60.0333	68	76.5	83.1667	87	90.2		4.91528	6.11928	6.88226	4.72582	5.85235	6.08322	4.66905	6.26312
720575940630579574		5.6	16.8667	27.9333	38.6333	47.3667	53.1	61.7	68.5333		2.73983	4.35686	5.42177	5.40051	4.86815	5.06195	5.46596	3.77477
720575940632252743	Roundtree	19.3333	34.3667	43.8	53.8667	61.8333	72.2	79.6667	85.7667		2.62467	4.07008	3.84187	5.71975	5.36087	5.44304	5.56976	4.25585
720575940622235425		0	0	0	0	0	0	0	0		0	0	0	0	0	0	0	0
720575940628755815	foxglove_l	0	0	0	0	0	0	0	0		0	0	0	0	0	0	0	0
720575940629810748		0	0	0	0	0	0	0	0		0	0	0	0	0	0	0	0
720575940625875504	tinctoria_a_r	0	0	0	0	0	0	0	0		0	0	0	0	0	0	0	0
720575940625102692		4.9	12.0667	21.7	24.3667	32.4667	34.6	36.8	40.8333		3.45784	3.89815	3.57911	5.78206	6.00962	4.58694	4.74974	4.164
720575940630996055		0	0	0	0	0	0	0	0		0	0	0	0	0	0	0	0
720575940612692633		0.1	0.333333	1.76667	1.53333	3.26667	4.66667	4.46667	5.6		0.395811	0.649786	1.35851	1.23108	2.68245	2.57337	2.26176	3.3126
720575940643867296		0	0	0	0	0	0	0	0		0	0	0	0	0	0	0	0
720575940660223873		4.53333	10.7	18.6333	27.9667	33.8667	42.3667	47.6667	52.6		2.34852	3.26752	5.06941	6.12907	5.20085	6.35339	5.62929	6.0255
720575940645521262	MN9_l	0	0	0	0	0	0	0	0		0	0	0	0	0	0	0	0
720575940618472261		0	0	0	0	0	0	0	0		0	0	0	0	0	0	0	0
720575940624484796		0	0	0	0	0	0	0	0		0	0	0	0	0	0	0	0
720575940616466260		0	0	0	0	0	0	0	0		0	0	0	0	0	0	0	0
720575940630683385		0	0	0	0	0	0	0	0		0	0	0	0	0	0	0	0
720575940625047484		0	0	0	0	0	0	0	0		0	0	0	0	0	0	0	0
720575940655013025		0	0.766667	2.9	6.2	10.4667	15	19.2667	21.7667		0	0.667499	1.37477	2.16641	1.83908	2.3094	2.04831	1.87409
720575940649829241		0	0	0	0	0	0	0	0		0	0	0	0	0	0	0	0
720575940628648809		0	0	0	0	0	0	0	0		0	0	0	0	0	0	0	0
720575940610677828		0	0	0	0	0	0	0	0		0	0	0	0	0	0	0	0
720575940632602532		0	0.0333333	0.866667	1.53333	3.66667	6.06667	6.8	9.7		0	0.179505	1.0873	1.49963	2.31421	2.98812	2.76164	3.42685
720575940621399899	tentacular_l	0	0	0	0	0	0	0	0		0	0	0	0	0	0	0	0
720575940631959097		0	0	0	0	0	0	0.0666667	0.233333		0	0	0	0	0	0	0.249444	0.495536
720575940617629841		0	0	0	0	0	0	0	0		0	0	0	0	0	0	0	0
720575940620031366		0	0	0	0	0	0	0	0		0	0	0	0	0	0	0	0
720575940633674135		0	0	0	0	0	0	0	0		0	0	0	0	0	0	0	0
720575940616857174	TH-VUM_r	0	0	0.166667	1.3	3.16667	5.56667	8.76667	12.8333		0	0	0.372678	1.1	1.89883	1.81995	2.34781	2.47768
720575940620673985	tentacular_r	0	0	0	0	0	0	0	0		0	0	0	0	0	0	0	0
720575940631997032	Fdg_l	4.46667	16.3333	24.7	32.2	41.6667	47.9	52.3	57.6		3.64905	5.16613	4.08371	5.10163	6.55405	6.33693	5.06721	3.91237
720575940616864217		0	0	0	0	0	0	0	0		0	0	0	0	0	0	0	0
720575940628972048		2.3	9.9	20.5	35.1	41.4667	52.4667	58.6333	64.1667		1.9	3.27974	4.51479	5.43047	5.48169	5.63757	4.70095	5.047
720575940632722771		0	0	0	0	0	0	0	0		0	0	0	0	0	0	0	0
720575940623578375		0	0	0	0	0	0	0	0		0	0	0	0	0	0	0	0
720575940631703608		8.46667	23.9333	39.1667	47	54.6333	60.9667	64.4667	68.2667		3.83609	5.38475	4.81721	5.4037	4.64387	5.85083	4.26406	4.70414
720575940611548878		0	0	0	0	0	0	0	0		0	0	0	0	0	0	0	0
720575940622810153		0	0	0	0	0	0	0	0		0	0	0	0	0	0	0	0
720575940627847752	Rounddown	9.43333	25.1	41.5667	56.4	69.5333	79	85.7667	90.6333		4.54374	7.2081	7.46853	6.96467	5.5841	4.83735	5.12304	4.50543
720575940611015122	Zorro_r	0	0	0	0	0	0	0	0		0	0	0	0	0	0	0	0
720575940609407939		9.76667	25.3667	39.7333	53.3667	65.5667	73.6333	80.6667	85.5333		2.92897	5.21206	6.4701	5.9188	5.60763	6.10728	5.69405	5.63166
720575940619588568	Zero order gustatory 2b_r	0	0	0	0	0	0	0	0		0	0	0	0	0	0	0	0
720575940625580988		0	0	0	0	0	0	0	0		0	0	0	0	0	0	0	0
720575940630820919		0	0	0	0	0	0.3	0.733333	1.83333		0	0	0	0	0	0.525991	0.727247	1.18556
720575940617552057		0	0	0	0	0	0	0	0		0	0	0	0	0	0	0	0
720575940633612698		0	0	0.3	1.43333	3.13333	6.6	10.3667	13.3667		0	0	0.585947	1.38283	1.58605	2.55082	2.84585	2.94939
720575940660229505		0	0	0	0	0	0	0	0		0	0	0	0	0	0	0	0
720575940630667372		0	0	0	0	0	0	0	0		0	0	0	0	0	0	0	0
720575940647518340		0	0	0	0	0	0	0	0		0	0	0	0	0	0	0	0
720575940625861660		0	0	0	0	0	0	0	0		0	0	0	0	0	0	0	0
720575940626279742		0	0	0	0	0	0	0	0.0666667		0	0	0	0	0	0	0	0.249444
720575940644653348		0	0	0	0	0	0	0	0		0	0	0	0	0	0	0	0
720575940635055039		0	0	0	0	0	0	0	0		0	0	0	0	0	0	0	0
720575940613687789		0	0	0	0	0	0	0	0		0	0	0	0	0	0	0	0
720575940647033396		0	0	0	0	0	0	0	0		0	0	0	0	0	0	0	0
720575940635578303		3.33333	12.4333	21.3333	33.5	38.9667	47.3333	53.8667	59.2333		1.42205	2.82469	3.57149	3.18067	3.88573	3.30992	2.96348	3.14837
720575940618696989	Zero order gustatory 2a_r	0	0	0	0	0	0	0	0		0	0	0	0	0	0	0	0
720575940625737776		0	0	0	0	0	0	0	0		0	0	0	0	0	0	0	0
720575940631406411		0	0	0	0	0	0	0	0		0	0	0	0	0	0	0	0
720575940610916465		0	0	0	0	0	0	0	0		0	0	0	0	0	0	0	0
720575940607193986		0	0	0	0	0	0	0	0		0	0	0	0	0	0	0	0
720575940632365905	Sternum	25.6667	43.7667	58.4	73.1667	81.9	87.0333	92	100.167		5.14026	7.36063	6.15684	5.68673	5.96853	7.05919	6.56252	4.84481
720575940609915204	Roundtree	0	0	0	0	0	0	0	0		0	0	0	0	0	0	0	0
720575940626495746		0	0	0	0	0	0	0	0		0	0	0	0	0	0	0	0
720575940612888178	MN8	0	0	0	0	0	0	0	0		0	0	0	0	0	0	0	0
720575940617588258		0	0	0	0	0	0	0	0		0	0	0	0	0	0	0	0
720575940621261296		1.83333	8.5	18.9667	34.7333	43.6667	53.1667	60.9	66.5667		1.71432	4.65296	5.76474	7.42488	5.43037	6.34079	5.25579	4.72358
720575940631999080		0	0	0	0	0	0	0	0		0	0	0	0	0	0	0	0
720575940624966840		0	0	0	0	0	0	0	0		0	0	0	0	0	0	0	0
720575940626972056		0	0	0	0	0	0	0	0		0	0	0	0	0	0	0	0
720575940610803554		0	0	0	0	0	0	0	0		0	0	0	0	0	0	0	0
720575940621538142	tundra_l	0	0	0	0	0	0	0	0		0	0	0	0	0	0	0	0
720575940628826128	MN6_r	0	0	0	0	0	0	0	0		0	0	0	0	0	0	0	0
720575940613929391		0	0	0	0	0	0	0	0		0	0	0	0	0	0	0	0
720575940624623287		0	0	0	0	0	0	0	0		0	0	0	0	0	0	0	0
720575940635239672	kelp_a_r	0	0	0	0	0	0	0	0		0	0	0	0	0	0	0	0
720575940622612749		0	0	0	0	0	0	0	0		0	0	0	0	0	0	0	0
720575940620170887		0	0	0.566667	1.46667	2.4	3.33333	3.86667	5.93333		0	0	0.715697	1.23108	1.45144	1.75752	1.91021	2.04831
720575940610258552		0	0.366667	1.53333	4.83333	9.86667	14.3667	17.9667	22.5		0	0.604612	1.14698	1.36829	2.43219	2.40116	3.03846	2.69258
720575940607451081		0	0	0	0	0	0	0	0		0	0	0	0	0	0	0	0
720575940619853515		21.8667	42.8667	56.6	70.9667	79.6667	90.8	99.7333	108.133		4.66	5.01819	5.38269	7.98116	6.2254	5.62968	6.64296	5.22643
720575940619473624		0.133333	1.5	6.5	11.7	19.6	22.6	28.6	33.7667		0.339935	1.83938	3.36403	3.47515	4.89626	5.01066	3.92088	4.62373
720575940618574749		0	0	0	0	0	0	0	0		0	0	0	0	0	0	0	0
720575940639786915		0	0	0	0	0	0	0	0		0	0	0	0	0	0	0	0
720575940623209165		0	0	0	0	0	0	0	0		0	0	0	0	0	0	0	0
720575940624906483		0	0	0	0	0	0	0	0		0	0	0	0	0	0	0	0
720575940627819151		0	0	0	0	0	0	0	0		0	0	0	0	0	0	0	0
720575940616864086		0	0	0	0	0	0	0	0		0	0	0	0	0	0	0	0
720575940624897516	web_c_l	0	0	0	0	0	0	0	0		0	0	0	0	0	0	0	0
720575940611160930	foxglove_r	0	0	0	0	0	0	0	0		0	0	0	0	0	0	0	0
720575940612036837		0	0	0	0	0	0	0	0		0	0	0	0	0	0	0	0
720575940630664556		0	0	0	0	0	0	0	0		0	0	0	0	0	0	0	0
720575940630771449		0.5	3.8	7.9	9.73333	13.2	19.2	22.8667	27.5333		0.846562	2.56125	3.90171	4.49395	4.46019	5.58211	4.86986	4.77307
720575940639425112		0	0	0	0	0	0	0	0		0	0	0	0	0	0	0	0
720575940612558061		0	0	0	0	0	0	0	0		0	0	0	0	0	0	0	0
720575940620025620		0	0	0	0	0	0	0	0		0	0	0	0	0	0	0	0
720575940609405635		0	0	0	0	0	0	0	0		0	0	0	0	0	0	0	0
720575940620780272		0.333333	3.26667	8.13333	12.7667	18.3667	24.3333	28.0333	34.3		0.537484	1.96525	3.83609	3.35344	5.15418	4.54117	3.98734	4.83839
720575940613347299		0	0.0333333	0.133333	0.2	1	2	3.8	5.56667		0	0.179505	0.426875	0.4	0.894427	1.36626	1.4	2.01136
720575940607386290		0	0	0	0	0	0	0	0		0	0	0	0	0	0	0	0
720575940626308697		0	0	0	0	0	0	0	0		0	0	0	0	0	0	0	0
720575940630806267		0	0	0	0	0	0	0	0		0	0	0	0	0	0	0	0
720575940615296818		1.76667	10.7	17.3333	24.7	28.1333	30.6667	33.6667	36.8333		2.1242	5.27352	4.81894	4.22019	4.93784	3.44803	3.46731	5.06678
720575940619114048		13.7667	26.6667	31.3333	35.1333	38.4	41	41.3667	43.3333		3.82695	5.97402	4.57772	3.89644	3.69324	4.6833	3.61924	3.68179
720575940624023188		29.9333	51.6667	64.3333	73	81.1333	86.5667	93.5333	96.4667		5.57933	4.96879	6.10646	6.17522	6.18996	5.5117	5.18159	5.33375
720575940626626597		0	0	0	0	0	0	0	0		0	0	0	0	0	0	0	0
720575940627410451	MN6_l	0	0	0	0	0	0	0	0		0	0	0	0	0	0	0	0
720575940608498780		0	0	0	0	0	0	0	0		0	0	0	0	0	0	0	0
720575940636165624		0	0	0	0	0	0	0	0		0	0	0	0	0	0	0	0
720575940636895406	kelp_a_l	0	0	0	0	0	0	0	0		0	0	0	0	0	0	0	0
720575940611436408		0	0	0	0	0	0	0	0		0	0	0	0	0	0	0	0
720575940634301852		0	0	0	0	0	0	0	0		0	0	0	0	0	0	0	0
720575940623453959		0	0	0	0	0	0	0	0		0	0	0	0	0	0	0	0
720575940625178768		2.23333	14.7333	24.9333	29.2	34.5333	38.8667	40.8333	43.6667		2.87151	5.90442	5.25949	4.70035	4.66	4.93784	5.24775	4.61399
720575940614660519	justice_r	0	0	0	0	0	0	0	0		0	0	0	0	0	0	0	0
720575940623192781		0	0	0	0	0	0	0	0		0	0	0	0	0	0	0	0
720575940629207963		0	0	0	0	0	0	0	0		0	0	0	0	0	0	0	0
720575940616644411		0	0	0	0	0	0	0	0		0	0	0	0	0	0	0	0
720575940632304711		0	0	0	0	0	0	0	0		0	0	0	0	0	0	0	0
720575940628676457	hound_l	0	0	0	0	0	0	0	0		0	0	0	0	0	0	0	0
720575940608735241		0	0	0	0	0	0	0	0		0	0	0	0	0	0	0	0
720575940612648106	fudog_l	0	0	0	0	0	0.1	0.233333	0.4		0	0	0	0	0	0.395811	0.495536	0.711805
720575940609133269		0	0	0	0	0	0	0	0		0	0	0	0	0	0	0	0
720575940611549902		0	0	0	0	0	0	0	0		0	0	0	0	0	0	0	0

## Sheet: ST 1C MN9 sugar silencing A
Flywire ID	Neuron Name	50 Hz	60 Hz	70 Hz	80 Hz	90 Hz	100 Hz	110 Hz	120 Hz	Standard Deviation	50 Hz	60 Hz	70 Hz	80 Hz	90 Hz	100 Hz	110 Hz	120 Hz	Normalized	50 Hz	60 Hz	70 Hz	80 Hz	90 Hz	100 Hz	110 Hz	120 Hz	Stdev	50 Hz	60 Hz	70 Hz	80 Hz	90 Hz	100 Hz	110 Hz	120 Hz
720575940611875570	sugar_l_20	17.6	34.0667	47.0333	53.7	59.7333	64.7	68.4	73.1333		5.49909	5.80766	6.7601	4.755	4.28123	4.36005	4.46915	5.74882		0.905661	0.935897	0.94004	0.923739	0.962406	0.984779	0.964739	0.975546		0.282972	0.159551	0.135112	0.0817947	0.0689779	0.066363	0.0630346	0.076685
720575940632425919	sugar_l_15	12.5333	29.1	41.5667	51.1667	55.8333	62.7	65.2333	71.4		3.86207	6.41535	6.20045	4.52462	5.43497	4.71275	5.34592	5.48695		0.64494	0.799451	0.83078	0.880161	0.89957	0.954338	0.920075	0.952424		0.198734	0.176246	0.123926	0.0778319	0.0875666	0.0717313	0.0754009	0.073192
720575940630233916	sugar_l_1	17.6333	35.6333	48.9333	55.4333	63.0667	67.0667	70.9333	72.5667		6.81901	6.82878	4.39646	4.75873	5.45242	5.50111	4.61832	4.68816		0.907376	0.978938	0.978015	0.953556	1.01611	1.0208	1.00047	0.967987		0.350892	0.187604	0.0878707	0.081859	0.0878478	0.0837308	0.0651385	0.0625367
720575940637568838	sugar_l_2	16.5667	35.2	49.3333	56.5	62.0667	67.4	71.5	74.3333		4.9172	5.10163	6.50299	5.42679	3.28566	4.63033	2.87228	4.34613		0.852487	0.967033	0.986009	0.971904	1	1.02588	1.00846	0.991553		0.253029	0.140155	0.129973	0.0933507	0.0529376	0.0704769	0.0405117	0.0579743
720575940633143833	sugar_l_16	13.0333	29	43.2333	51.7	59.4667	61.4	66.5	70.7		5.63018	6.28225	4.26367	4.61266	5.11686	3.59258	4.46281	4.69148		0.670669	0.796703	0.864091	0.889335	0.95811	0.934551	0.937941	0.943087		0.289718	0.172589	0.0852166	0.0793463	0.0824413	0.0546817	0.0629451	0.062581
720575940612670570	sugar_l_17	19.1667	32.7667	46.7667	54.0333	62	68.2333	70.5333	75.1333		5.03377	4.40971	7.13995	5.27563	6.23431	5.42023	4.78005	5.00489		0.986278	0.900183	0.93471	0.929473	0.998926	1.03856	0.994828	1.00222		0.259028	0.121146	0.142704	0.0907505	0.100445	0.0824997	0.0674196	0.0667616
720575940638202345	sugar_l_3	18.4333	34.9333	49.2	57.3	62	65.7333	70.8667	74.4333		4.68816	6.26596	6.13406	6.58357	5.68624	4.77447	4.97147	4.11245		0.948542	0.959707	0.983345	0.985666	0.998926	1.00051	0.99953	0.992887		0.241244	0.172142	0.122599	0.113249	0.0916151	0.0726708	0.0701195	0.0548571
720575940624963786	sugar_l_0	14.8333	33.8667	46.2667	56.3	61.3667	66.1333	71.2	72.9667		5.61595	5.28352	5.09858	4.22019	3.46875	4.2169	5.10163	5.05624		0.763293	0.930403	0.924717	0.968464	0.988722	1.0066	1.00423	0.973322		0.288985	0.145152	0.101904	0.072595	0.0558875	0.0641841	0.0719553	0.0674466
720575940629176663	sugar_l_19	16.1333	35.9	46.6333	53.0667	62.7	65.5667	68.1667	72		5.69639	4.56326	4.53493	5.10512	5.93942	5.16193	4.89274	4.78888		0.830189	0.986264	0.932045	0.912845	1.0102	0.997971	0.961448	0.960428		0.293125	0.125364	0.0906381	0.0878174	0.0956942	0.0785682	0.069009	0.0638801
720575940628853239	sugar_l_18	15.8333	32.1667	44.2333	55.8333	59.7333	64.7667	68.7667	70.6667		5.57425	5.92781	5.83486	5.34218	4.77447	4.71652	4.80058	5.36242		0.814751	0.8837	0.884077	0.960436	0.962406	0.985794	0.969911	0.942642		0.286839	0.162852	0.116619	0.0918954	0.0769249	0.0717887	0.0677091	0.0715308
720575940617000768	sugar_l_4	13.1333	30.8667	46.8333	55.5667	60.8	66.8333	70	73.5		4.72393	6.64195	6.25611	4.00569	4.30039	5.11262	4.90578	4.44035		0.675815	0.847985	0.936043	0.955849	0.979592	1.01725	0.987306	0.980437		0.243084	0.182471	0.125039	0.0689053	0.0692866	0.0778177	0.0691929	0.059231
720575940620900446	sugar_l_13	11.5333	29.7667	42.3	52.0333	55.9667	59.6333	67.1667	69.0333		4.49988	4.84894	5.77437	5.32593	5.93567	4.96309	4.45783	3.86853		0.593482	0.817766	0.845436	0.895069	0.901719	0.907661	0.947344	0.920855		0.231555	0.133213	0.11541	0.0916159	0.0956339	0.0755416	0.0628749	0.0516034
720575940639198653	sugar_l_12	8.63333	23.2667	38.1	46.5333	52.2667	57.9	62.5333	66.1667		4.59335	6.20716	4.78435	4.48504	4.14675	5.3376	4.80786	4.52462		0.444254	0.639194	0.761492	0.800459	0.842105	0.881279	0.881993	0.882615		0.236365	0.170526	0.0956232	0.0771509	0.0668113	0.081242	0.0678119	0.0603552
720575940639332736	sugar_l_10	17.8	37.3	48.6667	56.0333	62.8667	66.4333	70.6333	74.8		6.74487	7.13279	5.01553	4.5202	4.00611	5.09695	5.46189	5.21792		0.915952	1.02473	0.972685	0.963877	1.01289	1.01116	0.996239	0.997778		0.347078	0.195956	0.100244	0.0777558	0.0645452	0.0775791	0.0770365	0.0696032
720575940640649691	sugar_l_9	17.4	34	46.7333	55.2	60.7667	65.4	69.7	72.8333		4.52843	6.23431	5.13766	4.74974	4.76573	4.40908	5.20993	5.42883		0.895369	0.934066	0.934044	0.949542	0.979055	0.995434	0.983075	0.971544		0.233024	0.171272	0.102685	0.0817042	0.0767841	0.0671093	0.0734827	0.0724167
720575940632889389	sugar_l_6	18.2	36.7667	49.0333	54.6333	63.2667	67.3333	70.3	74.1333		5.08855	6.28057	4.49802	5.9188	5.69756	4.10149	5.76281	5.66117		0.936535	1.01007	0.980013	0.939794	1.01933	1.02486	0.991537	0.988885		0.261846	0.172543	0.0899006	0.101814	0.0917975	0.0624276	0.0812808	0.0755159
720575940616885538	sugar_l_11	15.7333	33.5	45.2	53.5	60.5667	65.7667	70.0667	73.3667		5.70341	6.87386	6.60505	4.72405	5.54186	4.33346	4.36603	4.69385		0.809606	0.92033	0.903398	0.920299	0.975833	1.00101	0.988246	0.978658		0.293486	0.188842	0.132013	0.0812624	0.0892889	0.0659583	0.0615801	0.0626125
720575940630797113	sugar_l_5	17.7	35.3	48.1	56.6333	62.4333	65.9667	69.9667	73		5.15849	6.27774	3.37984	5.23758	3.94701	4.66536	4.73627	3.68782		0.910806	0.96978	0.961359	0.974198	1.00591	1.00406	0.986836	0.973767		0.265445	0.172465	0.0675518	0.090096	0.0635931	0.07101	0.0668021	0.0491928
720575940621754367	sugar_l_7	21.6667	34.9	49.9667	55.7	62.6	66.6667	70.5	74.7333		6.0406	4.13401	5.419	5.44151	4.36348	4.53382	5.0514	5.34124		1.11492	0.958791	0.998668	0.958143	1.00859	1.01471	0.994358	0.996888		0.310837	0.113572	0.108308	0.093604	0.0703032	0.069008	0.0712469	0.0712483
720575940621502051	sugar_l_8	16.6667	35.0333	46.5	57.0667	62.2333	67.6333	72.1667	74.1333		5.71742	5.26297	5.57225	4.21057	4.89001	5.12174	4.6194	5.00489		0.857633	0.962454	0.92938	0.981652	1.00269	1.02943	1.01787	0.988885		0.294207	0.144587	0.111371	0.0724295	0.0787865	0.0779565	0.0651538	0.0667616
720575940617937543	sugar_l_14	14.8333	31.3667	43.8333	53.5333	59.9333	65.8667	66.8667	71.5333		6.29859	6.29012	5.89397	5.54817	4.37366	5.19444	5.60198	5.22005		0.763293	0.861722	0.876083	0.920872	0.965628	1.00254	0.943112	0.954203		0.324113	0.172805	0.117801	0.0954388	0.0704671	0.079063	0.0790125	0.0696316
720575940622695448		28	45.4333	54.4667	61.5667	67.9667	69.8333	74.0667	76.9333		6.74784	5.51775	4.24055	4.2165	5.53464	4.81029	4.4116	4.03264		1.44082	1.24817	1.08861	1.05906	1.09506	1.06291	1.04466	1.02623		0.34723	0.151587	0.0847544	0.0725316	0.0891725	0.073216	0.0622229	0.0537925
720575940629888530	Zorro_l	15	30.5	44.8	54	60.5667	65.5667	68.4667	71.9333		4.71169	7.50888	4.57821	5.1316	4.58754	4.9172	4.68141	4.47164		0.77187	0.837912	0.895403	0.9289	0.975833	0.997971	0.965679	0.959538		0.242454	0.206288	0.0915032	0.088273	0.0739132	0.0748433	0.0660283	0.0596484
720575940627383685		27.2333	42.6667	54.8333	60.6333	66.7	70.5	73.0667	76.2667		8.04853	6.56929	5.2541	4.17519	4.71275	4.31084	4.95266	4.73239		1.40137	1.17216	1.09594	1.04301	1.07465	1.07306	1.03056	1.01734		0.414161	0.180475	0.105012	0.071821	0.0759304	0.065614	0.0698542	0.0631267
720575940619973712		20.0333	37.4	50.6667	56.1333	62.5333	67.1667	72.6667	73.9333		5.47408	6.47868	5.71742	4.93108	5.03808	3.7424	3.90157	4.54557		1.03087	1.02747	1.01266	0.965597	1.00752	1.02232	1.02492	0.986217		0.281685	0.177986	0.114272	0.0848237	0.081172	0.0569619	0.0550291	0.0606346
720575940615041430		51.4	66.5667	78.2667	83.9667	89.6667	93	95.6333	99.8333		8.11829	8.0361	5.76734	4.88865	3.94405	4.37417	4.9765	4.6839		2.64494	1.82875	1.56429	1.44438	1.44468	1.41553	1.34885	1.3317		0.417751	0.220772	0.11527	0.0840938	0.0635454	0.0665779	0.0701904	0.0624798
720575940618165019	MN11	19.7	40	48.8667	57.1667	63.6333	66.4667	70.2333	74.3333		5.92256	5.84237	5.74882	5.53223	4.79224	4.2169	5.03113	4.72817		1.01372	1.0989	0.976682	0.983372	1.02524	1.01167	0.990597	0.991553		0.304763	0.160505	0.1149	0.0951645	0.0772112	0.0641841	0.0709609	0.0630703
720575940630868793	MN11	19.3667	37.2333	48.0667	56.6	63.5333	68.1333	70.8667	72.9333		5.45578	4.58027	5.05921	5.08986	4.41764	5.61387	4.66714	5.29108		0.99657	1.02289	0.960693	0.973624	1.02363	1.03704	0.99953	0.972878		0.280744	0.125832	0.101117	0.087555	0.0711758	0.0854471	0.0658271	0.0705792
720575940626191306		21.4333	39.8333	51.3333	59.4	64.5	70.1333	73.5667	79.5333		7.3152	4.13991	6.62487	3.36254	4.39507	5.43895	4.63093	3.86207		1.10292	1.09432	1.02598	1.02179	1.03921	1.06748	1.03761	1.06092		0.376426	0.113734	0.132409	0.0578419	0.0708121	0.0827847	0.0653164	0.0515172
720575940620874757	G2N_1_l	12.0333	27.7	41.2333	47.4333	54.9333	58.3333	63.9333	66.7667		4.51282	4.03444	5.35838	4.11245	3.52073	4.45222	4.77447	4.04708		0.619211	0.760989	0.824117	0.815941	0.88507	0.887874	0.90174	0.890619		0.232221	0.110836	0.107096	0.0707417	0.056725	0.0677658	0.0673409	0.0539852
720575940638103349	rattle_l	16.8	32.7	43.7667	51.9667	59.6667	65.6667	71.2667	72.5		5.26245	6.09453	6.73639	5.27563	3.85861	3.79766	4.00777	5.03157		0.864494	0.898352	0.87475	0.893923	0.961332	0.999493	1.00517	0.967097		0.270795	0.167432	0.134638	0.0907505	0.0621688	0.057803	0.0565271	0.0671174
720575940629778554		20.8333	35.7667	47.1667	56.6	62.1333	66.4	72.3	74.4		6.16486	5.94241	5.93904	5.96434	4.63129	5.14846	5.13907	4.57967		1.07204	0.982601	0.942705	0.973624	1.00107	1.01065	1.01975	0.992442		0.317232	0.163253	0.118702	0.102598	0.0746181	0.0783632	0.0724833	0.0610894
720575940652580086		26.6	42.6333	52.3	60.8333	65.8333	69.5667	72.1333	76.8667		6.25886	4.50543	5.43538	4.98721	4.78249	5.74853	5.02483	6.09772		1.36878	1.17125	1.0453	1.04645	1.06069	1.05885	1.0174	1.02535		0.322068	0.123776	0.108635	0.0857891	0.0770541	0.0874966	0.070872	0.0813392
720575940632648612	usnea_l	23.9	42.9333	52.5333	61.8667	65.7333	70.4667	73.3	77.9		6.38409	5.67998	5.01819	4.48504	5.01287	4.60965	5.33635	5.56387		1.22985	1.17949	1.04997	1.06422	1.05908	1.07255	1.03385	1.03913		0.328513	0.156044	0.100297	0.0771509	0.0807659	0.0701621	0.0752659	0.074218
720575940655014049	clavicle_l	12.9	28.4667	40.7	49.6333	56.8333	59.5	63.2333	66.2		6.08468	4.60965	5.00766	4.73627	4.73345	3.30404	5.06414	3.646		0.663808	0.782051	0.813458	0.853785	0.915682	0.905632	0.891866	0.88306		0.313105	0.126639	0.100086	0.0814725	0.076264	0.0502898	0.0714266	0.048635
720575940633277209		18.6	38.2	47.8333	56.8	62.8667	65.4333	71.5333	74.5667		6.33824	5.18588	5.22228	5.31288	5.20726	4.73767	4.91076	4.20859		0.957119	1.04945	0.956029	0.977065	1.01289	0.995941	1.00893	0.994665		0.326153	0.142469	0.104376	0.0913913	0.0838979	0.0721107	0.0692632	0.0561395
720575940620274085		20.2333	35.3333	47.2	56.6333	62.7667	67.1667	69.9333	72.5		7.07429	5.52771	4.00333	5.93567	5.21334	4.03388	5.15709	4.65296		1.04117	0.970696	0.943371	0.974198	1.01128	1.02232	0.986366	0.967097		0.364029	0.15186	0.0800133	0.102105	0.0839958	0.0613985	0.0727375	0.0620671
720575940614763666	FMIn_l	25.5333	44.3333	54.8	60.1333	65.2667	69.8	72.8667	74.8667		6.50504	5.46707	3.76298	4.41764	4.9189	5.44916	5.22643	5.18802		1.31389	1.21795	1.09527	1.0344	1.05156	1.0624	1.02774	0.998667		0.334736	0.150194	0.0752094	0.0759916	0.0792519	0.08294	0.0737155	0.0692044
720575940615671106		18	30.8667	44.1667	51.1	57.3	60.2667	65	67.4667		4.6188	5.93708	4.3976	4.33859	4.26732	3.9322	4.12311	4.84241		0.926244	0.847985	0.882745	0.879014	0.923201	0.917301	0.916784	0.899956		0.237674	0.163107	0.0878934	0.0746317	0.0687538	0.0598509	0.0581538	0.0645942
720575940660219265	MN9_r	19.4333	36.1667	49.6333	57.1667	63.4667	68.0667	71.6667	74.5333		7.16791	4.53933	6.77487	5.75085	4.23268	5.09858	4.6428	5.14933		1	0.99359	0.992005	0.983372	1.02256	1.03602	1.01081	0.994221		0.368846	0.124707	0.135407	0.0989251	0.0681957	0.077604	0.0654837	0.0686883
720575940616103218	phantom_l	21.0333	35.2	46.0333	52.7333	59.6333	63.4333	67.3667	70.1		5.17998	5.43078	4.95637	4.02437	5.1671	5.2832	4.05367	4.32319		1.08233	0.967033	0.920053	0.907111	0.960795	0.9655	0.950165	0.935083		0.266551	0.149197	0.0990613	0.0692266	0.0832508	0.080414	0.0571744	0.0576683
720575940623352063	MN8	18.1	36.6333	50.0333	57.7333	62.7333	68.3667	70.6333	74.9667		5.3563	5.31967	4.61507	5.89312	3.82041	4.63669	4.68674	4.15117		0.93139	1.00641	1	0.99312	1.01074	1.04059	0.996239	1		0.275625	0.146145	0.09224	0.101373	0.0615534	0.0705737	0.0661036	0.0553736
720575940625045180		21.1667	36.2	49.0667	57.7333	64.2667	67.1667	69.6333	75.8		6.25611	6.09043	6.2925	4.47164	4.4116	4.35188	4.90906	4.40757		1.08919	0.994505	0.98068	0.99312	1.03545	1.02232	0.982134	1.01112		0.321927	0.167319	0.125766	0.0769204	0.0710784	0.0662387	0.0692392	0.0587938
720575940632047890		14.5	26.1667	40.4333	48.3333	50.4667	57.5333	59.6333	63.5		4.66011	4.63381	5.91993	5.1012	4.40252	5.99296	5.77629	3.84491		0.746141	0.718864	0.808128	0.831422	0.813104	0.875698	0.841091	0.847044		0.2398	0.127303	0.11832	0.08775	0.0709322	0.091217	0.081471	0.0512883
720575940628598121		17.9667	36.8333	47	58.4	61.5	68.7667	71.1667	73.7333		5.55268	6.76305	4.83735	5.35786	4.47027	4.47723	5.60407	4.91212		0.924528	1.0119	0.939374	1.00459	0.99087	1.04668	1.00376	0.983549		0.28573	0.185798	0.0966826	0.0921651	0.0720237	0.0681465	0.0790418	0.0655241
720575940619877396		15.6333	32.1333	43.4	53.0333	58	62.6	67.1667	69.6667		5.54667	5.74882	4.57967	5.57066	4.2111	3.91237	5.08647	3.25918		0.80446	0.882784	0.867422	0.912271	0.934479	0.952816	0.947344	0.929303		0.28542	0.157935	0.0915323	0.0958256	0.067848	0.0595491	0.0717415	0.043475
720575940612906518		37.6	53.4667	64.1	69.3333	76.2333	81.8	85.6333	88.8		5.0964	4.55143	5.6116	5.38104	5.37081	4.74974	4.53493	5.72946		1.93482	1.46886	1.28115	1.19266	1.22825	1.24505	1.2078	1.18453		0.262251	0.125039	0.112157	0.0925638	0.0865329	0.0722943	0.0639623	0.0764268
720575940616018956		22.4667	40.2667	50.3	59.9333	65.6667	69.8	72.2333	75.8333		5.32124	6.54183	5.58659	6.52653	4.77726	4.97594	4.9172	4.45034		1.15609	1.10623	1.00533	1.03096	1.058	1.0624	1.01881	1.01156		0.27382	0.179721	0.111657	0.112268	0.0769698	0.0757373	0.0693541	0.0593643
720575940606866377	Zero order gustatory 1_r	20.4667	38.3333	48.5667	58.1667	63.5333	68.2	70.5667	74		5.93146	6.58449	4.7797	3.78667	5.25188	5.03587	4.28706	4.09064		1.05317	1.05311	0.970686	1.00057	1.02363	1.03805	0.995299	0.987106		0.305221	0.180893	0.0955304	0.0651378	0.0846167	0.0766495	0.0604663	0.0545662
720575940639285949		34.9	51	62.9	66.9333	74.2333	78.8333	82.3667	82.8		6.3	4.18728	6.04621	5.59722	3.93856	4.6839	5.77629	5.25611		1.79588	1.4011	1.25716	1.15138	1.19603	1.1999	1.16173	1.10449		0.324185	0.115035	0.120844	0.0962825	0.0634569	0.0712922	0.081471	0.0701127
720575940612611301		11.2667	27.8	39.1	49.3333	55.8667	61.1667	67.4333	72.4333		4.31226	6.47251	6.24153	4.86027	6.62185	5.69844	5.14252	5.80048		0.57976	0.763736	0.781479	0.848624	0.900108	0.930999	0.951105	0.966208		0.2219	0.177816	0.124747	0.0836056	0.106689	0.0867343	0.0725321	0.0773742
720575940632118156		20.4333	36.5333	50.7667	56.7333	61.9	66.2667	71.2667	74.1667		5.91993	6.33894	5.43865	5.17	5.81578	4.66143	5.87613	4.98052		1.05146	1.00366	1.01466	0.975918	0.997315	1.00863	1.00517	0.989329		0.304628	0.174147	0.1087	0.0889335	0.0937022	0.0709502	0.0828791	0.0664365
720575940631918649		20.8333	38.9	50.5	57.6	63.2	68.4667	70.0333	73.4		6.5426	5.15978	5.09084	5.82294	4.65045	4.86986	5.34468	5.2128		1.07204	1.06868	1.00933	0.990826	1.01826	1.04211	0.987776	0.979103		0.336669	0.141752	0.101749	0.100165	0.0749267	0.0741227	0.0753833	0.069535
720575940610054980		19.0333	36.0333	49.3	58.4333	62.6	67.8667	73.1333	76.1		5.36335	6.4935	5.64004	4.72358	6.09152	4.4776	5.17515	4.42229		0.979417	0.989927	0.985343	1.00516	1.00859	1.03298	1.0315	1.01512		0.275987	0.178393	0.112726	0.0812543	0.0981449	0.0681522	0.0729923	0.0589902
720575940612064113		19.4667	36.3333	48.8333	56.3	63.2	67.8667	70.6333	73.2		5.42054	6.01849	5.48381	5.01431	4.70035	5.18159	3.57289	3.96148		1.00172	0.998168	0.976016	0.968464	1.01826	1.03298	0.996239	0.976435		0.27893	0.165343	0.109603	0.0862554	0.0757307	0.0788674	0.0503934	0.0528433
720575940634645600		19.7333	37.1	49.8667	56.3667	63.4333	65.2	72.1333	72.7		5.69756	7.09154	4.59517	4.93615	6.17891	4.46766	4.80093	4.755		1.01544	1.01923	0.996669	0.969611	1.02202	0.99239	1.0174	0.969765		0.293185	0.194823	0.0918421	0.0849108	0.0995528	0.0680009	0.067714	0.0634282
720575940628114684		21.1333	38.2333	50	57.7	63.6333	69.9	73.0333	75.8333		6.02071	5.52982	5.56177	5.54467	5.47408	4.73533	4.81306	4.99389		1.08748	1.05037	0.999334	0.992546	1.02524	1.06393	1.03009	1.01156		0.309813	0.151918	0.111161	0.0953785	0.0881968	0.072075	0.0678852	0.0666148
720575940623211725	roundup_l	12.9667	25.6667	33.9667	41.5	46.2	48.9667	51.8333	54.1333		3.78139	4.8808	4.93615	4.21703	3.90214	4.78528	4.82413	4.66		0.667239	0.705128	0.678881	0.713877	0.744361	0.745307	0.731077	0.722099		0.194583	0.134088	0.0986572	0.0725407	0.0628701	0.0728353	0.0680413	0.062161
720575940635179871	Zero order gustatory 1_l	20.1333	36.3333	49.5667	56.3333	62.2667	68.0333	71.6667	73.9667		6.42772	5.50959	5.32718	4.27655	3.5584	4.34729	4.39949	5.00322		1.03602	0.998168	0.990673	0.969037	1.00322	1.03551	1.01081	0.986662		0.330757	0.151362	0.106473	0.0735646	0.0573319	0.0661687	0.0620521	0.0667393
720575940619048827	MN11	20.8667	38.2	50.2	57.3	63.5	67.8	70.9	73.9333		4.73803	5.74108	4.79861	5.05404	4.37226	4.9558	5.35008	4.18675		1.07376	1.04945	1.00333	0.985666	1.02309	1.03196	1	0.986217		0.243809	0.157722	0.0959083	0.0869388	0.0704446	0.0754308	0.0754595	0.0558482
720575940623210445		15.4	32.3	44.5333	52.8333	59.4667	63.1333	68.7667	71.2667		4.81387	6.04511	6.72177	4.34422	5.70224	4.93784	5.33344	4.50136		0.792453	0.887363	0.890073	0.908831	0.95811	0.960934	0.969911	0.950646		0.247712	0.166074	0.134346	0.0747285	0.0918729	0.0751573	0.0752248	0.0600448
720575940625874992		21.7333	37.6667	48.7333	56.5333	63.6	67.7333	71.1	74.9667		5.90442	4.81202	6.12608	5.34623	5.67215	5.27215	4.86724	4.33192		1.11835	1.0348	0.974017	0.972478	1.0247	1.03095	1.00282	1		0.30383	0.132198	0.12244	0.0919651	0.0913881	0.0802458	0.0686493	0.0577847
720575940641366517	usnea_r	22.4	41.2667	48.8667	57.7	64.0667	67.6333	72.4667	76.4		6.0255	5.25949	5.18802	6.41431	4.78145	5.00322	4.66714	4.79305		1.15266	1.1337	0.976682	0.992546	1.03222	1.02943	1.0221	1.01912		0.31006	0.144491	0.103691	0.110338	0.0770373	0.0761525	0.0658271	0.0639358
720575940631349335		19	36.7667	49.3667	56	63.4	66.3	69.9333	74.4333		5.26624	6.58627	6.44714	4.71169	5.97551	6.33061	4.89172	5.01121		0.977702	1.01007	0.986676	0.963303	1.02148	1.00913	0.986366	0.992887		0.27099	0.180941	0.128857	0.0810497	0.0962756	0.0963564	0.0689946	0.0668459
720575940636053678		21.7667	37.9333	48.7667	55.9	62.2	66.2667	70.6333	74.3667		5.66676	5.51926	5.64909	3.89316	4.9558	4.20264	3.99569	4.55692		1.12007	1.04212	0.974684	0.961583	1.00215	1.00863	0.996239	0.991997		0.2916	0.151628	0.112907	0.0669695	0.0798465	0.0639672	0.0563567	0.0607861
720575940621586854		21.8333	36.6	49.4333	57.2667	64.1667	66.5	71.5333	73.0667		7.39857	5.93071	6.11928	3.82913	4.47276	4.56618	4.64567	5.60317		1.1235	1.00549	0.988008	0.985092	1.03383	1.01218	1.00893	0.974656		0.380716	0.162932	0.122304	0.0658681	0.0720638	0.0695005	0.0655242	0.0747423
720575940625705930		20.1333	36.7	50.1	57.7667	64.1667	69.1667	71.3333	74.1333		5.29612	6.49179	3.82405	6.00934	5.38568	5.00722	6.55405	4.1612		1.03602	1.00824	1.00133	0.993693	1.03383	1.05277	1.00611	0.988885		0.272528	0.178346	0.07643	0.103372	0.0867725	0.0762133	0.0924407	0.0555073
720575940617593233		17.9	32.9	47.4667	53.6333	60.3	63.7667	68.8	71.3333		6.0407	4.09349	6.03729	5.69493	6.1327	3.65772	4.65045	3.58081		0.921098	0.903846	0.948701	0.922592	0.971536	0.970573	0.970381	0.951535		0.310842	0.112459	0.120665	0.0979633	0.0988083	0.055673	0.0655917	0.0477654
720575940612423922		21.4667	37.3667	48.5667	57.2	63.2	67.6667	70.9667	74.2333		6.1141	6.85314	7.11188	5.48574	5.87878	4.67143	5.58261	5.12304		1.10463	1.02656	0.970686	0.983946	1.01826	1.02993	1.00094	0.990219		0.314619	0.188273	0.142143	0.0943648	0.0947171	0.0711024	0.0787392	0.0683377
720575940638181092		21.9333	38.3	49.2	56.9667	62.8	67.6667	71.5	74.3667		5.45853	6.62395	5.36905	5.48017	4.26146	5.02881	5.0514	3.5915		1.12865	1.0522	0.983345	0.979932	1.01182	1.02993	1.00846	0.991997		0.280885	0.181977	0.107309	0.094269	0.0686593	0.0765419	0.0712469	0.047908
720575940633185567		19.7667	37.1667	49.3333	57.1	63.0333	65.8333	71.3333	74.5667		6.76108	6.15404	5.02217	5.38733	4.88183	3.984	4.98219	4.31805		1.01715	1.02106	0.986009	0.982225	1.01557	1.00203	1.00611	0.994665		0.347912	0.169067	0.100377	0.092672	0.0786546	0.0606392	0.0702707	0.0575997
720575940630865724		18.3	37.7667	49.5333	56.0333	63.3667	66.3	70.7667	74.0667		6.76338	6.15729	5.30869	5.17354	5.20566	5.38609	5.21973	4.6111		0.941681	1.03755	0.990007	0.963877	1.02095	1.00913	0.998119	0.987996		0.34803	0.169156	0.106103	0.0889945	0.0838721	0.0819801	0.073621	0.0615087
720575940625867056		19.3333	36.2333	48.6333	56	61.9667	67.7667	71.9333	75.9333		4.95536	5.32718	6.24758	5.0728	4.32422	4.70236	4.90533	3.88101		0.994854	0.995421	0.972019	0.963303	0.998389	1.03146	1.01457	1.0129		0.254993	0.146351	0.124868	0.0872616	0.0696706	0.0715733	0.0691865	0.0517698
720575940625175054		19.1	38.1	47.3667	55.5667	62.3667	67.9667	71.4333	74.7667		6.11201	6.27349	5.18641	5.9143	3.81648	4.49061	5.56587	5.63728		0.982848	1.0467	0.946702	0.955849	1.00483	1.0345	1.00752	0.997333		0.314512	0.172349	0.103659	0.101737	0.0614901	0.0683502	0.0785031	0.0751972
720575940642428045		18.1333	35.8333	48.7333	55.7333	61.9667	68.2	70.6667	74		6.4536	5.75085	6.06044	4.95266	4.18317	5.1342	4.37671	5.06623		0.933105	0.984432	0.974017	0.958716	0.998389	1.03805	0.996709	0.987106		0.332089	0.15799	0.121128	0.085195	0.067398	0.0781461	0.0617307	0.0675798
720575940620335269		20.6	36.2667	49.1667	56.6	63.2	67.0333	68.7667	75.0333		6.70622	5.45242	4.89955	5.04381	4.81941	5.26297	3.98065	4.41575		1.06003	0.996337	0.982678	0.973624	1.01826	1.02029	0.969911	1.00089		0.345088	0.149792	0.0979257	0.0867628	0.0776489	0.0801061	0.0561445	0.058903
720575940607272649	roundup_r	8.53333	17.2333	28.9667	37.3333	45.5333	50.5333	55.1	60.1		2.72927	5.60169	4.46082	5.55178	4.59517	4.84241	5.74079	4.12593		0.439108	0.473443	0.578947	0.642202	0.73362	0.769153	0.777151	0.80169		0.140442	0.153892	0.0891569	0.0955008	0.074036	0.0737048	0.0809702	0.055037
720575940630579574		14.6	31.2333	44.3	50.2	57.1667	61.6	63.3667	67.3333		5.64269	6.35968	5.36749	5.32541	6.2187	5.51725	4.23858	5.02217		0.751287	0.858059	0.88541	0.863533	0.921053	0.937595	0.893747	0.898178		0.290362	0.174717	0.107278	0.0916069	0.100194	0.0839763	0.0597825	0.0669921
720575940632252743	Roundtree	13.3	28.7667	42.7	50.6	56.6	62.5	66.6333	73.3667		4.38292	6.73144	6.26711	6.25886	5.88558	4.62421	5.31967	5.01653		0.684391	0.790293	0.853431	0.870413	0.911923	0.951294	0.939821	0.978658		0.225536	0.18493	0.125259	0.107664	0.0948267	0.0703837	0.0750306	0.0669168
720575940622235425		22.2667	37.0333	49.5333	57.8333	64.7667	67.7667	71.3333	76.2		6.50607	4.98988	5.86932	5.60407	4.81445	4.70236	6.09554	5.46748		1.1458	1.0174	0.990007	0.99484	1.0435	1.03146	1.00611	1.01645		0.334789	0.137085	0.117308	0.0964003	0.077569	0.0715733	0.0859737	0.0729322
720575940628755815	foxglove_l	19.7667	37.3667	50.7	57.2	62.4667	68.1333	70.1333	74.7		4.75873	6.06896	4.71982	6.20967	4.8767	4.53676	4.57335	5.09346		1.01715	1.02656	1.01332	0.983946	1.00644	1.03704	0.989187	0.996444		0.244875	0.16673	0.0943334	0.106818	0.078572	0.0690527	0.0645043	0.0679431
720575940629810748		21.9667	38.1	49	57.4667	62.2667	67.8	72.2	74.6667		5.06941	6.17711	5.20256	5.05129	4.53088	5.40617	4.75675	4.74927		1.13036	1.0467	0.979347	0.988533	1.00322	1.03196	1.01834	0.995999		0.260861	0.169701	0.103982	0.0868915	0.0730002	0.0822857	0.067091	0.0633518
720575940625875504	tinctoria_a_r	20.2667	37.4	50.2333	57.3333	61.5667	65.7	71.5667	74.7		5.84199	4.8346	6.20582	3.02581	4.84206	3.76076	5.51775	4.14849		1.04288	1.02747	1.004	0.986239	0.991944	1	1.0094	0.996444		0.300617	0.132819	0.124034	0.0520496	0.0780139	0.0572414	0.0778244	0.0553379
720575940625102692		12.4667	27.9667	44.9	55	62.5333	68.4	73.7667	75.4667		4.63849	6.60042	6.13922	6.21289	4.24055	4.22374	4.0962	5.43895		0.64151	0.768315	0.897402	0.946101	1.00752	1.0411	1.04043	1.00667		0.238687	0.18133	0.122703	0.106873	0.0683224	0.0642883	0.0577744	0.0725517
720575940630996055		21.0333	37.5	50.1333	56.1	64.1667	68.8333	71.9667	75		5.8679	6.80074	4.84241	5.52781	5.42883	4.59045	4.98988	4.82355		1.08233	1.03022	1.002	0.965023	1.03383	1.04769	1.01504	1.00045		0.30195	0.186833	0.0967836	0.0950885	0.0874678	0.0698698	0.0703791	0.0643427
720575940612692633		16.4667	32.1667	46.8	55.6	62.1667	65.2333	72.6	73.7667		5.45731	7.08088	4.97594	5.91383	4.1959	3.41256	4.77214	4.08806		0.847341	0.8837	0.935376	0.956423	1.00161	0.992897	1.02398	0.983994		0.280822	0.19453	0.0994525	0.101729	0.0676031	0.0519415	0.0673081	0.0545317
720575940643867296		24.9333	41.7333	51.1333	57.1333	62.7	66.5	70.8667	75.3		6.7029	6.35575	5.71975	5.57813	4.4807	4.46281	4.1371	4.19643		1.28302	1.14652	1.02199	0.982799	1.0102	1.01218	0.99953	1.00445		0.344918	0.174609	0.114319	0.0959542	0.0721917	0.0679271	0.0583511	0.0559773
720575940660223873		21.5	38.6667	50.5667	57.1667	63	68.0333	70.6	74.6		6.67708	6.38923	6.04805	4.3748	4.25049	4.66536	4.77912	4.67333		1.10635	1.06227	1.01066	0.983372	1.01504	1.03551	0.995769	0.99511		0.343589	0.175528	0.12088	0.0752547	0.0684827	0.07101	0.0674065	0.0623388
720575940645521262	MN9_l	19.9333	39.0667	49.3667	55.5	62.3	67.4	72.0333	73.5667		6.54183	5.20854	5.24394	6.7811	4.4807	4.32512	4.9765	4.39457		1.02573	1.07326	0.986676	0.954702	1.00376	1.02588	1.01598	0.981326		0.336629	0.143092	0.104809	0.116647	0.0721917	0.0658314	0.0701904	0.0586203
720575940618472261		19.4667	37.1667	46.8667	55.6667	62.7667	68.6	72.0333	76.6667		6.16838	7.24377	5.53614	5.39341	4.93074	4.75114	5.35713	4.95536		1.00172	1.02106	0.936709	0.957569	1.01128	1.04414	1.01598	1.02268		0.317412	0.199005	0.110649	0.0927766	0.0794427	0.0723157	0.075559	0.0661009
720575940624484796		19.5333	37.3333	49.5333	56.7333	62.6667	68.5333	71.1333	73.9667		5.37732	4.95536	6.49478	4.40404	4.98888	4.38736	4.49246	5.40051		1.00515	1.02564	0.990007	0.975918	1.00967	1.04313	1.00329	0.986662		0.276706	0.136136	0.129809	0.0757576	0.0803793	0.0667786	0.0633634	0.0720389
720575940616466260		19.5667	36.9333	48.9333	57.7667	62.8333	66.5	71.0333	74.0667		6.91705	5.80192	5.48898	5.30838	4.20383	5.48179	4.72217	4.14675		1.00686	1.01465	0.978015	0.993693	1.01235	1.01218	1.00188	0.987996		0.355937	0.159393	0.109706	0.0913139	0.067731	0.0834367	0.0666032	0.0553147
720575940630683385		20.6667	37.1667	49.5333	55.0667	62.6	68.6333	71.8667	75.1		4.2374	6.24544	5.88067	4.78145	5.29528	5.60644	4.55143	5.14684		1.06347	1.02106	0.990007	0.947248	1.00859	1.04465	1.01363	1.00178		0.218048	0.171578	0.117535	0.0822497	0.085316	0.085334	0.0641951	0.0686552
720575940625047484		22.4	40.4667	52.8	59.1	65.7667	69.1333	75.3333	77.1333		4.65904	5.3897	5.24341	4.42982	4.65964	4.60241	5.46707	3.39346		1.15266	1.11172	1.0553	1.01663	1.05961	1.05226	1.06253	1.0289		0.239745	0.148069	0.104798	0.0762011	0.0750747	0.070052	0.0771096	0.0452663
720575940655013025		20.6	36.6667	49.0333	56.6	60.9333	67.2	69.9	73.3333		5.71314	4.57772	5.94129	5.2192	4.87807	5.9911	5.36874	4.40707		1.06003	1.00733	0.980013	0.973624	0.98174	1.02283	0.985896	0.978213		0.293987	0.125762	0.118747	0.0897798	0.078594	0.0911888	0.0757227	0.058787
720575940649829241		20.6667	37.8333	51.5667	59.3667	65.3333	69.7	74.4667	77.5667		7.43117	5.85425	5.5117	4.88865	5.2873	5.001	5.63166	5.10348		1.06347	1.03938	1.03065	1.02122	1.05263	1.06088	1.05031	1.03468		0.382393	0.160831	0.110161	0.0840938	0.0851875	0.0761187	0.079431	0.0680768
720575940628648809		19.9667	36.0333	52.1333	55.6667	64.0667	69	72.1333	74.3333		6.72053	7.63974	5.09728	5.31873	5.31622	4.95984	5.40822	5.41808		1.02744	0.989927	1.04197	0.957569	1.03222	1.05023	1.0174	0.991553		0.345825	0.209883	0.101878	0.091492	0.0856534	0.0754922	0.0762796	0.0722732
720575940610677828		20.8	38.3	50.7333	58.5667	63.8333	69.9	72.9667	77.8333		5.21792	5.36749	6.54692	5.67264	4.9402	3.44819	4.5496	3.22576		1.07033	1.0522	1.01399	1.00745	1.02846	1.06393	1.02915	1.03824		0.268504	0.147459	0.130851	0.0975799	0.079595	0.0524838	0.0641693	0.0430294
720575940632602532		20.9667	38.3	47	57.2667	64.3667	67.1333	71.7333	75.1667		6.46778	6.22977	5.76773	5.12467	5.23758	5.69639	4.83	5.74505		1.0789	1.0522	0.939374	0.985092	1.03706	1.02182	1.01175	1.00267		0.332819	0.171147	0.115278	0.0881537	0.0843863	0.0867031	0.0681241	0.0766347
720575940621399899	tentacular_l	20.4333	34.6333	49.9	58.1667	64.1667	68.2667	72.6667	76.1667		5.91993	7.19483	5.06853	4.97382	5.61001	4.95266	5.27468	4.69101		1.05146	0.951465	0.997335	1.00057	1.03383	1.03907	1.02492	1.01601		0.304628	0.19766	0.101303	0.0855589	0.0903869	0.075383	0.074396	0.0625746
720575940631959097		20.0667	34.7667	50.2667	56.5667	63.8667	68.1	71.1	74.5667		6.65299	5.80622	5.12467	4.68105	6.51016	5.26213	5.18556	5.59573		1.03259	0.955128	1.00466	0.973051	1.029	1.03653	1.00282	0.994665		0.342349	0.159512	0.102425	0.0805227	0.10489	0.0800933	0.073139	0.074643
720575940617629841		19.1667	39.5667	50.2667	58.4333	63.4667	68.4333	71.4333	75.4333		5.55028	5.55388	5.74998	5.0245	3.10627	5.59573	4.47723	4.50691		0.986278	1.087	1.00466	1.00516	1.02256	1.0416	1.00752	1.00623		0.285606	0.152579	0.114923	0.0864306	0.0500473	0.085171	0.0631485	0.0601189
720575940620031366		22.6333	41.2667	51.6333	59.5667	65.3	70.1667	73.5	76.0333		3.4301	4.53088	4.12701	4.95098	5.55668	5.96704	5.0448	4.43834		1.16467	1.1337	1.03198	1.02466	1.05209	1.06799	1.03667	1.01423		0.176506	0.124475	0.0824852	0.085166	0.0895276	0.0908225	0.0711537	0.0592043
720575940633674135		21.8	36.9333	48.4667	56.2667	64.6	68.1667	72.3	75.5		5.58211	4.95939	5.43895	5.07237	4.27863	6.27738	4.98765	6.43817		1.12178	1.01465	0.968688	0.96789	1.04082	1.03754	1.01975	1.00712		0.287244	0.136247	0.108707	0.087254	0.068936	0.0955462	0.0703477	0.0858805
720575940616857174	TH-VUM_r	19.7667	35.8333	50.2	58.1333	62.5667	67.4	72.5667	76.3333		5.91993	4.00902	4.96924	3.22215	4.70236	4.56508	4.76573	3.35989		1.01715	0.984432	1.00333	1	1.00806	1.02588	1.02351	1.01823		0.304628	0.110138	0.0993186	0.0554268	0.0757631	0.0694838	0.0672177	0.0448185
720575940620673985	tentacular_r	18.9667	36.3667	46.7667	53.6667	59.4333	65.1	67.9667	71.3		5.6597	6.64572	5.32718	5.04865	4.27928	5.19198	6.35863	4.45833		0.975986	0.999084	0.93471	0.923166	0.957573	0.990868	0.958627	0.95109		0.291237	0.182575	0.106473	0.0868461	0.0689465	0.0790256	0.0896845	0.0594708
720575940631997032	Fdg_l	16.6	33.9333	48.3333	55	60.1333	64.1	66.8333	70.7333		5.54737	5.2277	5.11425	5.37897	6.53571	4.95547	4.09946	4.8369		0.854203	0.932234	0.966023	0.946101	0.968851	0.975647	0.942642	0.943531		0.285457	0.143618	0.102217	0.0925282	0.105302	0.0754257	0.0578203	0.0645207
720575940616864217		20.6667	36.1	50.5	55.2667	62.8	68.4333	70.9	73.2		5.43037	7.00167	5.02494	6.14238	5.61189	4.64531	4.97561	3.56277		1.06347	0.991758	1.00933	0.950689	1.01182	1.0416	1	0.976435		0.279436	0.192353	0.100432	0.10566	0.0904172	0.0707048	0.0701778	0.0475248
720575940628972048		11.2	29.4333	43.4333	52.4333	58.5667	63.6667	67.9667	71.9		4.63609	4.92398	4.73063	4.52904	5.46311	4.47462	4.50543	3.85011		0.576329	0.808608	0.868088	0.90195	0.943609	0.969051	0.958627	0.959094		0.238564	0.135274	0.0945496	0.0779079	0.08802	0.0681068	0.0635462	0.0513576
720575940632722771		20.5667	37.8	52	54.4	64.1333	67.2667	72.6	75.3667		5.30838	4.44522	6.3561	4.73709	4.09661	5.18931	4.85524	4.19907		1.05832	1.03846	1.03931	0.93578	1.0333	1.02385	1.02398	1.00534		0.273158	0.122121	0.127037	0.0814866	0.0660034	0.0789849	0.0684801	0.0560126
720575940623578375		18.4	37.0667	50	59.5667	63.7	69.4	69.4667	74.9667		5.93633	6.06593	6.38749	5.1877	4.86587	5.3454	4.39495	5.30712		0.946827	1.01832	0.999334	1.02466	1.02632	1.05632	0.979784	1		0.305472	0.166647	0.127665	0.089238	0.0783974	0.0813608	0.061988	0.0707932
720575940631703608		15.1	28.8	44.7	54.3333	58.8333	65.3	69.1333	72.4		5.41818	5.8901	4.3062	6.28932	4.00069	4.88638	3.62154	5.01066		0.777016	0.791209	0.893404	0.934634	0.947906	0.993912	0.975082	0.965763		0.278809	0.161816	0.0860666	0.108188	0.064458	0.0743741	0.0510796	0.0668385
720575940611548878		20.0333	37.4	48.3333	57.6333	63.4333	66.9	69.8667	74.3667		4.14313	5.97551	6.42045	4.52757	5.00455	3.96947	4.91754	5.2693		1.03087	1.02747	0.966023	0.9914	1.02202	1.01826	0.985425	0.991997		0.213197	0.164162	0.128324	0.0778826	0.0806319	0.0604181	0.0693588	0.0702887
720575940622810153		19.8667	37.7667	48.9667	57	62.1333	69.4667	70.6	74.7667		5.59603	4.73063	4.82689	5.75036	4.78702	5.20726	5.70731	4.03884		1.0223	1.03755	0.978681	0.980505	1.00107	1.05733	0.995769	0.997333		0.28796	0.129962	0.0964735	0.0989168	0.0771271	0.0792581	0.080498	0.0538752
720575940627847752	Rounddown	12.5667	31.8333	42.4333	51.1	56.3333	60.3667	65.4667	68.2667		4.0223	5.22866	5.03113	3.86738	4.39949	4.40063	5.11686	3.64173		0.646655	0.874542	0.848101	0.879014	0.907626	0.918823	0.923366	0.910628		0.206979	0.143645	0.100555	0.0665262	0.0708834	0.0669807	0.0721701	0.0485781
720575940611015122	Zorro_r	20.1667	38.5333	50.1	57.2667	62.4	68.6	72	75.4333		5.0536	4.63849	4.86038	4.5529	5.56537	4.2395	5.05964	4.03058		1.03774	1.05861	1.00133	0.985092	1.00537	1.04414	1.01551	1.00623		0.260048	0.127431	0.0971429	0.0783183	0.0896676	0.0645281	0.0713631	0.053765
720575940609407939		16.5667	33.7333	45.3667	52.1	57.9333	62.8333	67	69.0667		4.54374	6.81143	4.94964	4.63573	3.96597	4.71935	4.3589	4.80925		0.852487	0.92674	0.906729	0.896216	0.933405	0.956367	0.944993	0.921299		0.233812	0.187127	0.0989268	0.0797431	0.0638985	0.0718317	0.0614795	0.0641519
720575940619588568	Zero order gustatory 2b_r	20.2	34.0667	49.7333	56.8	63.1	68.4333	71.4333	74.5		6.00222	4.8849	5.37856	4.92206	4.16613	4.27148	4.57299	4.63141		1.03945	0.935897	0.994004	0.977065	1.01665	1.0416	1.00752	0.993776		0.308862	0.1342	0.1075	0.0846685	0.0671235	0.0650149	0.0644991	0.0617797
720575940625580988		21.0667	37.1333	49.5333	55.5667	61.9	66.0667	70.7333	73.2		6.12064	5.20726	4.86301	5.48138	4.70709	5.07237	4.56021	4.96253		1.08405	1.02015	0.990007	0.955849	0.997315	1.00558	0.997649	0.976435		0.314956	0.143057	0.0971955	0.0942899	0.0758392	0.077205	0.064319	0.0661965
720575940630820919		21.7333	39.5667	49.1667	57.0667	65.9333	70.5333	74.9667	77.5667		4.84378	5.95921	4.17998	4.28123	4.66857	3.24277	4.72217	5.0245		1.11835	1.087	0.982678	0.981652	1.0623	1.07357	1.05736	1.03468		0.249251	0.163715	0.0835439	0.073645	0.0752187	0.0493572	0.0666032	0.0670231
720575940617552057		20.4667	36.1	48.7	56.5667	61.7333	65.9667	70.6333	74.1667		4.58064	5.88982	4.91359	5.17483	6.2978	4.91585	4.61507	4.67677		1.05317	0.991758	0.973351	0.973051	0.99463	1.00406	0.996239	0.989329		0.23571	0.161808	0.0982063	0.0890167	0.101468	0.0748226	0.0650927	0.0623848
720575940633612698		19.2333	37.2	49.4667	57.6	61.9	66.3667	70.8	76.3		6.28057	5.9911	3.89644	5.35164	3.87599	4.60784	3.97827	5.50242		0.989709	1.02198	0.988674	0.990826	0.997315	1.01015	0.99859	1.01779		0.323185	0.164591	0.0778768	0.092058	0.0624489	0.0701346	0.0561111	0.0733983
720575940660229505		18.8	36.8	50.0333	57	64.8	68.3667	72.2333	74.2		6.28437	5.52811	4.62949	4.71169	4.85386	5.51654	4.75873	4.1825		0.96741	1.01099	1	0.980505	1.04404	1.04059	1.01881	0.989774		0.323381	0.151871	0.0925282	0.0810497	0.0782041	0.0839656	0.067119	0.0557916
720575940630667372		20.7667	37.8333	49.2333	57.1	64.2667	68.5333	71.9	76.2		5.60169	7.18834	6.27526	4.83977	5.31622	4.40252	4.24539	4.76375		1.06861	1.03938	0.984011	0.982225	1.03545	1.04313	1.0141	1.01645		0.288251	0.197482	0.125422	0.0832529	0.0856534	0.0670095	0.0598786	0.063545
720575940647518340		21.1333	38.1333	49.4667	56.5333	63.7667	67.6333	74.0333	77.2		5.36491	4.80786	5.4999	5.48776	4.43233	4.58609	3.82521	5.39382		1.08748	1.04762	0.988674	0.972478	1.02739	1.02943	1.04419	1.02979		0.276067	0.132084	0.109925	0.0943997	0.0714124	0.0698035	0.0539522	0.0719497
720575940625861660		20.0667	36.1	50.5667	56.9667	63.6	67.8667	71.4667	75		7.50526	5.99083	5.41408	5.46189	4.27863	4.45521	4.99822	5.63323		1.03259	0.991758	1.01066	0.979932	1.0247	1.03298	1.00799	1.00045		0.386205	0.164583	0.108209	0.0939546	0.068936	0.0678114	0.0704968	0.0751433
720575940626279742		17.2333	36.2667	46.9	56.7	60.8667	67.4	70.2667	71.6333		6.09745	6.52653	6.66508	4.769	5.20726	4.30968	4.289	4.38546		0.886793	0.996337	0.937375	0.975345	0.980666	1.02588	0.991067	0.955537		0.313762	0.1793	0.133213	0.0820355	0.0838979	0.0655963	0.0604937	0.0584988
720575940644653348		21.7	37.3	51.3333	60.0667	66.0333	69.7	73.3333	76.8333		6.16523	5.73963	5.55778	6.39757	5.9188	4.58367	4.69988	5.2541		1.11664	1.02473	1.02598	1.03326	1.06391	1.06088	1.03432	1.0249		0.31725	0.157682	0.111081	0.11005	0.095362	0.0697666	0.0662889	0.0700859
720575940635055039		21.9333	36.6	47.9667	55.9667	63.1333	67.2333	71.1	74.9333		6.04943	6.45807	5.05624	4.95637	5.70808	4.18476	5.0751	4.93919		1.12865	1.00549	0.958694	0.96273	1.01719	1.02334	1.00282	0.999556		0.311291	0.17742	0.101057	0.0852586	0.091967	0.063695	0.0715811	0.0658852
720575940613687789		21.0333	37.3667	47.8667	57.1	62.4333	66.9333	72.1667	74.5333		5.68321	5.5105	5.89199	4.92849	4.88319	4.44922	4.34422	4.26406		1.08233	1.02656	0.956696	0.982225	1.00591	1.01877	1.01787	0.994221		0.292447	0.151387	0.117761	0.0847791	0.0786766	0.0677202	0.0612725	0.0568795
720575940647033396		18.4333	37.5	50.7667	57.9	63.3667	68	73.2333	73.8333		5.62544	7.96973	6.97941	5.26213	4.57882	4.42719	5.26424	4.92668		0.948542	1.03022	1.01466	0.995987	1.02095	1.03501	1.03291	0.984883		0.289474	0.218949	0.139495	0.0905183	0.0737726	0.0673849	0.0742488	0.0657184
720575940635578303		16.6667	35	48.4333	53.5	59.2	64.7	67.6333	71.9		5.2936	6.245	5.12954	5.0514	4.41513	3.85703	4.02064	4.10974		0.857633	0.961538	0.968021	0.920299	0.953813	0.984779	0.953926	0.959094		0.272398	0.171566	0.102523	0.0868934	0.0711352	0.0587067	0.0567086	0.054821
720575940618696989	Zero order gustatory 2a_r	18.6	36.6667	50.0333	57.6667	62.2667	67.7667	72.3333	74.4		4.55046	5.53976	6.16703	5.83286	4.30452	3.66682	4.26093	5.0636		0.957119	1.00733	1	0.991973	1.00322	1.03146	1.02022	0.992442		0.234157	0.152191	0.123258	0.100336	0.0693532	0.0558115	0.0600978	0.0675447
720575940625737776		18.6	37.1	50.2	56.7	62.7333	68.1667	71.6	75.0667		5.35164	6.7545	5.40617	3.89144	4.86438	4.83103	5.47479	5.11816		0.957119	1.01923	1.00333	0.975345	1.01074	1.03754	1.00987	1.00133		0.275384	0.185563	0.108051	0.06694	0.0783735	0.0735317	0.0772185	0.0682725
720575940631406411		21.2333	40.9333	52.4667	61.5333	67.5333	70.7	75.8333	79.7333		5.85197	7.43834	5.70808	5.42668	4.91076	3.85703	4.63381	6.04391		1.09262	1.12454	1.04863	1.05849	1.08808	1.0761	1.06958	1.06358		0.301131	0.20435	0.114086	0.093349	0.0791207	0.0587067	0.065357	0.0806214
720575940610916465		18.7667	36.6333	49.5667	56.8333	62.7333	67.5	69.3333	74.4667		5.57185	6.70564	5.46311	4.44285	4.58936	5.19455	3.97772	4.24055		0.965695	1.00641	0.990673	0.977638	1.01074	1.0274	0.977903	0.993331		0.286716	0.184221	0.109189	0.0764252	0.0739424	0.0790647	0.0561032	0.0565658
720575940607193986		19.2	37.4	49.3	57.7667	61.8667	68.0333	70.1	75.4333		5.90706	5.68976	5.89435	4.1608	4.91076	5.27563	3.57165	4.07172		0.987993	1.02747	0.985343	0.993693	0.996778	1.03551	0.988717	1.00623		0.303965	0.156312	0.117808	0.0715734	0.0791207	0.0802987	0.0503758	0.0543138
720575940632365905	Sternum	16.2	35.3333	45.3	53.2	57.6333	62.4333	64.1333	66.6		5.2243	5.13377	4.67012	4.10203	5.09564	4.31032	4.82171	4.14407		0.833619	0.970696	0.905396	0.915138	0.928572	0.950279	0.90456	0.888396		0.268832	0.141038	0.0933401	0.0705625	0.0820995	0.0656061	0.0680072	0.0552789
720575940609915204	Roundtree	19.8	34.3333	48.3333	56.0333	60.9	67.5667	72.1667	73.2667		5.48574	5.64702	5.3562	6.72549	4.51184	5.73692	4.56861	4.57481		1.01887	0.943223	0.966023	0.963877	0.981203	1.02841	1.01787	0.977324		0.282285	0.155138	0.107053	0.115691	0.0726934	0.0873199	0.0644374	0.0610246
720575940626495746		20.4667	37.7333	52	59.7667	67.0333	73.0333	78.4	82.6333		3.76593	5.36615	5.44671	4.15278	5.86221	4.15919	4.63753	4.82689		1.05317	1.03663	1.03931	1.0281	1.08002	1.11162	1.10578	1.10227		0.193787	0.147422	0.108862	0.0714354	0.0944503	0.0633058	0.0654094	0.0643872
720575940612888178	MN8	20.5	35.7667	49.6	57.9667	63.6333	66.5333	70.7	74.7		5.8238	5.52379	5.99222	3.35145	4.89546	5.20085	3.46554	5.29245		1.05489	0.982601	0.991339	0.997134	1.02524	1.01268	0.997179	0.996444		0.299681	0.151752	0.119765	0.0576511	0.0788743	0.0791606	0.0488793	0.0705974
720575940617588258		20.2667	37.2667	47.1667	57.1	63.9	68.6667	71	74.9		6.45463	6.14238	4.17998	4.79826	5.83866	5.24298	4.58258	4.74236		1.04288	1.02381	0.942705	0.982225	1.02954	1.04515	1.00141	0.999112		0.332142	0.168747	0.0835439	0.082539	0.0940709	0.0798019	0.0646344	0.0632597
720575940621261296		19.2	36.2333	49	57.4333	62.8	67.2667	70.6	73.9667		6.11773	6.05906	6.16441	3.52783	4.17453	4.90533	4.69468	6.12363		0.987993	0.995421	0.979347	0.987959	1.01182	1.02385	0.995769	0.986662		0.314806	0.166458	0.123206	0.0606851	0.0672587	0.0746625	0.0662155	0.0816848
720575940631999080		20.6	39.2	50.1333	58.7	62.4333	67.1667	72.6	75.9		4.26302	6.27907	6.79084	6.1327	4.5948	5.047	4.54313	4.11785		1.06003	1.07692	1.002	1.00975	1.00591	1.02232	1.02398	1.01245		0.219366	0.172502	0.135726	0.105494	0.0740301	0.0768189	0.064078	0.0549291
720575940624966840		19.9333	39.1333	49.6	58.3667	64.4	69.0333	74.0667	77.0333		6.56218	5.83514	6.54013	5.43742	5.35164	4.29328	5.11816	4.54227		1.02573	1.07509	0.991339	1.00401	1.03759	1.05074	1.04466	1.02757		0.337677	0.160306	0.130716	0.0935337	0.086224	0.0653467	0.0721884	0.0605906
720575940626972056		19.4	38	49	56.2333	62.9667	67.7333	72.3	75.6333		4.63033	5.31037	4.15532	5.90866	5.66559	5.15709	4.83839	5.10871		0.998285	1.04396	0.979347	0.967317	1.0145	1.03095	1.01975	1.00889		0.238268	0.145889	0.083051	0.10164	0.0912823	0.0784945	0.0682424	0.0681464
720575940610803554		19.7333	39.2667	48.8333	58.5	64.0333	69.8667	73.7667	77.2		6.64296	4.9862	6.79256	3.94757	3.57289	4.85615	4.84206	4.57092		1.01544	1.07875	0.976016	1.00631	1.03169	1.06342	1.04043	1.02979		0.341833	0.136984	0.135761	0.0679055	0.0575654	0.073914	0.0682942	0.0609728
720575940621538142	tundra_l	20.5667	36.8333	51.2	56.9333	63.0667	70.0333	72.5	74.4333		4.46978	6.34079	5.54617	4.68994	4.85753	4.48318	5.16882	5.2832		1.05832	1.0119	1.02332	0.979358	1.01611	1.06596	1.02257	0.992887		0.230006	0.174197	0.11085	0.0806757	0.078263	0.0682371	0.0729029	0.0704741
720575940628826128	MN6_r	20.5	36.9333	48.9667	55.5	62.8333	68.4	72.6333	74.3		5.36501	6.07691	5.31967	4.87682	4.32884	4.35584	4.91585	3.73408		1.05489	1.01465	0.978681	0.954702	1.01235	1.0411	1.02445	0.991108		0.276073	0.166948	0.106323	0.0838902	0.0697451	0.0662989	0.0693349	0.0498099
720575940613929391		19.5	38.3333	48.3667	56.3333	63.7667	67.2333	70.9667	74.6333		5.1559	5.71742	5.64791	4.91483	4.49951	4.43233	5.49232	4.58609		1.00343	1.05311	0.966689	0.969037	1.02739	1.02334	1.00094	0.995554		0.265312	0.157072	0.112883	0.0845441	0.0724947	0.0674632	0.0774657	0.0611751
720575940624623287		20.2333	34.1333	47.4667	57.4667	62.2333	67.8667	72.1667	74.5667		7.41927	6.21682	5.61981	4.26406	4.45484	5.68468	3.91649	4.77272		1.04117	0.937729	0.948701	0.988533	1.00269	1.03298	1.01787	0.994665		0.381781	0.170792	0.112321	0.0733497	0.071775	0.0865248	0.0552396	0.0636647
720575940635239672	kelp_a_r	20.3	36.2667	50.0333	57.8333	63.1	67.0667	71.8667	74.1		7.07649	5.8818	5.17998	5.15159	4.60688	5.44018	4.02271	5.13387		1.0446	0.996337	1	0.99484	1.01665	1.0208	1.01363	0.98844		0.364142	0.161588	0.103531	0.0886169	0.0742247	0.0828033	0.0567378	0.0684822
720575940622612749		19.8333	35.6333	49.7	57.8	63.9333	68.1	71.3	74.6667		5.9782	6.92572	4.80382	5.6651	6.14238	4.02782	5.27352	5.52771		1.02058	0.978938	0.993338	0.994267	1.03008	1.03653	1.00564	0.995999		0.307626	0.190267	0.0960124	0.0974501	0.0989643	0.0613062	0.0743797	0.0737356
720575940620170887		20	37.4333	48.1667	59.5667	62.3333	69.7	71.9	73.7		3.90726	5.7311	5.56227	5.31465	4.78423	4.39811	4.88774	4.81075		1.02916	1.02839	0.962692	1.02466	1.0043	1.06088	1.0141	0.983104		0.20106	0.157448	0.111171	0.0914219	0.0770822	0.0669422	0.0689385	0.0641719
720575940610258552		18.7333	39.4333	49.1667	57.0333	61.6667	67.7333	71.7667	72.6		4.74646	5.2579	4.85855	5.28825	4.9755	3.66909	3.96386	4.68757		0.96398	1.08333	0.982678	0.981079	0.993555	1.03095	1.01222	0.968431		0.244243	0.144448	0.0971064	0.0909676	0.0801637	0.0558461	0.0559078	0.0625288
720575940607451081		18.4	36.3667	47.6	58	60.2667	65.7	69.5	71.7667		5.77119	5.00988	6.9359	4.81664	4.44172	5.08035	4.46281	5.73692		0.946827	0.999084	0.951366	0.997707	0.970999	1	0.980254	0.957315		0.296974	0.137634	0.138626	0.0828551	0.0715637	0.0773265	0.0629451	0.0765263
720575940619853515		16.4	31.9	39.9	48.6333	53.6333	58.3667	61.1	63.8667		4.87579	6.03517	4.90136	4.02064	4.19113	4.80613	3.73586	3.85343		0.843911	0.876374	0.797468	0.836583	0.864125	0.888382	0.861777	0.851935		0.250898	0.165802	0.0979619	0.0691624	0.0675262	0.0731527	0.052692	0.0514019
720575940619473624		18.8333	35.3667	46.9667	56.7667	61.4	67.4667	72.1	74.7333		5.53825	5.45578	5.12824	5.68438	5.02394	4.31844	4.41475	5.05261		0.969125	0.971612	0.938708	0.976491	0.989259	1.02689	1.01693	0.996888		0.284987	0.149884	0.102497	0.0977819	0.0809443	0.0657296	0.0622672	0.0673982
720575940618574749		20.8	38.9667	48.1	58	62.2333	67.3333	73.6	75.4		6.20967	5.33844	5.0751	5.59762	5.05096	4.40707	5.0173	5.10294		1.07033	1.07051	0.961359	0.997707	1.00269	1.02486	1.03808	1.00578		0.319537	0.14666	0.101434	0.0962894	0.0813796	0.0670786	0.0707659	0.0680695
720575940639786915		19.6	35.6333	49.9667	54.9333	62.0333	68.3333	71.5667	73.9		4.97058	5.87925	5.96927	5.29738	5.38816	4.77028	4.34882	3.79781		1.00858	0.978938	0.998668	0.944955	0.999463	1.04008	1.0094	0.985772		0.255776	0.161518	0.119306	0.0911247	0.0868124	0.072607	0.0613374	0.05066
720575940623209165		18.7667	35.8333	50.0333	57.2667	62.6667	67.9	71.2667	76.7333		5.04436	5.56826	5.01653	5.57933	5.04865	5.38733	4.82309	3.99944		0.965695	0.984432	1	0.985092	1.00967	1.03349	1.00517	1.02357		0.259573	0.152974	0.100264	0.0959747	0.0813424	0.0819989	0.0680267	0.0533497
720575940624906483		20.8667	40.4333	53	61.4667	68.6	73	78.9	83.3		5.7314	6.90258	6.79706	5.60793	4.33282	5.1316	5.52178	4.53982		1.07376	1.11081	1.05929	1.05734	1.10526	1.11111	1.11283	1.11116		0.294926	0.189631	0.135851	0.0964668	0.0698091	0.0781066	0.0778812	0.060558
720575940627819151		20.0667	39.1667	48.3667	59.6	63.7333	67.3667	71.0667	75.1667		4.85753	5.68673	5.17998	6.73102	4.38127	4.68674	5.03278	4.02561		1.03259	1.07601	0.966689	1.02523	1.02685	1.02537	1.00235	1.00267		0.249958	0.156229	0.103531	0.115786	0.0705898	0.0713355	0.0709842	0.0536987
720575940616864086		19.9	38.2333	50.2	57.7333	61.0667	67.3667	71.9667	73.9333		6.78896	5.67852	5.20513	3.08689	5.27215	4.14313	4.86815	3.71424		1.02401	1.05037	1.00333	0.99312	0.983888	1.02537	1.01504	0.986217		0.349346	0.156003	0.104033	0.0531002	0.0849433	0.0630614	0.0686622	0.0495452
720575940624897516	web_c_l	21.9333	36.9667	51.2	58.0333	63.0333	68.1	72.2	75.7333		7.27522	5.74737	6.25247	5.35713	5.67147	4.68579	3.24962	3.9322		1.12865	1.01557	1.02332	0.99828	1.01557	1.03653	1.01834	1.01023		0.374368	0.157895	0.124966	0.0921526	0.0913771	0.0713211	0.0458338	0.0524527
720575940611160930	foxglove_r	18.8667	37.8333	50.3667	57	60.9333	67.0667	72.1	73.4333		4.66	5.5262	5.75895	4.13118	5.25315	5.09204	4.43734	3.97226		0.970841	1.03938	1.00666	0.980505	0.98174	1.0208	1.01693	0.979547		0.239794	0.151819	0.115102	0.071064	0.0846372	0.0775044	0.0625859	0.0529871
720575940612036837		19.6333	37.8667	49.6667	57.4	62.8667	67.4	69.9333	72.8		5.2693	5.02483	5.94605	5.14846	4.78005	4.86895	3.97436	4.13441		1.01029	1.04029	0.992672	0.987386	1.01289	1.02588	0.986366	0.971099		0.271148	0.138045	0.118842	0.0885631	0.0770148	0.0741088	0.0560559	0.05515
720575940630664556		19.9	35.9333	51.4667	57.2667	63.2	66.6333	72.5	75.0333		6.53376	5.19572	4.95132	5.36615	5.20513	4.1672	4.2798	4.57882		1.02401	0.987179	1.02865	0.985092	1.01826	1.01421	1.02257	1.00089		0.336214	0.14274	0.0989604	0.0923077	0.0838635	0.0634277	0.0603639	0.0610781
720575940630771449		18.8	37.9333	50.1667	57	64.0333	68.8333	71.2333	76.1667		5.34416	5.21494	4.69101	4.84424	4.44585	4.32884	5.46921	5.71013		0.96741	1.04212	1.00266	0.980505	1.03169	1.04769	1.0047	1.01601		0.274999	0.143267	0.0937577	0.0833299	0.0716302	0.065888	0.0771397	0.076169
720575940639425112		22.2667	35.8667	47.8	57.5	61.5667	65.7333	71.7667	74.2		6.58247	5.30241	7.34121	5.06458	6.28587	4.31226	5.52379	5.38764		1.1458	0.985348	0.955363	0.989106	0.991944	1.00051	1.01222	0.989774		0.338721	0.145671	0.146726	0.0871202	0.101276	0.0656356	0.0779095	0.0718672
720575940612558061		20.9	36.7667	49.3667	57.7667	63.2667	66.5333	71.8	75.8		6.48768	6.33868	4.65105	5.21973	5.18931	4.65284	3.89358	4.82632		1.07547	1.01007	0.986676	0.993693	1.01933	1.01268	1.01269	1.01112		0.333843	0.17414	0.0929589	0.0897889	0.0836086	0.0708194	0.0549166	0.0643796
720575940620025620		21.3333	37.2667	47.4667	56.7	64.1333	68.2333	71.7333	75.1333		5.39341	5.03278	6.15215	3.91706	4.90397	4.63813	4.5529	4.27967		1.09777	1.02381	0.948701	0.975345	1.0333	1.03856	1.01175	1.00222		0.277534	0.138263	0.122961	0.0673806	0.0790113	0.0705955	0.0642158	0.0570877
720575940609405635		21.4	36.9333	50.2	58.5667	64.3	69.6	72.9333	76.9333		4.2395	7.63297	4.88126	5.33968	4.81075	4.88944	5.05261	4.86438		1.1012	1.01465	1.00333	1.00745	1.03598	1.05936	1.02868	1.02623		0.218156	0.209697	0.0975601	0.0918524	0.0775094	0.0744208	0.0712639	0.0648873
720575940620780272		19.2333	36.2333	48.2667	58.5	65.5667	69.5	72.5333	77.1667		5.46921	6.87839	5.92134	5.20096	5.19412	4.78017	4.19312	5.30461		0.989709	0.995421	0.96469	1.00631	1.05639	1.05784	1.02304	1.02935		0.281434	0.188967	0.118348	0.0894661	0.0836862	0.0727575	0.0591413	0.0707596
720575940613347299		19.7	38.2667	49.3333	58.2667	62.6333	69.0333	72.9	74.4667		5.20352	5.64466	5.21749	4.93243	4.81998	4.64387	5.49758	5.20085		1.01372	1.05128	0.986009	1.00229	1.00913	1.05074	1.02821	0.993331		0.267763	0.155073	0.10428	0.0848469	0.0776581	0.070683	0.0775398	0.0693756
720575940607386290		20.3667	37.0333	50.4667	57.7333	63.6667	68.3333	73.3333	75.7667		5.52258	7.3325	4.1692	6.38714	4.49691	5.08811	4.83276	4.20066		1.04803	1.0174	1.00866	0.99312	1.02578	1.04008	1.03432	1.01067		0.284181	0.201442	0.0833284	0.109871	0.0724529	0.0774446	0.068163	0.0560338
720575940626308697		19.9667	36.5667	49.2333	55.6333	64.9667	69.2667	72.7333	76.9333		4.62229	7.36063	5.65499	4.01234	4.5202	4.09824	3.92372	4.38887		1.02744	1.00458	0.984011	0.956996	1.04672	1.05429	1.02586	1.02623		0.237854	0.202215	0.113024	0.0690197	0.0728282	0.0623781	0.0553416	0.0585444
720575940630806267		18.5	35.2333	50	57.4667	62.0667	67.4	71.8667	76		6.62193	5.54787	5.20256	4.68852	2.98812	5.23832	5.7314	4.78191		0.951973	0.967949	0.999334	0.988533	1	1.02588	1.01363	1.01378		0.340751	0.152414	0.103982	0.0806512	0.0481438	0.0797309	0.0808377	0.0637872
720575940615296818		20.3333	34.7667	50.6333	56.4667	63.7333	68.2333	72.2667	75.8		5.26835	5.46311	5.74737	4.27967	3.8465	4.40215	3.71424	4.43772		1.04631	0.955128	1.01199	0.971331	1.02685	1.03856	1.01928	1.01112		0.271099	0.150085	0.114871	0.0736182	0.0619737	0.0670037	0.052387	0.0591959
720575940619114048		20.2667	37.5667	51.8	58.1333	63.1	67	71.0333	74.7333		5.64466	6.76601	5.59404	6.44843	5.12087	4.37417	4.6006	5.06579		1.04288	1.03205	1.03531	1	1.01665	1.01979	1.00188	0.996888		0.290463	0.185879	0.111806	0.110925	0.082506	0.0665779	0.0648886	0.067574
720575940624023188		19.8333	36.1667	47.0667	58.3667	63	67.6333	71.4667	75.5667		5.06019	4.96711	6.59259	5.14771	3.97492	4.27772	5.34623	6.09198		1.02058	0.99359	0.940706	1.00401	1.01504	1.02943	1.00799	1.008		0.260387	0.136459	0.131764	0.0885501	0.0640428	0.0651099	0.0754053	0.0812626
720575940626626597		18.7	41.7333	49.8667	62.2333	67.8	73.7333	76	81.3667		6.98642	6.85047	5.27088	5.26424	4.83322	4.54557	5.45283	6.40564		0.962264	1.14652	0.996669	1.07053	1.09237	1.12227	1.07193	1.08537		0.359507	0.1882	0.105347	0.0905546	0.0778714	0.0691868	0.0769087	0.0854466
720575940627410451	MN6_l	19.2333	36.9667	50.1667	56.7333	62.2667	67.6	70.5667	75.1333		6.82487	4.85444	5.0536	5.30995	5.10512	5.37649	4.40215	3.73928		0.989709	1.01557	1.00266	0.975918	1.00322	1.02892	0.995299	1.00222		0.351194	0.133364	0.101005	0.0913409	0.0822522	0.081834	0.0620895	0.0498793
720575940608498780		20.1667	36.7667	51.9	57.7	64.0333	67.9333	71.4667	75.8333		6.48117	7.70577	5.62939	5.19711	5.75316	6.02735	4.1692	5.29832		1.03774	1.01007	1.03731	0.992546	1.03169	1.03399	1.00799	1.01156		0.333508	0.211697	0.112513	0.0894	0.0926933	0.0917404	0.0588039	0.0706758
720575940636165624		19.2667	36.3333	48.6	56.3333	62.8	66.8	70.5667	76.8333		5.81913	5.62929	4.44672	4.15799	4.79861	4.33128	4.0962	5.43497		0.991424	0.998168	0.971352	0.969037	1.01182	1.01674	0.995299	1.0249		0.29944	0.154651	0.0888752	0.0715251	0.0773138	0.0659251	0.0577744	0.0724985
720575940636895406	kelp_a_l	20.3667	38.4667	48.3333	56.4333	62.7667	68.8	72.4	74.0667		5.51654	7.59269	6.25744	5.08385	3.08419	3.75411	5.99778	3.88101		1.04803	1.05678	0.966023	0.970757	1.01128	1.04718	1.02116	0.987996		0.28387	0.20859	0.125065	0.0874516	0.0496916	0.0571402	0.0845949	0.0517698
720575940611436408		20.0333	38.3333	52.7667	60.5	63.3667	68.3	74.0333	78.4667		6.58019	6.83293	3.84433	5.12348	5.76474	4.5691	5.10218	4.62409		1.03087	1.05311	1.05463	1.04071	1.02095	1.03957	1.04419	1.04669		0.338603	0.187718	0.0768354	0.0881332	0.0928798	0.0695449	0.071963	0.061682
720575940634301852		19.1333	37.7333	48.9667	57.3667	62.3667	66.8	71.0667	74.8		5.80651	5.09858	5.32593	4.35495	4.8613	4.94907	5.21494	5.14717		0.984563	1.03663	0.978681	0.986812	1.00483	1.01674	1.00235	0.997778		0.298791	0.140071	0.106448	0.0749131	0.0783238	0.0753284	0.0735534	0.0686595
720575940623453959		21.9333	39	49.8667	59.2667	66.1	70.3	74.6333	78.0667		6.2978	6.65332	6.3547	6.2978	4.6644	4.94739	4.53493	5.30367		1.12865	1.07143	0.996669	1.0195	1.06498	1.07002	1.05266	1.04135		0.324072	0.182784	0.127009	0.108334	0.0751515	0.0753027	0.0639623	0.0707471
720575940625178768		17.1333	33.8	47.8	58.1	62.7333	67.1	71.9	73.9667		5.30241	5.54016	4.96253	6.0075	3.89815	4.7634	5.41202	4.23858		0.881647	0.928571	0.955363	0.999427	1.01074	1.02131	1.0141	0.986662		0.272851	0.152202	0.0991844	0.10334	0.0628058	0.0725023	0.0763332	0.0565396
720575940614660519	justice_r	20.0667	36.9667	50.9	57.7	63.7333	67.4	71.3	75.1667		6.48554	5.75895	5.38114	5.66951	5.51926	3.90384	4.2595	4.78249		1.03259	1.01557	1.01732	0.992546	1.02685	1.02588	1.00564	1.00267		0.333733	0.158213	0.107551	0.097526	0.0889247	0.0594192	0.0600776	0.063795
720575940623192781		20.0667	37.4667	48.8667	56.2	62.1333	68.7333	72.2	74.5667		5.13117	5.46341	5.48169	5.46138	3.98943	5.76734	4.81941	3.87886		1.03259	1.0293	0.976682	0.966744	1.00107	1.04617	1.01834	0.994665		0.26404	0.150094	0.109561	0.0939458	0.0642765	0.087783	0.0679747	0.0517412
720575940629207963		20.2333	39.5667	49.5667	57.1667	64.3	66.9	71.5333	75.0667		5.66676	6.31233	5.55988	4.53199	5.79741	4.65009	3.72141	5.05261		1.04117	1.087	0.990673	0.983372	1.03598	1.01826	1.00893	1.00133		0.2916	0.173416	0.111123	0.0779585	0.0934062	0.0707776	0.0524881	0.0673982
720575940616644411		20.6333	35.7	49.7667	57.4333	61.6	66.2	71.6333	75.8667		5.38816	6.08358	6.76108	5.457	4.82079	5.52811	4.9765	4.18516		1.06175	0.980769	0.99467	0.987959	0.992481	1.00761	1.01034	1.01201		0.277264	0.167131	0.135132	0.0938705	0.0776711	0.0841417	0.0701904	0.055827
720575940632304711		20.4667	37.6333	48.2333	56.2	62.2333	66.1	71.9	74.0333		4.86986	6.87742	4.52904	4.72864	3.83565	4.70709	5.77552	3.85126		1.05317	1.03388	0.964024	0.966744	1.00269	1.00609	1.0141	0.987551		0.250593	0.18894	0.0905205	0.0813413	0.0617989	0.0716452	0.0814601	0.051373
720575940628676457	hound_l	18.6667	38.8333	48.4333	58.2333	61.6	68.2	70.4667	74.7667		5.41192	5.31089	3.87026	5.26424	4.71593	4.56362	4.1692	4.35648		0.960549	1.06685	0.968021	1.00172	0.992481	1.03805	0.993888	0.997333		0.278487	0.145904	0.0773536	0.0905546	0.0759817	0.0694616	0.0588039	0.0581122
720575940608735241		19.7333	39.5667	49.1667	56.4	63.5667	69.7	72.2667	75.9667		7.42488	5.82914	4.99389	4.16013	4.24801	3.76962	4.9862	5.57664		1.01544	1.087	0.982678	0.970184	1.02417	1.06088	1.01928	1.01334		0.38207	0.160141	0.0998112	0.0715619	0.0684426	0.0573762	0.0703273	0.0743883
720575940612648106	fudog_l	18.9	37.0667	49.5667	56.7333	62	67.6	71.5	75.5333		5.91805	6.18026	5.67264	5.15062	3.78594	5.51725	4.79409	4.63129		0.972556	1.01832	0.990673	0.975918	0.998926	1.02892	1.00846	1.00756		0.304531	0.169787	0.113377	0.0886002	0.0609979	0.0839763	0.0676177	0.0617781
720575940609133269		21.6333	37.2333	49.2333	56.1	63.1	68.4	72.4	74.7667		5.62425	3.64859	4.55839	6.58458	4.00292	5.51725	3.8175	4.5143		1.11321	1.02289	0.984011	0.965023	1.01665	1.0411	1.02116	0.997333		0.289413	0.100236	0.091107	0.113267	0.0644938	0.0839763	0.0538435	0.0602175
720575940611549902		21.1333	36.7333	48.6	57	62.2333	66.3	72.8333	74.9667		5.33375	7.27064	5.15493	4.87169	5.84627	4.59093	5.07335	5.27563		1.08748	1.00916	0.971352	0.980505	1.00269	1.00913	1.02727	1		0.274464	0.199743	0.10303	0.083802	0.0941934	0.0698772	0.0715564	0.070373

## Sheet: ST 1D Shuffled Connectivity
Flywire ID	Neuron Name	Correct Connectivity	Average Across 100 Shuffled Simulations	Standard Deviation across 100 Shuffled Simulations		Shuffled Connectivity, Simulation 1	Shuffled Connectivity, Simulation 2	Shuffled Connectivity, Simulation 3	Shuffled Connectivity, Simulation 4	Shuffled Connectivity, Simulation 5	Shuffled Connectivity, Simulation 6	Shuffled Connectivity, Simulation 7	Shuffled Connectivity, Simulation 8	Shuffled Connectivity, Simulation 9	Shuffled Connectivity, Simulation 10	Shuffled Connectivity, Simulation 11	Shuffled Connectivity, Simulation 12	Shuffled Connectivity, Simulation 13	Shuffled Connectivity, Simulation 14	Shuffled Connectivity, Simulation 15	Shuffled Connectivity, Simulation 16	Shuffled Connectivity, Simulation 17	Shuffled Connectivity, Simulation 18	Shuffled Connectivity, Simulation 19	Shuffled Connectivity, Simulation 20	Shuffled Connectivity, Simulation 21	Shuffled Connectivity, Simulation 22	Shuffled Connectivity, Simulation 23	Shuffled Connectivity, Simulation 24	Shuffled Connectivity, Simulation 25	Shuffled Connectivity, Simulation 26	Shuffled Connectivity, Simulation 27	Shuffled Connectivity, Simulation 28	Shuffled Connectivity, Simulation 29	Shuffled Connectivity, Simulation 30	Shuffled Connectivity, Simulation 31	Shuffled Connectivity, Simulation 32	Shuffled Connectivity, Simulation 33	Shuffled Connectivity, Simulation 34	Shuffled Connectivity, Simulation 35	Shuffled Connectivity, Simulation 36	Shuffled Connectivity, Simulation 37	Shuffled Connectivity, Simulation 38	Shuffled Connectivity, Simulation 39	Shuffled Connectivity, Simulation 40	Shuffled Connectivity, Simulation 41	Shuffled Connectivity, Simulation 42	Shuffled Connectivity, Simulation 43	Shuffled Connectivity, Simulation 44
720575940629888530	Zorro_l	102.2	2.75433	7.16856		0	9.66667	0	0	0	0	6.46667	0	37.3	0.133333	3.03333	0.0333333	5.16667	0	0	3.33333	0	0.1	7.66667	0	0	0	0	0	0	21.9	0	0	0	0	0	0	5.03333	0	0	0	0	31.1667	0	0	22.0667	0	0	23.9
720575940620874757	G2N_1_l	69.4	4.862	11.1072		0	0	0	0	0	0	0	5.6	0	0	0	16.0333	20.0333	1.66667	0.0666667	0.266667	25.7667	0.7	0	24.2667	0	0.3	0	0.5	0	0.333333	0	0	0	0	0	0	0	0	0	0	0	2.96667	0	0	0.2	23.2	0	0
720575940638103349	rattle_l	75.4333	2.707	7.13776		0	0	0	0.0333333	18.3333	0	0	0	17.6	0	2.66667	0	0	22.5667	0	0	0	0	0	0	0	10.6	0	0.0666667	7.53333	0	0	0	0	11.4667	0	0	0	0	0	0	0.0666667	0.433333	0	0	0.1	0	0	0
720575940632648612	usnea_l	72.6	5.38867	9.47798		27.3333	0	0	0	0.0333333	16.7667	0	0	0	0.366667	0.133333	14.7	6.13333	10.4667	0	2.63333	10.0333	2.7	25.9333	0	0	9.46667	2.93333	6.73333	0	0	0	0	1.13333	0	0	0	0	0	39.4333	0	0	1.3	2.63333	13.5667	10.4333	0	22.4667	5.23333
720575940655014049	clavicle_l	54.0333	3.59733	7.60546		21.2333	0	0	0.133333	38.5333	0.233333	0	1.6	0.333333	6.8	4.33333	0	0	0	4.26667	0	0.0333333	0	0	0	0.0666667	0	0	0	0	0	0	21.2333	9.06667	0.333333	6.2	4.83333	0	0	0	0	1.13333	0	0	0	29.0667	2.66667	1.63333	20.0667
720575940614763666	FMIn_l	61.3	4.08033	9.8199		0	0	27.5	0	0.1	0	0	0	1.43333	0	24.6	0.0333333	10.2	0	0	0.933333	4.83333	0.0666667	0	0	26.9	0	17.9	0.166667	14.6333	0	0.0666667	0	0	0	0	0.0666667	63.2333	0.933333	0	0	0	0.633333	11.7333	0	0	0	0	0
720575940660219265	MN9_r	68	0.00433333	0.0433333		0	0	0	0	0	0	0	0	0	0	0	0	0	0	0	0	0	0	0	0	0	0	0	0	0	0	0	0	0	0	0	0	0	0	0	0	0	0	0	0	0	0	0	0
720575940616103218	phantom_l	57.6	4.15967	9.1441		0.4	0	0	14.6667	0.266667	0.966667	0	0	0.0666667	0	24.3	0	4.86667	0	0	0	0	0	17.8333	0	0	0	31.1	0.266667	0	0	0.633333	0	0	0	0.533333	9	0.133333	0	0.633333	0	0	34.8	24.8667	0	23.6667	0.0333333	0	14.2333
720575940623211725	roundup_l	46.3333	0	0		0	0	0	0	0	0	0	0	0	0	0	0	0	0	0	0	0	0	0	0	0	0	0	0	0	0	0	0	0	0	0	0	0	0	0	0	0	0	0	0	0	0	0	0
720575940645521262	MN9_l	49.0333	0	0		0	0	0	0	0	0	0	0	0	0	0	0	0	0	0	0	0	0	0	0	0	0	0	0	0	0	0	0	0	0	0	0	0	0	0	0	0	0	0	0	0	0	0	0
720575940631997032	Fdg_l	38.3	0.487	2.56883		0	0	0	0	0	0	0	0	0.833333	0	0	0	1.33333	0	0	0	0	0	0	0	0	0	0	0	0	0	0	0	0	0	0	0	0	0	0.1	0	0	0	0	0	0	0	0	0
720575940628826128	MN6_r	31.7333	0	0		0	0	0	0	0	0	0	0	0	0	0	0	0	0	0	0	0	0	0	0	0	0	0	0	0	0	0	0	0	0	0	0	0	0	0	0	0	0	0	0	0	0	0	0
720575940612648106	Fudog_l	0.5	3.065	7.75968		5.06667	0	0	0.133333	0	0	1.26667	0	0	2.9	0	0.4	0	1.23333	0	0	0	0	6	30.6667	0	0	0	0	0	0	0	0	0.133333	0	0.1	0.1	27.1667	0	1.83333	0	0	6.76667	25.9333	0	0	0	0	0.866667
720575940610001220	Bract_l	5.13333	0.0193333	0.193333		0	0	0	1.93333	0	0	0	0	0	0	0	0	0	0	0	0	0	0	0	0	0	0	0	0	0	0	0	0	0	0	0	0	0	0	0	0	0	0	0	0	0	0	0	0
720575940616857174	TH_VUM	32.7667	0	0		0	0	0	0	0	0	0	0	0	0	0	0	0	0	0	0	0	0	0	0	0	0	0	0	0	0	0	0	0	0	0	0	0	0	0	0	0	0	0	0	0	0	0	0
[truncated: 56 more columns]

## Sheet: Supplemental Table 2 Sugar Pred
Neuron Name	Responds to sugar?	Predicted to respond to sugar? (>0 Hz firing, Supplemental Table 1A)	Sufficient for proboscis extension?	MN9 frequency due to 200 Hz Activation (Supplemental Table 3 and/or Table 1B)	Required for proboscis extension to 50 mM Sucrose?	Change to MN9 as a result of silencing, 50 Hz Sugar
Bract	Yes (Shiu, Sterne et al., 2022; Bract1 and Bract 2 are assumed to have identical phenotypes)	Yes	Yes (Shiu, Sterne et al., 2022; Bract1 and Bract 2 are assumed to have identical phenotypes)	63.9667	No (Shiu, Sterne et al., 2022; Bract1 and Bract2 are assumed to have identical phenotypes)	1.08748
Clavicle	Yes (Shiu, Sterne et al., 2022)	Yes	Yes (Shiu, Sterne et al., 2022)	77.5667	Yes (Shiu, Sterne et al., 2022)	0.663808
Fdg	Yes (Flood et al., 2013; Shiu, Sterne et al., 2022)	Yes	Yes (Flood et al., 2013; Shiu, Sterne et al., 2022)	74.7667	Yes (Flood et al., 2013) No (Shiu, Sterne et al., 2022)	0.854203
FMIn	Yes (Shiu, Sterne et al., 2022)	Yes	Yes (Shiu, Sterne et al., 2022)	32.2667	Yes (Shiu, Sterne et al., 2022; 1 of 2 split-Gal4s)	1.31389
G2N-1	Yes (Shiu, Sterne et al., 2022)	Yes	Yes (Shiu, Sterne et al., 2022)	80.2	Yes (Shiu, Sterne et al., 2022)	0.619211
MN9	Yes (Gordon and Scott, 2009)	Yes	Yes (Gordon and Scott, 2009)	191.067	Yes (Gordon and Scott, 2009)
Phantom	Yes (Shiu, Sterne et al., 2022)	Yes	Yes (Shiu, Sterne et al., 2022)	0	No (Shiu, Sterne et al., 2022)	1.08233
Rattle	Yes (Shiu, Sterne et al., 2022)	Yes	Yes (Shiu, Sterne et al., 2022)	39.6	Yes (Shiu, Sterne et al., 2022)	0.864494
Roundup	Yes (Shiu, Sterne et al., 2022)	Yes	Yes (Shiu, Sterne et al., 2022)	154.7	No (Shiu, Sterne et al., 2022)	0.667239
Usnea	No (Shiu, Sterne et al., 2022)	Yes	Yes (Shiu, Sterne et al., 2022)	0	Yes (Shiu, Sterne et al., 2022)	1.22985
Zorro	Yes (Shiu, Sterne et al., 2022)	Yes	Yes (Shiu, Sterne et al., 2022)	3.53333	Yes (Shiu, Sterne et al., 2022)	0.77187

## Sheet: Sup Table 3 Predicted MN9 vs. o
	MN9 Optogenetic Activation Rate	Split-GAL4 behavioral information	Shortest Path	10 Hz MN9_Left	10 Hz MN9_Right	20 Hz MN9_Left	20 Hz MN9_Right	30 Hz MN9_Left	30 Hz MN9_Right	40 Hz MN9_Left	40 Hz MN9_Right	50 Hz MN9_Left	50 Hz MN9_Right	100 Hz MN9_Left	100 Hz MN9_Right	150 Hz MN9_Left	150 Hz MN9_Right	200 Hz MN9_Left	200 Hz MN9_Right	Standard Deviation	10 Hz MN9_Left	10 Hz MN9_Right	20 Hz MN9_Left	20 Hz MN9_Right	30 Hz MN9_Left	30 Hz MN9_Right	40 Hz MN9_Left	40 Hz MN9_Right	50 Hz MN9_Left	50 Hz MN9_Right	100 Hz MN9_Left	100 Hz MN9_Right	150 Hz MN9_Left	150 Hz MN9_Right	200 Hz MN9_Left	200 Hz MN9_Right
roundup	1	SS47730: .9, SS47731: .8, SS47744: 1, SS47745: .9; See also Shiu, Sterne et al., 2022	1	19.6333	16.2	39.6	37.8667	55.2333	56.4	68.0333	68.8	79.5	82.6667	115.4	118.533	134.467	141.1	154.7	157.7		5.52861	6.04649	5.71897	5.63757	6.15729	6.354	5.94689	6.63023	6.97973	6.6148	5.70731	6.44326	6.05934	5.00233	4.82459	4.79687
diatom	0.6	SS40945: 0.4; SS35298: .6	2	0	0	0	0	2.13333	1.1	8.33333	4.96667	29.1333	28.3333	79.1	94.1333	86.4	103.4	89.5	107.767		0	0	0	0	4.17719	5.23036	12.4989	15.7702	27.5787	35.7737	14.1594	16.9641	5.03057	6.49923	2.33452	3.91308
sink_sync	0.2	SS31372: 0.2	1	0.133333	0	1.8	1.63333	8.2	8.06667	15.1	15.2333	22.1667	22.7667	58.1333	59.2333	73.9333	78.9	84.0667	87.9333		0.339935	0	1.95619	1.97456	5.26878	5.51926	5.95735	6.59638	7.36697	8.19627	8.14753	8.63591	9.30209	8.90449	6.50094	7.26606
G2N_1	1	SS56399: 1; See also Shiu, Sterne et al., 2022	2	0	0	0.2	0.166667	1.93333	1.76667	6.56667	6.93333	12.3667	13.9667	45.8333	50.2333	65.8	72.3	80.2	85.1333		0	0	0.6	0.453382	2.18988	2.07659	4.88319	4.87807	5.75316	7.15301	6.51707	6.49966	5.76426	5.64594	6.3477	5.09728
clavicle	0.5	SS48947: 0.5, See also Shiu, Sterne et al., 2022	2	0.0666667	0	0.866667	0.266667	2.2	0.933333	5.66667	3.2	10.5	7.1	40.2	37.5667	64.0667	61.1667	77.5667	73.5333		0.249444	0	0.763035	0.442217	1.22202	1.09341	2.18072	1.93907	4.47772	3.84144	5.73527	6.35968	6.54692	5.29203	5.82342	5.70808
Fdg	0.8	SS31333: 0.8, See also Shiu, Sterne et al., 2022; Flood et al., 2013	2	0.666667	0.7	4.23333	3.8	9.93333	9.13333	15.6333	14.2667	22.5333	20.3333	47.4	41.7667	62.8667	55.4	74.7667	65.4667		1.2202	1.34536	3.44174	2.89137	3.39542	3.36386	5.23121	4.61832	4.93784	4.46716	5.1225	4.35648	5.34	5.41972	4.63813	4.01442
bract	0.8	SS31320: 0.8, SS31386: 0.5; See also Shiu, Sterne et al., 2022	2	1.93333	0.233333	6.76667	3.03333	13.2333	7.86667	22.4667	15.5667	33.6667	25.2333	56.3	45.2667	59.8667	52.9333	63.9667	56.0667		1.43604	0.422953	3.20087	2.15226	4.73767	3.38362	6.23823	4.91042	7.3997	6.46366	5.74543	4.82309	3.97268	2.92043	6.41084	4.87123
vice	0	SS49415: 0	2	0	0	0	0	0	0	0	0	0	0	6.06667	6.5	27.7667	32.5	39.9333	47.1333		0	0	0	0	0	0	0	0	0	0	2.70719	3.11716	4.03884	5.01165	4.28123	3.97268
rattle	0.9	SS46917: .9; SS:50091: .9; See also Shiu, Sterne et al., 2022	2	0	0	0.0666667	0.0666667	0.3	0.166667	2.06667	1	1.86667	1.16667	16.1	11.7	29.1333	20.6333	39.6	29.5667		0	0	0.249444	0.249444	0.9	0.582142	1.73077	1.21106	1.78388	1.29314	4.01123	4.21228	3.94743	3.55418	4.31741	3.54667
FMIn	1	SS48944: 0.7, SS48949: 0.7, SS48948: 1; See also Shiu, Sterne et al., 2022	2	0	0	0.133333	0.0333333	0.0666667	0.1	0.4	0	0.366667	0.1	3.23333	2.06667	12	12.4333	32.2667	33.6		0	0	0.426875	0.179505	0.249444	0.3	0.553775	0	0.657436	0.3	2.89463	2.94317	5.36656	4.80058	5.2468	5.22558
TH_VUM	1	SS46885: .9, SS46889: 1; See also Marella et al., 2012	1	0	0	0	0.1	0	0.333333	0.0333333	1.33333	0.0333333	2.46667	1.26667	12.5667	6	24.0667	13.7	34.4333		0	0	0	0.3	0	0.649786	0.179505	1.13529	0.179505	1.2037	0.997775	2.31924	2	2.90899	2.28254	3.37326
aster	0	SS45679: 0; SS45680: 0: SS45682: 0	3	0	0	0	0	0	0	0	0	0	0	0.0666667	0.2	2.33333	4	12.0667	14.1667		0	0	0	0	0	0	0	0	0	0	0.249444	0.748331	2.34284	2.97769	3.81168	4.34422
seagull	0	SS41402: 0	2	0	0	0	0	0	0	0	0	0	0	0.166667	0	1.93333	0.0666667	6.46667	0.9		0	0	0	0	0	0	0	0	0	0	0.372678	0	1.20922	0.249444	2.07739	0.789515
mist	0	SS34739: 0	2	0	0	0	0	0	0	0	0	0	0	0.666667	0	2.6	0	3.83333	0		0	0	0	0	0	0	0	0	0	0	0.745356	0	1.33167	0	1.63469	0
kitty	0	SS41391: 0	2	6.3	8.1	8.4	10.2667	8.4	11.6667	7.86667	11.5667	7.3	10.8667	4.5	7.9	3.93333	6.7	3.13333	5.63333		1.88237	1.97231	1.87261	2.67	2.45764	3.33999	2.51308	2.96292	1.98578	3.00814	1.70783	2.50799	2.35136	2.39653	1.62754	2.71396
fudog	0	SS35291: 0; See also Shiu, Sterne et al., 2022	2	0	0	0	0	0	0	0	0	0	0	1.93333	2.26667	2.23333	3.13333	1.33333	2.33333		0	0	0	0	0	0	0	0	0	0	2.26471	2.4074	2.36197	2.72927	1.63978	1.75752
aDT6	0	SS39040:0; SS39052:0; SS39054:0	4	0	0	0	0	0	0	0	0	0	0	0	0	0	0	0	0		0	0	0	0	0	0	0	0	0	0	0	0	0	0	0	0
aSG1	0	SS45907:0; SS45898:0; SS45913:0	No path	0	0	0	0	0	0	0	0	0	0	0	0	0	0	0	0		0	0	0	0	0	0	0	0	0	0	0	0	0	0	0	0
aSG7	0	SS43327: 0; SS43329: 0; SS45915: 0; SS45921:0; SS45926:0; SS45929: 0; SS46202: 0;	4	0	0	0	0	0	0	0	0	0	0	0	0	0	0	0	0		0	0	0	0	0	0	0	0	0	0	0	0	0	0	0	0
amulet	0	SS32423: 0	3	0	0	0	0	0	0	0	0	0	0	0	0	0	0	0	0		0	0	0	0	0	0	0	0	0	0	0	0	0	0	0	0
asteroid	0	SS35282: 0; SS42335: 0	2	0	0	0	0	0	0	0	0	0	0	0	0	0	0	0	0		0	0	0	0	0	0	0	0	0	0	0	0	0	0	0	0
bamboo	0	SS44928, SS44937: 0	2	0	0	0	0	0	0	0	0	0	0	0	0	0	0	0	0		0	0	0	0	0	0	0	0	0	0	0	0	0	0	0	0
basket	0	SS29227: 0	4	0	0	0	0	0	0	0	0	0	0	0	0	0	0	0	0		0	0	0	0	0	0	0	0	0	0	0	0	0	0	0	0
bluebell	0	SS31328, SS31341: 0	2	0	0	0	0	0	0	0	0	0	0	0	0	0	0	0	0		0	0	0	0	0	0	0	0	0	0	0	0	0	0	0	0
bobber	0	SS29032: 0	2	0	0	0	0	0	0	0	0	0	0	0	0	0	0	0	0		0	0	0	0	0	0	0	0	0	0	0	0	0	0	0	0
box	0	SS35283: 0	3	0	0	0	0	0	0	0	0	0	0	0	0	0	0	0	0		0	0	0	0	0	0	0	0	0	0	0	0	0	0	0	0
bridle	0	SS50095, SS50120: 0	No path	0	0	0	0	0	0	0	0	0	0	0	0	0	0	0	0		0	0	0	0	0	0	0	0	0	0	0	0	0	0	0	0
brontosaraus	0	SS40950: 0	3	0	0	0	0	0	0	0	0	0	0	0	0	0	0	0	0		0	0	0	0	0	0	0	0	0	0	0	0	0	0	0	0
broom	0	SS39923: 0	2	0	0	0	0	0	0	0	0	0	0	0	0	0	0	0	0		0	0	0	0	0	0	0	0	0	0	0	0	0	0	0	0
buddy	0	SS47281, SS47283: 0	1	0	0	0	0	0	0	0	0	0	0	0	0	0	0	0	0		0	0	0	0	0	0	0	0	0	0	0	0	0	0	0	0
coy	0	SS51996, SS51997: 0	2	0	0	0	0	0	0	0	0	0	0	0	0	0	0	0	0		0	0	0	0	0	0	0	0	0	0	0	0	0	0	0	0
crab	0	SS45693, SS45694, SS45700: 0	2	0	0	0	0	0	0	0	0	0	0	0	0	0	0	0	0		0	0	0	0	0	0	0	0	0	0	0	0	0	0	0	0
cradle	0	SS48137: 0	2	0	0	0	0	0	0	0	0	0	0	0	0	0	0	0	0		0	0	0	0	0	0	0	0	0	0	0	0	0	0	0	0
damsel	0	SS38113: 0	3	0	0	0	0	0	0	0	0	0	0	0	0	0	0	0	0		0	0	0	0	0	0	0	0	0	0	0	0	0	0	0	0
doublescoop	0	SS47081:0	3	0	0	0	0	0	0	0	0	0	0	0	0	0	0	0	0		0	0	0	0	0	0	0	0	0	0	0	0	0	0	0	0
earmuff	0	SS31063: 0	3	0	0	0	0	0	0	0	0	0	0	0	0	0	0	0	0		0	0	0	0	0	0	0	0	0	0	0	0	0	0	0	0
eiffel	0	SS52029, SS52034: 0	3	0	0	0	0	0	0	0	0	0	0	0	0	0	0	0	0		0	0	0	0	0	0	0	0	0	0	0	0	0	0	0	0
fluff	0	SS44912: 0	2	0	0	0	0	0	0	0	0	0	0	0	0	0	0	0	0		0	0	0	0	0	0	0	0	0	0	0	0	0	0	0	0
foxglove	0	SS40909, SS40926: 0	2	0	0	0	0	0	0	0	0	0	0	0	0	0	0	0	0		0	0	0	0	0	0	0	0	0	0	0	0	0	0	0	0
gallinule	0	SS32060, SS34089, SS34096, SS31362: 0	3	0	0	0	0	0	0	0	0	0	0	0	0	0	0	0	0		0	0	0	0	0	0	0	0	0	0	0	0	0	0	0	0
gazebo	0	SS28878: 0	3	0	0	0	0	0	0	0	0	0	0	0	0	0	0	0	0		0	0	0	0	0	0	0	0	0	0	0	0	0	0	0	0
genie	0	SS35835: 0	2	0	0	0	0	0	0	0	0	0	0	0	0	0	0	0	0		0	0	0	0	0	0	0	0	0	0	0	0	0	0	0	0
gnome	0	SS37818: 0	2	0	0	0	0	0	0	0	0	0	0	0	0	0	0	0	0		0	0	0	0	0	0	0	0	0	0	0	0	0	0	0	0
good_dog	0	SS47293: 0	3	0	0	0	0	0	0	0	0	0	0	0	0	0	0	0	0		0	0	0	0	0	0	0	0	0	0	0	0	0	0	0	0
gumdrop	0	SS46373: 0	3	0	0	0	0	0	0	0	0	0	0	0	0	0	0	0	0		0	0	0	0	0	0	0	0	0	0	0	0	0	0	0	0
handle	0	SS42328, SS47287: 0	2	0	0	0	0	0	0	0	0	0	0	0	0	0	0	0	0		0	0	0	0	0	0	0	0	0	0	0	0	0	0	0	0
handup	0	SS47287: 0	1	0	0	0	0	0	0	0	0	0	0	0	0	0	0	0	0		0	0	0	0	0	0	0	0	0	0	0	0	0	0	0	0
haystack	0	SS32391: 0	3	0	0	0	0	0	0	0	0	0	0	0	0	0	0	0	0		0	0	0	0	0	0	0	0	0	0	0	0	0	0	0	0
horn	0	SS38555: 0	2	0	0	0	0	0	0	0	0	0	0	0	0	0	0	0	0		0	0	0	0	0	0	0	0	0	0	0	0	0	0	0	0
horntail	0	SS51950: 0	2	0	0	0	0	0	0	0	0	0	0	0	0	0	0	0	0		0	0	0	0	0	0	0	0	0	0	0	0	0	0	0	0
horseshoe	0	SS41410, SS41414, SS41397: 0	3	0	0	0	0	0	0	0	0	0	0	0	0	0	0	0	0		0	0	0	0	0	0	0	0	0	0	0	0	0	0	0	0
hound	0	SS47232: 0	2	0	0	0	0	0	0	0	0	0	0	0	0	0	0	0	0		0	0	0	0	0	0	0	0	0	0	0	0	0	0	0	0
hyacinth	0	SS39890: 0	3	0	0	0	0	0	0	0	0	0	0	0	0	0	0	0	0		0	0	0	0	0	0	0	0	0	0	0	0	0	0	0	0
justice	0	SS29813: 0	2	0	0	0	0	0	0	0	0	0	0	0	0	0	0	0	0		0	0	0	0	0	0	0	0	0	0	0	0	0	0	0	0
kelp	0	SS39895, SS43885, SS43889: 0	3	0	0	0	0	0	0	0	0	0	0	0	0	0	0	0	0		0	0	0	0	0	0	0	0	0	0	0	0	0	0	0	0
knees	0	SS42927: 0	4	0	0	0	0	0	0	0	0	0	0	0	0	0	0	0	0		0	0	0	0	0	0	0	0	0	0	0	0	0	0	0	0
kokopelli	0	SS38523: 0	2	0	0	0	0	0	0	0	0	0	0	0	0	0	0	0	0		0	0	0	0	0	0	0	0	0	0	0	0	0	0	0	0
landslide	0	SS38119: 0	3	0	0	0	0	0	0	0	0	0	0	0	0	0	0	0	0		0	0	0	0	0	0	0	0	0	0	0	0	0	0	0	0
lion	0	SS36657: 0	3	0	0	0	0	0	0	0	0	0	0	0	0	0	0	0	0		0	0	0	0	0	0	0	0	0	0	0	0	0	0	0	0
mandala	0	SS38164, SS38165: 0	3	0	0	0	0	0	0	0	0	0	0	0	0	0	0	0	0		0	0	0	0	0	0	0	0	0	0	0	0	0	0	0	0
marge	0.1	SS32463: 0.1	2	0	0	0	0	0	0	0	0	0	0	0	0	0	0	0	0		0	0	0	0	0	0	0	0	0	0	0	0	0	0	0	0
meteor	0	SS35420: 0	3	0	0	0	0	0	0	0	0	0	0	0	0	0	0	0	0		0	0	0	0	0	0	0	0	0	0	0	0	0	0	0	0
mime	0	SS47275: 0	3	0	0	0	0	0	0	0	0	0	0	0	0	0	0	0	0		0	0	0	0	0	0	0	0	0	0	0	0	0	0	0	0
moor	0	SS38140, SS45952, SS51939: 0	2	0	0	0	0	0	0	0	0	0	0	0	0	0	0	0	0		0	0	0	0	0	0	0	0	0	0	0	0	0	0	0	0
mothership	0	SS38535: 0	2	0	0	0	0	0	0	0	0	0	0	0	0	0	0	0	0		0	0	0	0	0	0	0	0	0	0	0	0	0	0	0	0
mute	0	SS42606: 0	No path	0	0	0	0	0	0	0	0	0	0	0	0	0	0	0	0		0	0	0	0	0	0	0	0	0	0	0	0	0	0	0	0
nagini	0	SS47322: 0	3	0	0	0	0	0	0	0	0	0	0	0	0	0	0	0	0		0	0	0	0	0	0	0	0	0	0	0	0	0	0	0	0
nori	0	SS50701: 0	1	0	0	0	0	0	0	0	0	0	0	0	0	0	0	0	0		0	0	0	0	0	0	0	0	0	0	0	0	0	0	0	0
oink	0	SS47078: 0	3	0	0	0	0	0	0	0	0	0	0	0	0	0	0	0	0		0	0	0	0	0	0	0	0	0	0	0	0	0	0	0	0
OinkT	0	SS32394: 0	3	0	0	0	0	0	0	0	0	0	0	0	0	0	0	0	0		0	0	0	0	0	0	0	0	0	0	0	0	0	0	0	0
oval	0	SS39916: 0	2	0	0	0	0	0	0	0	0	0	0	0	0	0	0	0	0		0	0	0	0	0	0	0	0	0	0	0	0	0	0	0	0
pSG1	0	SS45940, SS45950, SS45937: 0	4	0	0	0	0	0	0	0	0	0	0	0	0	0	0	0	0		0	0	0	0	0	0	0	0	0	0	0	0	0	0	0	0
peacock	0	SS30409: 0	3	0	0	0	0	0	0.0666667	0	0.0333333	0	0.0333333	0	0	0	0	0	0.0666667		0	0	0	0	0	0.249444	0	0.179505	0	0.179505	0	0	0	0	0	0.249444
peafowl	0	SS37792: 0	4	0	0	0	0	0	0	0	0	0	0	0	0	0	0	0	0		0	0	0	0	0	0	0	0	0	0	0	0	0	0	0	0
peahen	0	SS39038: 0	4	0	0	0	0	0	0.0666667	0	0.1	0	0.0333333	0	0.2	0	0.133333	0	0.2		0	0	0	0	0	0.359011	0	0.3	0	0.179505	0	0.4	0	0.339935	0	0.4
phantom	0.6	SS44877: 0.6; See also Shiu, Sterne et al., 2022	2	0	0	0	0	0	0	0	0	0	0	0	0	0	0	0	0		0	0	0	0	0	0	0	0	0	0	0	0	0	0	0	0
planter	0	SS36658: 0	3	0	0	0	0	0	0	0	0	0	0	0	0	0	0	0	0		0	0	0	0	0	0	0	0	0	0	0	0	0	0	0	0
pleco	0	SS41967: 0	2	0	0	0	0	0	0	0	0	0	0	0	0	0	0	0	0		0	0	0	0	0	0	0	0	0	0	0	0	0	0	0	0
pringle	0	SS43334, SS43335, SS43348: 0	2	0	0	0	0	0	0	0	0	0	0	0	0	0	0	0	0		0	0	0	0	0	0	0	0	0	0	0	0	0	0	0	0
puddle	0	SS27600, SS46204, SS46205: 0	2	0	0	0	0	0	0	0	0	0	0	0	0	0	0	0	0		0	0	0	0	0	0	0	0	0	0	0	0	0	0	0	0
rocket	0	SS29686, SS29687, SS29688: 0	3	0	0	0	0	0	0	0	0	0	0	0	0	0	0	0	0		0	0	0	0	0	0	0	0	0	0	0	0	0	0	0	0
rose	0	SS46955: 0	2	0	0	0	0	0	0	0	0	0	0	0	0	0	0	0	0		0	0	0	0	0	0	0	0	0	0	0	0	0	0	0	0
ruby	0	SS43355, SS43359: 0	5	0	0	0	0	0	0	0	0	0	0	0	0	0	0	0	0		0	0	0	0	0	0	0	0	0	0	0	0	0	0	0	0
Salivary_MN13	0	SS35823: 0	No path	0	0	0	0	0	0	0	0	0	0	0	0	0	0	0	0		0	0	0	0	0	0	0	0	0	0	0	0	0	0	0	0
shark	0	SS45729: 0	No path	0	0	0	0	0	0	0	0	0	0	0	0	0	0	0	0		0	0	0	0	0	0	0	0	0	0	0	0	0	0	0	0
snake	0	SS31705, SS31708: 0	3	0	0	0	0	0	0	0	0	0	0	0	0	0	0	0	0		0	0	0	0	0	0	0	0	0	0	0	0	0	0	0	0
spirit	0	SS49430: 0	3	0	0	0	0	0	0	0	0	0	0	0	0	0	0	0	0		0	0	0	0	0	0	0	0	0	0	0	0	0	0	0	0
spray	0	SS39867: 0	2	0	0	0	0	0	0	0	0	0	0	0	0	0	0	0	0		0	0	0	0	0	0	0	0	0	0	0	0	0	0	0	0
sullivan	0	SS42638, SS42639: 0	4	0	0	0	0	0	0	0	0	0	0	0	0.0666667	0	0.233333	0	0.0666667		0	0	0	0	0	0	0	0	0	0	0	0.249444	0	0.422953	0	0.249444
sundrop	0	SS51985, SS51987, SS51988, SS51989: 0	2	0	0	0	0	0	0	0	0	0	0	0	0	0	0	0	0		0	0	0	0	0	0	0	0	0	0	0	0	0	0	0	0
tentacular	0.5	SS51930: .5	2	0	0	0	0	0	0	0	0	0	0	0	0	0	0	0	0		0	0	0	0	0	0	0	0	0	0	0	0	0	0	0	0
tinctoria	0	SS39007, SS39020: 0	2	0	0	0	0	0	0	0	0	0	0	0	0	0	0	0	0		0	0	0	0	0	0	0	0	0	0	0	0	0	0	0	0
tophat	0	SS39932, SS39993:0	3	0	0	0	0	0	0	0	0	0	0	0	0	0	0	0	0		0	0	0	0	0	0	0	0	0	0	0	0	0	0	0	0
TPN4	0	SS44856: 0; SS44866: 0	4	0	0	0	0	0	0	0	0	0	0	0	0.0333333	0	0.0333333	0	0.1		0	0	0	0	0	0	0	0	0	0	0	0.179505	0	0.179505	0	0.3
trident	0	SS46209, SS46211, SS46214: 0	2	0	0	0	0	0	0	0	0	0	0	0	0	0	0	0	0		0	0	0	0	0	0	0	0	0	0	0	0	0	0	0	0
trogon	0	SS45730: 0	3	0	0	0	0	0	0	0	0	0	0	0	0	0	0	0	0		0	0	0	0	0	0	0	0	0	0	0	0	0	0	0	0
trumpet	0	SS42603: 0	3	0	0	0	0	0	0	0	0	0	0	0	0	0	0	0	0		0	0	0	0	0	0	0	0	0	0	0	0	0	0	0	0
tulip	0	SS45941: 0	2	0	0	0	0	0	0	0	0	0	0	0	0	0	0	0	0		0	0	0	0	0	0	0	0	0	0	0	0	0	0	0	0
tundra	0	SS41386: 0	2	0	0	0	0	0	0	0	0	0	0	0	0	0	0	0	0		0	0	0	0	0	0	0	0	0	0	0	0	0	0	0	0
turner	0	SS45676, SS49422: 0	3	0	0	0	0	0	0	0	0	0	0	0	0	0	0	0	0		0	0	0	0	0	0	0	0	0	0	0	0	0	0	0	0
twirl	0	SS51958: 0	2	0	0	0	0	0	0	0	0	0	0	0	0	0	0	0	0		0	0	0	0	0	0	0	0	0	0	0	0	0	0	0	0
usnea	1	SS37122: 1; SS31022:1; See also Shiu, Sterne et al., 2022	3	0	0	0	0	0	0	0	0	0	0	0	0	0	0	0	0		0	0	0	0	0	0	0	0	0	0	0	0	0	0	0	0
wafflecone	0	SS50698: 0	3	0	0	0	0	0	0	0	0	0	0	0	0	0	0	0	0		0	0	0	0	0	0	0	0	0	0	0	0	0	0	0	0
weaver	0	SS39883: 0	3	0	0	0	0	0	0	0	0	0	0	0	0	0	0	0	0		0	0	0	0	0	0	0	0	0	0	0	0	0	0	0	0
web	0	SS41434, SS41448: 0	1	0	0	0	0	0	0	0	0	0	0	0	0	0	0	0	0		0	0	0	0	0	0	0	0	0	0	0	0	0	0	0	0
whisker	0	SS39947, SS42349: 0	2	0	0	0	0	0	0	0	0	0	0	0	0	0	0	0	0		0	0	0	0	0	0	0	0	0	0	0	0	0	0	0	0

## Sheet: ST 4 Interaction betw Sugar, Wa
Average Firing Rates as a result of sugar, water, bitter or Ir94e, or combinations thereof. GRN firing rates are chosen to elicit 40 Hz MN9 firing, or reduce 40 Hz MN9 to 1 Hz.
Flywire ID	Neuron Names	Sugar_only	Water_only	Bitter_only	Ir94e_only	Sugar_Bitter	Sugar_Ir94e	Water_Bitter	Water_Ir94e	Standard Deviation	Sugar_only	Water_only	Bitter_only	Ir94e_only	Sugar_Bitter	Sugar_Ir94e	Water_Bitter	Water_Ir94e	Neurotransmitter predictions	GABA	Acetycholine	Glutamate	Octopamine	Serotonin	Dopamine
720575940622695448		88.7667	16.3	0	0	88.4667	89	16.2333	19.4667		1.76415	1.63605	0	0	2.26176	2.09762	1.78294	1.60693		0.545554	0.158542	0.164989	0.00213571	0.0325825	0.0961976
720575940629888530	Zorro_l	77.8333	117.367	0	0	78.1333	77.6667	117.433	117.2		2.00139	1.68292	0	0	2.61704	2.78488	2.37604	1.9218		0.0190155	0.749509	0.0908585	0.0118024	0.0391525	0.0896626
720575940627383685		76.6667	32	0	0	75.9333	75.5667	32.2333	32.1667		1.95505	1.26491	0	0	1.8607	1.5206	1.68688	1.48511		0.559645	0.16716	0.149877	0.00376323	0.03634	0.0832152
720575940619973712		67.4	56.7333	0	0	48.9667	50.6333	47.0667	42.3667		1.60416	1.52607	0	0	2.97191	1.99137	1.99889	2.04097		0.67244	0.16608	0.141105	0.00340587	0.0058667	0.0111024
720575940615041430		65.0667	31.5	0	0	30.8333	23.1667	2.88889	1.2		4.75348	5.43292	0	0	3.16316	1.77169	1.42292	0.4		0.500524	0.156977	0.313876	0.00116313	0.0116123	0.0158476
720575940617937543	sugar_l_14	65	0	0	0	62.8333	61.5	0	0		8.6641	0	0	0	7.86589	7.96137	0	0		0.0348355	0.484736	0.101829	0.00881996	0.179397	0.190383
720575940612670570	sugar_l_17	64.1333	0	0	0	61.6333	63.3667	0	0		7.66261	0	0	0	7.52101	6.3271	0	0		0.050259	0.566416	0.0907683	0.00272974	0.102671	0.187156
720575940630797113	sugar_l_5	63.4	0	0	0	61.8333	63.2	0	0		8.92412	0	0	0	8.85845	8.71168	0	0		0.0168865	0.321001	0.144914	0.0168268	0.273215	0.227157
720575940633143833	sugar_l_16	63.0667	0	0	0	63.7333	60.7333	0	0		7.46518	0	0	0	6.82609	6.07143	0	0		0.0375851	0.606486	0.0817563	0.00446052	0.105256	0.164456
720575940628853239	sugar_l_18	62.9	1	0	0	62.2	60.8	1	1		6.5082	0	0	0	7.31847	5.8046	0	0		0.0450082	0.675834	0.0667932	0.00466509	0.0570572	0.150642
720575940621502051	sugar_l_8	62.7	0	0	0	60.3333	61.1667	0	0		7.99229	0	0	0	9.69994	9.39888	0	0		0.0382601	0.38781	0.122119	0.0042756	0.195291	0.252244
720575940640649691	sugar_l_9	62.6	0	0	0	60.6333	60.6667	0	0		7.54807	0	0	0	7.7995	7.15697	0	0		0.0257477	0.429154	0.119248	0.00783975	0.193433	0.224578
720575940637568838	sugar_l_2	62.3667	0	0	0	64.7667	59.9333	0	0		6.65574	0	0	0	6.31233	6.73267	0	0		0.0715705	0.477934	0.0912483	0.00653465	0.0871392	0.265574
720575940620900446	sugar_l_13	62.2333	1.52381	0	0	66.1333	61.6	1.90909	1.21429		6.11383	0.793968	0	0	9.83441	7.96911	1.12448	0.410326		0.0296559	0.65714	0.0991058	0.00814061	0.0748098	0.131148
720575940639332736	sugar_l_10	61.9333	0	0	0	62.2333	63.4667	0	0		7.15511	0	0	0	7.02227	7.1168	0	0		0.0277159	0.319592	0.186605	0.00455384	0.252973	0.20856
720575940616885538	sugar_l_11	61.9	0	0	0	61.4667	59	0	0		7.69134	0	0	0	7.66696	7.12741	0	0		0.0277817	0.514441	0.0757619	0.00564264	0.165051	0.211322
720575940632889389	sugar_l_6	61.8667	0	0	0	60.9333	60.5	0	0		6.58146	0	0	0	7.77146	4.94469	0	0		0.0259676	0.488453	0.0732587	0.00827825	0.171703	0.23234
720575940630233916	sugar_l_1	61.8333	0	0	0	60.3	65.3	0	0		7.98784	0	0	0	8.00062	6.24046	0	0		0.0690073	0.544744	0.0654698	0.00669722	0.060835	0.253247
720575940629176663	sugar_l_19	61.7	0	0	0	62.9333	62.3	0	0		9.48033	0	0	0	9.24458	7.46615	0	0		0.0197181	0.583388	0.0538012	0.0158136	0.13539	0.191889
720575940624963786	sugar_l_0	61.5333	0	0	0	61.9667	60.8333	0	0		8.65538	0	0	0	6.44196	7.73771	0	0		0.0712884	0.553328	0.0755027	0.00272907	0.0826511	0.2145
720575940639198653	sugar_l_12	61.3333	13	0	0	58.4	60.0333	11.8	10.7333		6.02956	2.17562	0	0	7.06918	7.64846	1.85113	1.63163		0.0311178	0.697899	0.0814138	0.0034183	0.0455441	0.140607
720575940638202345	sugar_l_3	60.4667	0	0	0	61.2	62.5	0	0		6.60168	0	0	0	8.44354	7.20532	0	0		0.0623605	0.533821	0.0906646	0.00621162	0.0760521	0.230891
720575940617000768	sugar_l_4	60.3667	0	0	0	64.2333	62.6	0	0		8.90499	0	0	0	9.01363	8.75062	0	0		0.0477574	0.417861	0.130534	0.00404351	0.177244	0.222561
720575940632425919	sugar_l_15	60.3667	0	0	0	61.3333	62.8667	0	0		9.23935	0	0	0	8.04708	8.02801	0	0		0.0246851	0.701319	0.0554197	0.0076883	0.0723828	0.138505
720575940621754367	sugar_l_7	59.9	0	0	0	61.7	65.8333	0	0		6.57951	0	0	0	7.06706	8.20603	0	0		0.0332782	0.310819	0.120093	0.00386781	0.23144	0.300502
720575940611875570	sugar_l_20	58.8333	0	0	0	58.2667	59.5333	0	0		7.10907	0	0	0	8.27016	8.46063	0	0		0.0219972	0.627284	0.0673378	0.01035	0.0988628	0.174168
720575940652580086		56.1	45.9333	0	0	50.3667	12.5333	41.0667	1.79167		2.54755	1.56915	0	0	2.52301	2.52631	2.32283	0.762625		0.589716	0.14483	0.233632	0.00313496	0.00703898	0.0216483
720575940626191306		55.2	46.7667	0	0	53.6667	59.3	44.1333	48.5667		1.55778	1.43023	0	0	1.61933	1.63605	1.49963	1.17426		0.00691152	0.90091	0.00759564	0.00297173	0.0401497	0.0414612
720575940632648612	usnea_l	50	114.967	0	0	51.8	54.1	115.233	115.9		1.29099	1.11006	0	0	1.32665	1.46856	1.33375	1.46856		0.494665	0.281887	0.0860392	0.0027478	0.0412919	0.0933692
720575940638103349	rattle_l	49.7667	36.6667	0	0	47.7667	36.6	36.9667	13.4		2.13983	1.3499	0	0	2.66687	2.48462	1.74133	1.68523		0.0131504	0.792774	0.0603641	0.00353374	0.021583	0.108595
720575940620874757	G2N_1_l	46.4333	31.3667	0	0	48.3	45.9	34.4	28.7667		3.42231	1.74133	0	0	3.05669	2.2561	1.74356	2.09258		0.0172193	0.846231	0.0454114	0.00902364	0.0182112	0.063904
720575940620274085		46.0667	7.66667	0	0	1.36364	1.7	1	0		3.42475	3.85861	0	0	0.642824	0.9	0	0		0.622868	0.115271	0.241026	0.00192178	0.00650601	0.012406
720575940614763666	FMIn_l	46.0333	0	0	0	47.6333	45.4333	1	1		2.00804	0	0	0	1.7792	1.45335	0	0		0.0206393	0.876664	0.0193359	0.00884455	0.0139547	0.0605613
720575940623352063		44.7333	18.1	0	0	1	1	1.65	1		4.15478	4.51922	0	0	0	0	0.726292	0		0.136593	0.56882	0.0921552	0.0136743	0.120769	0.0679882
720575940632047890		43.3	1.22222	0	0	1.2	1	0	0		3.46554	0.41574	0	0	0.748331	0	0	0		0.0318552	0.801548	0.0748254	0.00701132	0.0219486	0.0628118
720575940621586854		42.5333	8.73333	0	0	1	1	1	0		4.47015	2.90899	0	0	0	0	0	0		0.15633	0.555749	0.137031	0.0171967	0.0621719	0.0715216
720575940633277209		42.2333	37	0	0	21.3333	26.4	27.3667	22.7667		1.60589	1.21106	0	0	2.6625	1.99332	2.31637	1.30852		0.670273	0.148086	0.15805	0.00234795	0.00637141	0.014871
720575940633185567		41.5667	11.9667	0	0	0	0	1	0		4.2244	3.38116	0	0	0	0	0	0		0.256985	0.493817	0.129927	0.00748821	0.0531616	0.0586215
720575940618165019	tinctoria_c_l	40.9	17.7667	0	1	16.6667	8.03571	5.96667	3.83333		15.829	3.64859	0	0	9.16273	6.83208	3.27092	1.26711		0.161818	0.517472	0.155652	0.00449499	0.104037	0.0565261
720575940660219265	MN9_r	40.8333	40.4	0	0	1.33333	1.125	10.0667	2.25926		6.04474	6.3854	0	0	0.471405	0.330719	2.35136	1.10864		0.170184	0.435943	0.155141	0.133455	0.0603442	0.0449336
720575940612906518		39.2333	15.2667	0	0	32.9667	19.0333	7.96667	0		1.87409	1.15277	0	0	2.66437	1.47158	1.42556	0		0.418936	0.241475	0.300889	0.00243085	0.0101132	0.026156
720575940630868793	tinctoria_c_r	38.9	16.4	0	1	15.6667	7.85714	5.53333	3.33333		15.5528	3.70225	0	0	8.42351	6.40711	2.77769	1.4453		0.248682	0.248307	0.451975	0.00307108	0.026446	0.0215189
720575940639285949		35.9667	16.2667	0	0	24.7333	8.7	7.9	0		1.9405	1.36463	0	0	3.20347	1.91746	1.7195	0		0.444603	0.23861	0.272445	0.00200722	0.011461	0.0308728
720575940616103218	phantom_l	35.9	139	0	0	36	41.0667	138.467	139.767		1.88591	1.52753	0	0	1.77012	1.69181	1.43139	1.43023		0.742131	0.138035	0.0867198	0.00397925	0.00846987	0.0206655
720575940636053678		34.8333	37.8	0	0	30.6667	21.1	35.8667	13.4667		1.95078	1.44684	0	0	2.4267	1.51327	1.89268	1.7075		0.620936	0.0982489	0.204441	0.00922244	0.0215228	0.0456291
720575940655014049	clavicle_l	34.5333	107.633	0	0	38.7667	35.1333	108.867	106.767		3.13829	1.40198	0	0	2.82469	2.23209	1.80247	1.72595		0.00754093	0.928876	0.00634777	0.00506248	0.0155335	0.0366394
720575940612611301		34.5	11.1333	0	0	26.3667	17.8667	1	0		1.99583	1.60693	0	0	2.33071	1.72691	0	0		0.00780138	0.893018	0.0180846	0.00228858	0.0137936	0.0650135
720575940615671106		34.1333	24.5	0	0	1.5	1.22222	1.81818	1.33333		5.20085	6.52048	0	0	0.5	0.41574	1.19226	0.471405		0.0255777	0.740137	0.171784	0.00262563	0.0149348	0.0449406
720575940619877396		33.0333	19.6333	0	0	1.5	1.3	1.66667	1.5		5.21845	5.95809	0	0	0.5	0.640312	1.05409	0.5		0.020795	0.672944	0.241353	0.0049767	0.012648	0.047284
720575940631918649		32.9333	5.76667	0	0	1	1.16667	1	0		4.46418	3.14837	0	0	0	0.372678	0	0		0.468468	0.154968	0.351738	0.00195025	0.00858571	0.0142894
720575940629778554		32.7	4.13333	0	1	12.8333	6.64286	6.5	0		11.5791	3.09552	0	0	7.53252	5.62021	3.5	0		0.218669	0.170668	0.583408	0.00152772	0.0109057	0.0148218
720575940606866377	Zero order gustatory 1_r	30.3	0	0	0	31.3667	20.7	0	0		1.82848	0	0	0	1.70261	2.11581	0	0		0.539949	0.288307	0.0772444	0.00239969	0.0378419	0.0542576
720575940631959097		30.2	26.0667	0	0	2.11111	2	2.74074	1		3.77183	4.17878	0	0	1.09994	0	1.37686	0		0.0210869	0.835093	0.0544786	0.00312345	0.0255008	0.060717
720575940645521262	MN9_l	29.7333	17.6667	0	0	2	1.4	1.52632	1		4.58209	5.03543	0	0	1.1447	0.489898	0.818755	0		0.19439	0.462787	0.145319	0.0821692	0.0715541	0.0437799
720575940630579574		28.5333	12.5333	0	0	22.6	1	2	0		1.7075	1.82087	0	0	3.37244	0	0.919866	0		0.00853891	0.920988	0.0112238	0.00202738	0.00452106	0.0527007
720575940612423922		28.4	1.64	0	1	16.1333	15.0667	1.14286	2.21429		3.43123	0.685857	0	0	3.93051	3.26531	0.349927	1.14509		0.780812	0.102028	0.0863265	0.00150922	0.00721567	0.0221085
720575940616018956		27.9	1.46154	0	1	12.6	8.13333	1	0		4.19007	0.498519	0	0	3.8953	2.89521	0	0		0.625035	0.114534	0.229804	0.00107328	0.0080752	0.0214791
720575940630996055		27.8333	29.4667	0	0	24.1333	17.7667	23.6333	12.5667		1.71432	1.49963	0	0	1.30979	1.64688	1.663	1.45335		0.10308	0.488	0.217599	0.0286733	0.0741982	0.0884492
720575940612692633		27.3333	0	0	1	15.4333	10.3	0	0		3.29983	0	0	0	3.59336	3.28786	0	0		0.0118441	0.851585	0.0362361	0.000911605	0.0468109	0.0526124
720575940625705930		27.1667	11.0667	0	0	21.8333	14.8	7.7	1.14286		2.55713	1.26315	0	0	2.083	1.66132	1.91746	0.349927		0.646773	0.198119	0.133255	0.00564612	0.00439586	0.0118108
720575940612064113		26.2333	0	0	0	30.7	17.1	0	0		1.11604	0	0	0	1.88237	1.61967	0	0		0.656267	0.171592	0.142283	0.00124011	0.0084027	0.0202145
720575940612036837		26	25.0333	0	0	2.03704	2	2.74074	1		2.89828	3.73705	0	0	1.10492	0	1.37686	0		0.161247	0.194673	0.572629	0.00328828	0.051718	0.0164453
720575940628114684		25.1667	29.6333	0	0	26.7	24.7	31.5	29.4333		2.67187	1.60174	0	0	2.08407	1.96893	1.5438	1.56383		0.637619	0.146507	0.166673	0.00587172	0.0145146	0.0288148
720575940628598121		24.7	3.06667	0	1	10.0333	5.56522	5	0		9.38847	2.35136	0	0	5.68907	3.80876	3	0		0.0314213	0.714142	0.0541485	0.00166435	0.0554143	0.143209
720575940625045180		24.5333	3.13333	0	1	9.56667	4.78571	5.5	0		9.54545	2.12498	0	0	5.66088	3.9493	3.5	0		0.0400882	0.772019	0.101786	0.00283511	0.0118826	0.0713896
720575940630865724		24.3667	15.4667	0	0	1	1.16667	1.85714	0		4.11893	5.18159	0	0	0	0.372678	0.989743	0		0.132273	0.449851	0.149074	0.0352344	0.163825	0.069742
720575940628755815	foxglove_l	24.0667	3.86667	0	0	12.1	1.75	1	0		2.94317	1.54344	0	0	3.28988	0.595119	0	0		0.51703	0.104864	0.353838	0.0013215	0.00823123	0.0147154
720575940632252743		23.9	11.4333	0	0	0	0	1	0		3.59954	3.74774	0	0	0	0	0	0		0.0221688	0.781707	0.123822	0.0041112	0.00886647	0.0593247
720575940631997032	Fdg_l	23.7667	3.8	0	1	12.8667	3	1	0		2.88309	1.53623	0	0	3.38362	1.36458	0	0		0.00890904	0.927085	0.0127474	0.00530316	0.00422943	0.041726
720575940633674135		23.1667	16.5	0	0	23.4667	17.5	18.1333	4.93333		1.34371	1.23153	0	0	1.54344	1.36015	0.884433	1.12349		0.432906	0.165132	0.350163	0.00444788	0.00959009	0.0377621
720575940632118156		22.7667	3.13333	0	1	9.06667	4.90476	4.5	0		9.10195	2.33429	0	0	5.32249	3.72769	3.5	0		0.0278351	0.700691	0.0700772	0.0019841	0.0486478	0.150765
720575940632722771		22.6333	14.0667	0	0	5	1	1.5	0		2.48305	2.35136	0	0	1.54919	0	0.5	0		0.355518	0.461107	0.0783217	0.0250334	0.0305903	0.0494297
720575940625102692		22.4667	0	0	0	16.5333	19.3333	0	0		2.07739	0	0	0	2.39072	2.13437	0	0		0.00978012	0.906807	0.0128373	0.00353744	0.0136262	0.053412
720575940607272649	roundup_r	22.1667	10.4	0	0	2.10345	1.5	1.4	0		3.55043	3.35261	0	0	1.32209	0.5	0.489898	0		0.0113877	0.927168	0.0198491	0.0035348	0.00243338	0.0356269
720575940629810748		22.1333	13.5333	0	0	1	1.14286	1.57143	1		4.1612	4.53676	0	0	0	0.349927	0.494872	0		0.241879	0.308721	0.266153	0.0238576	0.0838947	0.0754957
720575940623210445		21.9667	0	0	0	21.6333	2.8	0	0		3.1143	0	0	0	2.68928	1.38564	0	0		0.00667339	0.945313	0.00684178	0.00607903	0.00974149	0.025351
720575940622235425		21.9333	11.3333	0	0	10.6667	6.36667	4.3	1.13333		2.63228	2.21108	0	0	2.10291	1.72208	1.73494	0.339935		0.606855	0.203866	0.167636	0.00437021	0.00485029	0.0124234
720575940635179871	Zero order gustatory 1_l	21.9	0	0	0	19.8333	12.8333	0	0		1.51327	0	0	0	2.00139	2.28157	0	0		0.533242	0.318612	0.0571188	0.00206792	0.0294033	0.0595565
720575940623211725	roundup_l	21.6333	29.8333	0	0	1.33333	1	9.93333	2.25926		3.82521	3.984	0	0	0.471405	0	2.18988	1.10864		0.013787	0.89265	0.0483757	0.00327402	0.00501528	0.0368983
720575940642428045		21.6	0	0	1	12.4667	10.4333	0	0		3.92088	0	0	0	3.60309	3.14837	0	0		0.0244614	0.67271	0.0823665	0.000927934	0.0959935	0.12354
720575940618574749		21.3667	2	0	0	2.13333	1	1	0		3.4106	1.1239	0	0	0.884433	0	0	0		0.0481571	0.752018	0.0830161	0.0108838	0.0569331	0.0489921
720575940643867296		21.1333	4	0	2	9.06667	5.11111	2.5	0		6.17378	1.89737	0	0	4.56021	3.78431	2.29129	0		0.706396	0.121799	0.151002	0.00108705	0.00637418	0.0133422
720575940631349335		20.9667	28.6333	0	0	24.5667	8.53333	36.1333	16.4667		2.66437	1.70261	0	0	2.01136	1.99555	1.11754	1.43139		0.0125689	0.022305	0.0220054	0.00963838	0.216158	0.717325
720575940628972048		20.9	20.6667	0	0	22.6333	17.0333	22.3333	12.3667		1.61967	1.01105	0	0	1.74133	1.85263	1.57762	1.64283		0.00685731	0.927875	0.00620032	0.00180355	0.0120325	0.0452309
720575940660223873		20.4333	1	0	0	5.2	2.03704	0	0		2.82469	0	0	0	2.44131	0.922215	0	0		0.0100407	0.900829	0.0184912	0.00120303	0.0257829	0.0436534
720575940620031366		20.4	10.5333	0	0	2.96552	0	0	0		2.78807	1.335	0	0	1.79045	0	0	0		0.366917	0.0549621	0.522405	0.000647347	0.0189468	0.0361214
720575940617593233		20.2667	53.3667	0	0	12.6667	17.0333	50.9333	53.7667		2.24994	1.378	0	0	2.27058	1.68292	1.41264	1.35851		0.00954049	0.840584	0.00738594	0.00249008	0.0779926	0.0620072
720575940619048827	tinctoria_b_r	20.2333	2.8	0	1	8.2	4.66667	4	0		8.55836	2.03961	0	0	4.70744	3.60335	3	0		0.0694185	0.738252	0.0815946	0.00465202	0.0735981	0.0324849
720575940641366517	usnea_r	20.1667	105.8	0	0	21.7	25.0333	105.8	107		1.18556	1.37598	0	0	1.61555	1.72208	1.57903	1.34164		0.488788	0.297326	0.0756866	0.00547631	0.0435341	0.0891886
720575940625874992		20.1	2.93333	0	1	7.56667	4.52381	3.5	0		8.00979	2.32283	0	0	4.5143	3.60712	2.5	0		0.0456401	0.749417	0.106679	0.00314612	0.0132331	0.0818849
720575940625175054		19.9667	1	0	1	10.4667	9.26667	1	0		4.79919	0	0	0	3.55653	3.18259	0	0		0.0243801	0.684118	0.0675786	0.00162347	0.0979063	0.124393
720575940624484796		19.7667	16.3667	0	0	1	1	1.44444	1.5		3.35344	4.90906	0	0	0	0	0.831479	0.5		0.0438949	0.725368	0.0814843	0.0147567	0.0713846	0.0631111
720575940638181092		19.5667	2.93333	0	1	7.6	4.22727	4	0		7.97782	1.91369	0	0	4.40908	3.08857	2	0		0.0225454	0.928264	0.0100602	0.00129354	0.0095035	0.0283337
720575940628826128	MN6_r	19.4	7.43333	0	0	1	1	1.5	0		3.38231	3.41256	0	0	0	0	0.5	0		0.262497	0.408027	0.207117	0.0299476	0.0482028	0.0442092
720575940610054980		19.3333	2.66667	0	1	7.56667	4.09091	4	0		7.76459	1.95505	0	0	4.54374	3.13208	3	0		0.591024	0.137767	0.228695	0.000603895	0.0178792	0.0240307
720575940634645600		19.2333	2.73333	0	1	7.7	4.47619	4	0		7.90647	2.0155	0	0	4.45084	3.6203	3	0		0.0324858	0.704071	0.067967	0.00202679	0.049215	0.144234
720575940625047484		18.9667	3.51724	0	0	9.73333	1.95652	1	0		2.07338	1.52272	0	0	2.43493	0.858627	0	0		0.328757	0.149139	0.319757	0.00168397	0.0350188	0.165645
720575940609407939		18.4667	6.36667	0	0	0	1.14286	1	0		3.0412	2.73841	0	0	0	0.349927	0	0		0.0177173	0.843669	0.0385563	0.00222137	0.0329993	0.0648366
720575940616466260		18	10.4333	0	0	1	1	1.5	0		3.38625	3.40278	0	0	0	0	0.5	0		0.185274	0.094318	0.697719	0.00174167	0.00815703	0.0127906
720575940616857174	TH-VUM_r	17.8667	5.43333	0	0	0	1.14286	1	0		2.82528	2.85988	0	0	0	0.349927	0	0		0.0112604	0.0313283	0.051149	0.0352509	0.479121	0.391891
720575940625867056		17.8	5.9	0	0	21	5.7	9.03333	0		2.37206	1.73877	0	0	1.89737	2.20832	1.55956	0		0.0124775	0.0278068	0.0290808	0.0150995	0.256762	0.658773
720575940631703608		17.8	11.9333	0	0	4.73333	0	1	0		2.0232	1.63163	0	0	1.48174	0	0	0		0.0155315	0.907484	0.0168873	0.00806961	0.00957805	0.0424492
720575940619853515		17.6667	12.5	0	0	0	1	1.5	0		2.68742	3.56604	0	0	0	0	0.5	0		0.00961096	0.928297	0.00886862	0.00189244	0.00952008	0.0418108
720575940628648809		17.5333	11.1	0	0	1	1	1.5	0		2.64239	3.77138	0	0	0	0	0.5	0		0.170539	0.107123	0.702287	0.00309351	0.00582601	0.0111318
720575940607451081		17.4	9.96667	0	0	8.3	0	1.54545	0		2.41661	1.58079	0	0	2.2971	0	0.655555	0		0.449517	0.216239	0.306708	0.000574963	0.0115771	0.0153834
720575940625875504	tinctoria_a_r	17.2667	2.33333	0	1	6.48276	3.89474	3.5	0		7.23848	1.73845	0	0	3.87406	2.78898	2.5	0		0.207842	0.17625	0.587059	0.00224316	0.00754698	0.0190586
720575940627847752		17	9.7	0	0	0	1.1	1.25	0		2.84019	3.30807	0	0	0	0.3	0.433013	0		0.0165471	0.856776	0.034302	0.00333669	0.0258877	0.063151
720575940655013025		16.8667	8.13333	0	0	1.89655	2	1	0		2.44586	2.52631	0	0	1.18452	0	0	0		0.0113967	0.856501	0.0529275	0.00384366	0.0126013	0.0627298
720575940607193986		16.8333	7.66667	0	0	1	1.14286	1.33333	0		2.62149	2.68742	0	0	0	0.349927	0.471405	0		0.104307	0.532964	0.164555	0.015054	0.124558	0.0585625
720575940617588258		16.5667	6.93333	0	0	1	1	1	0		2.64176	2.65748	0	0	0	0	0	0		0.128031	0.476299	0.301028	0.00336751	0.0554002	0.0358742
720575940625861660		16.5	9.63333	0	0	2.51724	1	1	0		2.12525	1.9405	0	0	1.2211	0	0	0		0.641967	0.243628	0.0982818	0.00166755	0.00489776	0.00955776
720575940620673985	tentacular_r	16.4667	8.46667	0	0	1.33333	1	1	0		2.70473	2.76566	0	0	0.471405	0	0	0		0.769634	0.123875	0.093313	0.00162825	0.0024889	0.00906129
720575940621399899	tentacular_l	16.3	12.8	0	0	1.5	1	1.54545	1		3.01275	3.16649	0	0	0.5	0	0.655555	0		0.809044	0.132048	0.051179	0.00104296	0.00122812	0.00545785
720575940620335269		16.2	2.4	0	1	6.43333	3.71429	3.5	0		6.2311	1.40475	0	0	3.64859	2.6929	2.5	0		0.524565	0.155973	0.278371	0.000439647	0.0212151	0.0194364
720575940635578303		15.7333	4.1	0	0	1	1	1	0		2.65748	2.16564	0	0	0	0	0	0		0.0169395	0.850857	0.0335339	0.00214547	0.020358	0.0761658
720575940617629841		15.5333	12.1	0	0	2.03448	1	1.33333	0		2.41845	2.10317	0	0	1.2452	0	0.471405	0		0.686428	0.169274	0.127726	0.00145251	0.00335456	0.0117651
720575940616864217		15.3667	5.53333	0	0	1	0	1	0		2.65183	1.97878	0	0	0	0	0	0		0.590917	0.100633	0.289094	0.00242763	0.00599306	0.0109353
720575940623578375		15.3333	1.2	0	0	6.53333	1	1	0		2.00555	0.4	0	0	1.87498	0	0	0		0.0957606	0.57284	0.140972	0.00630612	0.0960729	0.0880477
720575940624897516	web_c_l	15.0667	10.6667	0	0	1	1	1.5	0		2.71948	3.10197	0	0	0	0	0.5	0		0.353162	0.432332	0.0813391	0.00855327	0.0600635	0.0645496
720575940627410451	MN6_l	14.8	28.7	0	0	1	0	3.89655	1.61111		3.53459	3.80482	0	0	0	0	1.82596	0.825893		0.211879	0.470813	0.185902	0.0145837	0.0544345	0.0623881
720575940618472261		14.7667	2.26667	0	1	6.16667	3.42857	3	0		6.19507	1.23648	0	0	3.4649	2.30055	2	0		0.0222308	0.858865	0.0234765	0.00364744	0.0120193	0.0797605
720575940630683385		14.6667	3	0	0	6.14286	3.88235	3.5	0		7.67391	2.23607	0	0	3.71978	2.63198	2.5	0		0.502412	0.0525058	0.393888	0.000306128	0.0322222	0.0186658
720575940610677828		14.5667	10.8667	0	0	1	1	1.15385	0		2.81287	3.09552	0	0	0	0	0.360801	0		0.564224	0.30021	0.118556	0.00122669	0.00616693	0.00961653
720575940616864086		14.1667	1.42857	0	0	0	0	0	0		2.8176	0.494872	0	0	0	0	0	0		0.163761	0.153585	0.653184	0.00353107	0.00777217	0.0181663
720575940626279742		13.9333	0	0	0	23.5667	21.5333	1	0		1.56915	0	0	0	1.30852	1.668	0	0		0.0155632	0.466615	0.171503	0.00188303	0.210327	0.134109
720575940644653348		13.7667	11.0667	0	0	0	0	1.25	0		3.23196	3.37573	0	0	0	0	0.433013	0		0.381629	0.324902	0.254559	0.00191095	0.0210203	0.0159782
720575940649829241		13.7667	10.4667	0	0	1.07692	1	1.06667	0		2.43151	2.80159	0	0	0.266469	0	0.249444	0		0.536869	0.352498	0.0917856	0.000939259	0.0102915	0.00761606
720575940631406411		13.7	1.5	0	0	2.7931	1	0	0		2.32594	0.600925	0	0	1.62691	0	0	0		0.61682	0.216646	0.142326	0.00135592	0.00551361	0.0173381
720575940641480949		13.4333	11.1333	0	0	0	0	2	0		2.48574	3.1489	0	0	0	0	0	0		0.0335719	0.826764	0.0556526	0.00353765	0.0199614	0.0605123
720575940635055039		13.2667	4.53333	0	0	0	0	1	0		2.0155	1.74611	0	0	0	0	0	0		0.0201491	0.769727	0.0935739	0.00245998	0.0468723	0.0672182
720575940625737776		13.2333	2.81481	0	0	0	1	0	0		2.64176	1.76461	0	0	0	0	0	0		0.206405	0.175019	0.590028	0.00286175	0.00566445	0.0200221
720575940617552057		13.1	6.96667	0	0	1	1	1	0		2.99277	2.67686	0	0	0	0	0	0		0.836637	0.0916959	0.0654485	0.000578388	0.00126603	0.00437378
720575940622810153		13.1	2.75	0	0	5.14286	3.52941	6	0		6.98737	1.56125	0	0	3.27015	2.40386	0	0		0.193832	0.448963	0.187938	0.017663	0.0670318	0.0845726
720575940621261296		12.9	16.1667	0	0	1	1	1.66667	1		2.52124	3.90797	0	0	0	0	0.776643	0		0.0189484	0.80947	0.10179	0.00704053	0.00622497	0.0565261
720575940639425112		12.8	7.63333	0	0	1	1.33333	1.33333	0		2.35797	2.61385	0	0	0	0.471405	0.471405	0		0.0395155	0.773643	0.0801528	0.00499524	0.029427	0.0722665
720575940660229505		12.7333	4.66667	0	0	3.2	1.25	1	0		2.0806	1.73845	0	0	1.35154	0.433013	0	0		0.282514	0.29658	0.202667	0.103957	0.0593411	0.054942
720575940630820919		12.6333	17.5667	0	0	1	0	2.92	1		2.88078	2.5908	0	0	0	0	1.38333	0		0.0215436	0.836885	0.0527124	0.00250736	0.0190723	0.0672789
720575940645047831		12.2667	10.8	0	0	0	0	2.25	0		2.24994	3.03754	0	0	0	0	0.433013	0		0.0733159	0.66513	0.110505	0.0182056	0.081057	0.0517858
720575940623453959		12.2333	8.36667	0	0	1	1	1.5	0		2.01136	2.42876	0	0	0	0	0.5	0		0.50528	0.171143	0.279188	0.00165842	0.0108135	0.0319168
720575940612888178		11.6333	8.23333	0	0	0	0	1	0		2.40116	2.83647	0	0	0	0	0	0		0.111807	0.525994	0.136892	0.0533045	0.103549	0.0684538
720575940612558061		11.5	5.3	0	0	1	1	1	0		2.1095	2.08407	0	0	0	0	0	0		0.554245	0.18952	0.233402	0.00141876	0.00679893	0.0146154
720575940632602532		11.4667	1.875	0	1	3.83333	2.32143	1.5	0		3.13829	0.780625	0	0	2.26691	1.39011	0.5	0		0.0206618	0.832326	0.036616	0.00392562	0.0093156	0.0971548
720575940614730914		11.3667	9.93333	0	0	1	1	1.66667	0		2.04097	2.85112	0	0	0	0	0.471405	0		0.0257121	0.850663	0.0588831	0.0062374	0.0209353	0.0375692
720575940628997123		11.3	4.96667	0	0	0	0	1	0		1.59478	2.22835	0	0	0	0	0	0		0.127216	0.390686	0.381903	0.013666	0.0551145	0.0314152
720575940647518340		11.3	5.33333	0	0	1	1	1	0		2.88848	2.29976	0	0	0	0	0	0		0.629325	0.142764	0.200164	0.00319459	0.00519012	0.0193629
720575940619473624		11.2667	1	0	1.66667	6.66667	10.8333	1	1		2.23507	0	0	0.666667	2.4404	2.67187	0	0		0.0256024	0.798029	0.0588113	0.00411988	0.016202	0.0972357
720575940631283267		10.9	7.96667	0	0	0	0	1.33333	0		1.93821	2.62657	0	0	0	0	0.471405	0		0.0240101	0.873313	0.0389084	0.000952846	0.0252208	0.0375946
720575940625580988		10.8667	8.93333	0	0	1	1	1.2	0		2.14061	3.08689	0	0	0	0	0.4	0		0.0167432	0.76996	0.107961	0.00372315	0.0236991	0.0779142
720575940629561347		10.8333	3	0	0	0	1	1	0		1.95078	1.89373	0	0	0	0	0	0		0.208893	0.489396	0.166125	0.0147177	0.0782734	0.0425945
720575940611548878		10.7	2.33333	0	0	4.21429	3.41667	3	0		5.57464	1.10554	0	0	2.76918	2.05987	0	0		0.488399	0.0534079	0.414254	0.000509003	0.0226524	0.0207778
720575940630667372		10.5333	1.25	0	0	3.75862	1.47368	1	0		2.12498	0.559017	0	0	1.7549	0.595458	0	0		0.689108	0.0892488	0.181073	0.00177382	0.0195285	0.0192684
720575940613347299		10.1333	6.8	0	0	1	1	1	0		2.60427	2.15097	0	0	0	0	0	0		0.0213618	0.802027	0.0830034	0.00327505	0.0209554	0.0693776
720575940610258552		9.9	3.4	0	0	1	1	1	0		2.03879	1.60416	0	0	0	0	0	0		0.0111155	0.874024	0.0282549	0.00318097	0.0366459	0.0467787
720575940621538142	tundra_l	9.56667	3.23333	0	0	1	1	0	0		1.80154	1.74515	0	0	0	0	0	0		0.583021	0.140097	0.253282	0.00955392	0.00498267	0.00906348
720575940620780272		9.46667	1	0	3.43333	6.36667	12.2	1	1.125		1.78388	0	0	1.28279	2.15226	2.95973	0	0.330719		0.0196586	0.806713	0.0553814	0.00214186	0.0184896	0.0976154
720575940605658033		9.2	7.16667	0	0	1	0	1	0		2.16641	2.25216	0	0	0	0	0	0		0.235159	0.418661	0.19253	0.0325998	0.0793789	0.0416709
720575940609915204		9.1	7.06667	0	0	1	0	1	0		2.18098	2.09656	0	0	0	0	0	0		0.796788	0.127589	0.0690488	0.000919122	0.000958171	0.00469726
720575940609993284		8.66667	0	0	0	3.31034	1.11111	0	0		1.73845	0	0	0	1.72414	0.31427	0	0		0.0371801	0.593858	0.129882	0.00212543	0.116708	0.120246
720575940624966840		8.66667	11.3667	0	0	1.1	1	2.9	1		1.71917	2.13672	0	0	0.3	0	1.46856	0		0.685644	0.153839	0.137523	0.000704854	0.00587145	0.0164182
720575940611160930	foxglove_r	8.63333	1	0	1.08333	2.46667	2.78571	0	0		2.08939	0	0	0.276385	1.64789	1.34582	0	0		0.529501	0.097747	0.342773	0.00275051	0.00771023	0.0195179
720575940627819151		8.63333	9.26667	0	0	1.33333	1	1.11111	0		1.47158	2.48909	0	0	0.471405	0	0.31427	0		0.685078	0.166875	0.133518	0.00112244	0.00258189	0.0108253
720575940628630171		8.6	0	0	0	3.2069	1.11111	0	0		1.68523	0	0	0	1.6893	0.31427	0	0		0.433725	0.310652	0.126008	0.0225046	0.0649684	0.0421422
720575940624023188		8.33333	2.19231	0	0	1	0	0	0		1.4453	1.20955	0	0	0	0	0	0		0.00834568	0.923528	0.0115914	0.00725278	0.00160985	0.0476719
720575940626626597		8.33333	2.19231	0	0	1	0	0	0		1.4453	1.20955	0	0	0	0	0	0		0.0928442	0.126806	0.694151	0.018748	0.0279341	0.0395163
720575940625178768		8.23333	0	0	0	5.4	1	0	0		1.5206	0	0	0	1.62481	0	0	0		0.00813719	0.840362	0.0143342	0.00168861	0.0735593	0.0619189
720575940630664556		8.16667	1	0	0	5.3	1.15385	0	1.4		1.50739	0	0	0	1.67631	0.360801	0	0.663325		0.665526	0.102286	0.122801	0.00233267	0.0376989	0.0693546
720575940613687789		8.06667	1	0	1.08333	2.36	1.96429	0	0		2.23507	0	0	0.276385	1.49345	1.01707	0	0		0.518185	0.113645	0.330865	0.00139372	0.0109838	0.0249278
720575940620025620		8.06667	2.2	0	0	3.37037	2.41667	3	0		4.31226	0.979796	0	0	2.16279	1.49768	0	0		0.14201	0.596984	0.059997	0.00111532	0.157958	0.0419352
720575940624623287		8.03333	1	0	0	1.22222	1	0	0		1.95761	0	0	0	0.41574	0	0	0		0.126689	0.242312	0.600532	0.0030426	0.00747189	0.0199526
720575940631999080		7.96667	2.16667	0	0	2.96296	2.18182	2	0		4.14313	0.897527	0	0	1.89505	1.1134	0	0		0.189064	0.13346	0.648513	0.00278446	0.0101406	0.0160384
720575940633612698		7.93333	13.7	0	0	3.73333	2	10.4667	1.33333		2.03197	1.77294	0	0	1.96525	0.981307	2.06128	0.57735		0.0121229	0.0556253	0.106385	0.00424483	0.323883	0.497739
720575940623209165		7.9	1.66667	0	0	3.85714	2.83333	2	0		4.11785	0.942809	0	0	2.51729	1.46249	1	0		0.0129491	0.876967	0.0143188	0.0048607	0.0106015	0.080303
720575940606607234		7.86667	5.6	0	0	0	0	1	0		1.83908	1.66533	0	0	0	0	0	0		0.0995838	0.272548	0.527532	0.00821634	0.0665358	0.0255846
720575940624906483		7.8	2.74074	0	0	0	0	0	0		1.53623	1.66872	0	0	0	0	0	0		0.0113175	0.868689	0.01303	0.00398164	0.00659814	0.0963834
720575940622612749		7.76667	1.91304	0	0	1	0	1	0		2.27572	0.974146	0	0	0	0	0	0		0.127788	0.39087	0.455908	0.00394685	0.00438304	0.0171034
720575940608498780		7.73333	5.93333	0	0	1	1	1	0		1.67199	1.96525	0	0	0	0	0	0		0.0848786	0.146482	0.643784	0.0203532	0.0519717	0.0525297
720575940619114048		7.73333	6	0	0	1	1	1	0		1.67199	1.94936	0	0	0	0	0	0		0.0099017	0.896527	0.023416	0.00560721	0.00194812	0.0626002
720575940616644411		7.7	1.92308	0	0	5.13333	0	1	0		1.32035	1.03489	0	0	1.58605	0	0	0		0.710709	0.0761533	0.183657	0.00189839	0.006234	0.0213482
720575940632365905		7.5	18.5333	0	0	1	0	20.2667	10.3667		2.17179	1.17568	0	0	0	0	1.06249	1.79784		0.0204091	0.599901	0.185851	0.00080113	0.092016	0.101021
720575940647029044		7.33333	4.83333	0	0	0	0	1	0		1.90321	1.80893	0	0	0	0	0	0		0.166477	0.385352	0.231113	0.0410184	0.0823118	0.0937282
720575940626993694		7.2	4.46667	0	0	0	0	1	0		1.68127	2.01219	0	0	0	0	0	0		0.0765049	0.564782	0.121861	0.0455494	0.146386	0.0449162
720575940630806267		7.2	2	0	0	2.96296	2.41667	3	0		3.78065	0.632456	0	0	1.83548	1.32025	0	0		0.36157	0.159834	0.399363	0.000855572	0.0617014	0.016676
720575940639198397		7.16667	3.73333	0	0	0	0	1	0		1.57233	1.73077	0	0	0	0	0	0		0.49045	0.306202	0.16407	0.00283245	0.0140245	0.0224202
720575940611436408		7.06667	3.8	0	0	0	0	1	0		1.56915	2.03961	0	0	0	0	0	0		0.014459	0.844504	0.014582	0.00525141	0.00973767	0.111466
720575940636165624		6.93333	1.92308	0	1	4.27586	2.14286	3	0		3.47307	1.20649	0	0	2.58506	1.2454	1	0		0.0467045	0.877484	0.0382194	0.00152487	0.0163982	0.0196689
720575940627086594		6.86667	0	0	0	0	0	0	0		1.49963	0	0	0	0	0	0	0		0.0119265	0.890129	0.0108196	0.0016541	0.0341822	0.0512888
720575940636809646		6.83333	4.66667	0	0	0	0	0	0		1.71432	2.1187	0	0	0	0	0	0		0.6414	0.168083	0.163914	0.000798179	0.00776572	0.0180392
720575940613929391		6.7	1.85	0	0	0	0	0	0		1.50886	1.01366	0	0	0	0	0	0		0.310203	0.214621	0.43708	0.000946516	0.0158315	0.0213182
720575940626495746		6.6	1	0	0	2.34483	0	0	0		1.54056	0	0	0	1.15298	0	0	0		0.751045	0.102309	0.109125	0.00596679	0.00758257	0.0239708
720575940622348156		6.43333	0	0	0	3.13333	1.25	0	0		1.56383	0	0	0	1.49963	0.433013	0	0		0.00786538	0.643992	0.0172736	0.000489149	0.276899	0.0534805
720575940627779983		6.33333	7.1	0	0	0	0	1	0		1.75752	2.03879	0	0	0	0	0	0		0.0121192	0.860099	0.0400064	0.00300076	0.0294597	0.0553152
720575940608735241		5.93333	1	0	0	1	0	0	0		1.56915	0	0	0	0	0	0	0		0.404858	0.166134	0.405571	0.00122167	0.00858544	0.0136302
720575940637144944		5.93333	2.10714	0	0	1	0	0	0		1.36463	1.01204	0	0	0	0	0	0		0.0136697	0.90177	0.00949169	0.00389211	0.00873661	0.0624404
720575940609935172		5.86667	4.1	0	0	0	0	1	0		1.43139	1.73877	0	0	0	0	0	0		0.544827	0.114895	0.307687	0.00216717	0.00925641	0.0211673
720575940612357618		5.76667	0	0	0	0	1	0	0		1.68688	0	0	0	0	0	0	0		0.0361777	0.752137	0.0863376	0.00841246	0.0651022	0.0518328
720575940632304711		5.73333	1.2	0	0	2.4	1.77778	1	0		3.38559	0.4	0	0	1.26491	1.0304	0	0		0.219442	0.132155	0.618381	0.00312132	0.0090149	0.0178859
720575940610803554		5.7	1.23529	0	0	1.21429	0	0	0		2.05183	0.424183	0	0	0.410326	0	0	0		0.182767	0.161183	0.612808	0.00330323	0.00896954	0.030969
720575940615296818		5.66667	1.68	0	0	2.86667	1	1.15789	0		1.55635	0.835225	0	0	1.35974	0	0.364642	0		0.0133724	0.637867	0.0173679	0.00406373	0.225972	0.101357
720575940626256765		5.63333	0	0	0	2.65517	1.1	0	0		1.74133	0	0	0	1.62472	0.3	0	0		0.770424	0.0852546	0.0981779	0.0152041	0.0161959	0.0147436
720575940619173534		5.46667	4.9	0	0	0	0	1	0		1.68787	1.90351	0	0	0	0	0	0		0.0127912	0.71292	0.188525	0.00339715	0.0206042	0.0617627
720575940622027222		5.43333	4.6	0	0	0	0	1	0		1.35851	1.62481	0	0	0	0	0	0		0.547979	0.158272	0.258624	0.0022469	0.0106477	0.0222298
720575940620714150	mothership_r	5.4	4.3	0	0	0	0	1	0		1.45144	1.71561	0	0	0	0	0	0		0.518657	0.175207	0.274204	0.00182182	0.0100617	0.0200476
720575940613004402		5.33333	1.4	0	0	2.22222	1.7	2	0		2.68742	0.489898	0	0	1.31468	0.781025	0	0		0.229826	0.0994048	0.635509	0.000841834	0.0257749	0.00864414
720575940623192781		5.33333	1	0	1.1	2.41379	1.25	1	1		1.61933	0	0	0.3	1.27353	0.433013	0	0		0.749383	0.109719	0.107525	0.000860234	0.00836005	0.0241529
720575940644758308	mothership_l	5.33333	4.63333	0	0	0	0	1	0		1.4453	1.72208	0	0	0	0	0	0		0.512448	0.189956	0.254242	0.00407026	0.0148319	0.0244526
720575940624084372		5.23333	0	0	0	1.93103	0	0	0		1.38283	0	0	0	0.827586	0	0	0		0.0264621	0.859418	0.0150144	0.00430633	0.0287438	0.0660551
720575940620254087		5.13333	1.63636	0	0	1	1	1	0		2.74145	0.642824	0	0	0	0	0	0		0.0158792	0.84975	0.0668024	0.00786753	0.00557923	0.0541219
720575940632159519		5.1	6.23333	0	0	0	0	1	0		1.44568	1.87409	0	0	0	0	0	0		0.0985956	0.416745	0.458901	0.00305786	0.00443105	0.0182693
720575940605682790		5.03333	1.4	0	0	2.11111	1.54545	2	0		2.65183	0.489898	0	0	1.22726	0.655555	0	0		0.0427676	0.774335	0.0649021	0.00260216	0.0873498	0.0280433
720575940634301852		5.03333	0	0	0	1.76	1.33333	0	0		1.95761	0	0	0	1.10562	0.57735	0	0		0.568898	0.22473	0.178056	0.00146258	0.00803095	0.0188228
720575940629000783		4.86667	2.65517	0	0	0	0	0	0		1.62754	1.26698	0	0	0	0	0	0		0.0153079	0.88101	0.0294471	0.00450953	0.0118854	0.0578402
720575940644968215		4.76667	4.73333	0	0	0	0	1	0		1.38283	1.8427	0	0	0	0	0	0		0.0215073	0.808747	0.0367913	0.00541921	0.0253144	0.102221
720575940609405635		4.66667	1.26667	0	0	1	0	0	0		1.83182	0.442217	0	0	0	0	0	0		0.176331	0.193881	0.590427	0.002842	0.00879657	0.0277232
720575940625641402		4.6	3.8	0	0	0	0	1	0		1.56205	1.83303	0	0	0	0	0	0		0.0211202	0.8732	0.0473271	0.00173788	0.0130284	0.0435863
720575940627812168		4.48276	5.16667	0	0	3.66667	0	1.21429	0		1.52272	1.65496	0	0	1.73845	0	0.410326	0		0.0146391	0.855121	0.015207	0.00377889	0.0466617	0.064592
720575940615715003		4.43333	4.33333	0	0	0	1	1.25	0		1.45335	1.86786	0	0	0	0	0.433013	0		0.111355	0.249723	0.55061	0.00284562	0.0657141	0.0197515
720575940607386290		4.4	10.9333	0	0	5.36667	1	9.13333	0		1.47422	1.31487	0	0	1.663	0	1.78388	0		0.016666	0.863729	0.0370075	0.0042357	0.0142123	0.0641496
720575940639786915		4.3	1.36364	0	0	1.82353	1.28571	1	0		2.25315	0.481046	0	0	0.856484	0.451754	0	0		0.0116145	0.760668	0.0348608	0.00317193	0.0690979	0.120587
720575940626038714		4.2	1.28571	0	0	0	0	0	0		1.68127	0.628138	0	0	0	0	0	0		0.0104678	0.916076	0.0127595	0.000546626	0.0122683	0.0478819
720575940630771449		4.16667	0	0	1.08333	1.47368	2.11111	0	0		2.09894	0	0	0.276385	0.818755	1.0304	0	0		0.0160491	0.810908	0.0527081	0.000745506	0.0589362	0.0606527
720575940630291767		4.13333	3.96552	0	0	0	0	1	0		1.47723	1.65014	0	0	0	0	0	0		0.590222	0.128873	0.256566	0.00120941	0.00741039	0.0157186
720575940635239672	kelp_a_r	4.03333	1.33333	0	0	1.8	0	1	0		2.10528	0.471405	0	0	0.909212	0	0	0		0.00693426	0.0371148	0.0862201	0.00413828	0.478478	0.387115
720575940647030324	Fdg_r	3.93103	0	0	1.07692	1.72	3.07143	0	0		1.63857	0	0	0.266469	1.0008	1.3609	0	0		0.0103266	0.872069	0.0347594	0.00569491	0.0087255	0.0684246
720575940621573030		3.9	1	0	0	1	0	0	0		1.59896	0	0	0	0	0	0	0		0.146067	0.209285	0.612219	0.00369326	0.00907622	0.0196604
720575940614128691		3.72414	47.8667	0	1.68421	1.94737	8.43333	38.6667	39.1		1.75963	1.14698	0	0.729285	0.886963	2.20126	1.3499	2.13464		0.0166715	0.703847	0.0856433	0.00179306	0.109527	0.0825181
720575940620170887		3.7	1.38462	0	0	1.375	1.14286	1	0		1.81016	0.624926	0	0	0.856957	0.349927	0	0		0.0192246	0.846332	0.0369211	0.00322429	0.00915368	0.0851447
720575940617471133		3.67857	3.93103	0	0	0	0	1	0		1.10368	1.50702	0	0	0	0	0	0		0.0238517	0.780799	0.0521204	0.00289983	0.036142	0.104187
720575940620374693		3.63333	0	0	0	2.22222	0	0	0		1.53804	0	0	0	1.1967	0	0	0		0.298752	0.286857	0.284214	0.0033798	0.0225498	0.104247
720575940621422518		3.62069	2.6	0	0	0	0	0	0		1.64869	1.35647	0	0	0	0	0	0		0.57742	0.118235	0.271778	0.00234049	0.00758326	0.0226436
720575940624600840		3.56667	0	82.8333	1	76.1	1	48.7667	1		1.43023	0	1.52934	0	2.41316	0	3.59336	0		0.144163	0.14732	0.676251	0.00294587	0.00997089	0.0193497
720575940645352814		3.55172	1.2	0	0	0	0	1	0		1.42844	0.541603	0	0	0	0	0	0		0.0960569	0.100091	0.764757	0.0060797	0.019155	0.0138602
720575940610000964		3.37931	1	0	1	1.52381	1.4375	0	0		1.75015	0	0	0	0.793968	0.609175	0	0		0.0231975	0.655266	0.0935578	0.00140388	0.101037	0.125538
720575940631662648		3.36667	4.36667	0	0	0	0	1	0		1.47158	1.88827	0	0	0	0	0	0		0.0371847	0.74091	0.0901286	0.0153157	0.0649515	0.0515098
720575940639972816		3.35714	1	0	0	1.7619	1.5	1	0		2.07389	0	0	0	0.810923	0.5	0	0		0.389036	0.112949	0.436271	0.00138319	0.047542	0.0128182
720575940628998659		3.33333	12.2333	0	0	0	1	8.1	1.4		1.0435	2.26102	0	0	0	0	1.19304	0.663325		0.0860148	0.49341	0.202837	0.0196185	0.0779579	0.120162
720575940630781433		3.33333	1.42105	0	0	0	0	0	0		1.59861	0.748035	0	0	0	0	0	0		0.294921	0.384244	0.178445	0.0175479	0.07752	0.0473227
720575940627107271		3.31034	1	0	0	1.85	1.5	1	0		2.05281	0	0	0	0.852936	0.707107	0	0		0.06008	0.787421	0.0520119	0.00150014	0.0913757	0.00761114
720575940631168057	bluebell_l	3.26667	1	0	0	1.2	0	0	0		1.20922	0	0	0	0.4	0	0	0		0.501531	0.124714	0.357342	0.00145774	0.00340142	0.0115545
720575940636895406	kelp_a_l	3.25	1.27273	0	0	1.22222	0	1	0		1.42991	0.445362	0	0	0.41574	0	0	0		0.00937354	0.02369	0.0978651	0.0024102	0.423428	0.443233
720575940629207963		3.23333	1.1	0	0	1.5	1.25	1	0		1.62652	0.3	0	0	0.866025	0.433013	0	0		0.0123165	0.765496	0.03962	0.00288151	0.0557119	0.123974
720575940610001220	bract_b_l	3.13793	13.9667	0	0	1.82609	1.8	10.9667	1.76		1.33195	1.92325	0	0	0.636032	0.8	2.00804	0.861626		0.0145471	0.83294	0.0698883	0.00685994	0.0158	0.0599651
720575940614909506		3.10345	2.11111	0	0	0	0	1	0		1.26885	1.31468	0	0	0	0	0	0		0.0494719	0.0676344	0.857552	0.00236022	0.0092976	0.013684
720575940613943215		3.03704	1	0	1	1.42857	1.53846	0	0		1.23173	0	0	0	0.791107	0.634324	0	0		0.0220331	0.677546	0.0890227	0.00167359	0.0809271	0.128797
720575940619588568	Zero order gustatory 2b_r	3	63	0	0	1.47619	3.31034	62.2333	63.4667		1.24722	1.26491	0	0	0.663257	1.2893	1.05462	1.17568		0.804417	0.0954522	0.0781013	0.00266637	0.00506588	0.014297
720575940618726171		2.93103	11.8	0	0	1.65	1.52632	4.7	1.13333		1.28469	1.37598	0	0	0.653835	0.595458	1.41774	0.339935		0.641947	0.111949	0.215107	0.00261663	0.00669863	0.0216811
720575940626278974	seagull_r	2.92857	6.33333	0	0	1	1	1.33333	0		1.43747	1.65999	0	0	0	0	0.471405	0		0.0274371	0.0843508	0.0938864	0.0104912	0.145267	0.638568
720575940610621026		2.83333	1.80952	0	0	0	0	1	0		1.31867	0.793968	0	0	0	0	0	0		0.224726	0.249592	0.466292	0.00181373	0.0338169	0.0237588
720575940609939780		2.75	0	0	0	1.28571	1	0	0		1.24284	0	0	0	0.699854	0	0	0		0.376558	0.178363	0.276463	0.00118502	0.0308992	0.136532
720575940630674038		2.72414	1.2	0	0	1.6087	0	1	0		1.14158	0.4	0	0	1.01034	0	0	0		0.0186935	0.857198	0.0177788	0.00193483	0.0185686	0.085826
720575940647033396		2.65517	2.1	0	0	2.34483	2.62963	1.90909	1		1.15298	0.888819	0	0	1.23946	1.33744	0.792527	0		0.544852	0.180037	0.154852	0.00466441	0.0358668	0.079727
720575940628676457	hound_l	2.62069	1.21429	0	0	1.33333	1	1	0		1.1571	0.557875	0	0	0.666667	0	0	0		0.0154322	0.0582838	0.0643022	0.00481495	0.387683	0.469484
720575940634756203		2.60714	1.11111	0	0	0	0	0	0		1.14453	0.31427	0	0	0	0	0	0		0.528565	0.200384	0.19362	0.0159874	0.0280529	0.0333909
720575940632962786		2.55556	2.04545	0	0	0	0	1	0		1.25708	1.2239	0	0	0	0	0	0		0.0768066	0.710786	0.112764	0.00531072	0.0484598	0.0458737
720575940636828334		2.53333	11.0333	0	0	1	0	1	0		1.2037	1.22429	0	0	0	0	0	0		0.0109462	0.925801	0.00654387	0.002009	0.0108051	0.0438951
720575940609133269		2.5	1	0	0	1.4375	1.27273	0	0		1.18019	0	0	0	0.863767	0.445362	0	0		0.548804	0.207405	0.195269	0.00225236	0.0182961	0.0279732
720575940634825623		2.43333	0	0	0	0	0	0	0		1.14552	0	0	0	0	0	0	0		0.0194101	0.855444	0.0212578	0.00463151	0.0200143	0.0792422
720575940618696989	Zero order gustatory 2a_r	2.375	56.0667	0	0	1.61111	4.46667	54.6667	56.8333		1.37878	1.59025	0	0	0.890623	1.52169	1.27366	1.41618		0.768465	0.124211	0.0827079	0.00420149	0.00514681	0.0152682
720575940620805046		2.34615	4.8	0	0	0	0	1	0		1.0721	1.68127	0	0	0	0	0	0		0.0117856	0.800488	0.107917	0.00460027	0.00843082	0.0667775
720575940641585627		2.25	1.36364	0	0	0	0	1	0		0.968246	0.481046	0	0	0	0	0	0		0.304159	0.158603	0.470112	0.00103484	0.0455802	0.0205113
720575940613670893		2.23077	0	0	0	1.15385	1	0	0		1.15385	0	0	0	0.360801	0	0	0		0.66038	0.175642	0.109762	0.00289716	0.0137284	0.037591
720575940612208858		2.21429	1	0	0	2.27586	1.47368	0	1		1.11346	0	0	0	1.36196	0.595458	0	0		0.707233	0.095075	0.180167	0.00164027	0.00462819	0.0112564
720575940629421415		2.07692	0	0	0	1.69565	1.14286	0	0		0.997037	0	0	0	0.99716	0.349927	0	0		0.30437	0.242989	0.334347	0.00240203	0.0293946	0.0864985
720575940635839077		2.03846	10.4333	0	0	1	0	1	0		0.939753	1.30852	0	0	0	0	0	0		0.519624	0.243621	0.1844	0.00251774	0.0096544	0.040182
720575940631108303		2.03704	1.27273	0	0	1	1	1.16667	1.125		1.13795	0.445362	0	0	0	0	0.372678	0.330719		0.788502	0.0687121	0.130766	0.00104766	0.00253777	0.00843452
720575940610611246		2	1	0	0	1.28571	1	1	0		1.12217	0	0	0	0.451754	0	0	0		0.107288	0.154161	0.700509	0.00162382	0.0113209	0.0250963
720575940622624214	sink_sync_a_l	2	1	0	0	1	0	0	0		1.05409	0	0	0	0	0	0	0		0.012595	0.869539	0.0249044	0.0030301	0.0278028	0.0621288
720575940630980559		1.96667	0	0	0	1.1	1.16667	0	0		1.13969	0	0	0	0.3	0.372678	0	0		0.0945076	0.164666	0.118926	0.372618	0.155544	0.0937374
720575940612603289		1.96154	2.28	0	0	0	1	0	0		0.853985	1.24964	0	0	0	0	0	0		0.0433656	0.817754	0.0624499	0.00621914	0.0230795	0.0471321
720575940617488477		1.92593	0	0	0	0	1	0	0		1.05149	0	0	0	0	0	0	0		0.278191	0.068175	0.589102	0.00039345	0.0346554	0.0294826
720575940607250610		1.85	0	0	0	1	0	0	0		0.792149	0	0	0	0	0	0	0		0.1619	0.51549	0.154584	0.0394211	0.0590554	0.0695504
720575940615623867		1.80952	0	0	0	0	0	0	0		1.21964	0	0	0	0	0	0	0		0.672969	0.0993007	0.181269	0.00172701	0.0130824	0.031651
720575940605513649		1.79167	1.55556	0	0	0	0	1	0		0.865022	0.831479	0	0	0	0	0	0		0.714356	0.174836	0.094678	0.000655686	0.0038583	0.011616
720575940626308697		1.79167	0	0	0	1.46154	1.25	0	0		0.815433	0	0	0	0.634324	0.433013	0	0		0.210686	0.177315	0.557319	0.00154539	0.011948	0.0411869
720575940631340815		1.75	1	0	0	0	0	0	0		0.698212	0	0	0	0	0	0	0		0.779234	0.0723395	0.130473	0.000570924	0.00615677	0.0112261
720575940615153494		1.72727	1	0	0	0	0	0	0		0.616575	0	0	0	0	0	0	0		0.0158695	0.889698	0.031717	0.00455186	0.00606559	0.0520984
720575940608349379		1.71429	1.61111	0	0	0	0	1	0		0.764875	1.06139	0	0	0	0	0	0		0.840158	0.0489988	0.0993518	0.00293052	0.00232385	0.00623737
720575940609016843		1.71429	1.61111	0	0	0	0	1	0		0.764875	1.06139	0	0	0	0	0	0		0.633845	0.297189	0.0598236	0.00176101	0.00238613	0.00499532
720575940612766515		1.71429	1.61111	0	0	0	0	1	0		0.764875	1.06139	0	0	0	0	0	0		0.20049	0.17267	0.590069	0.00528253	0.00658088	0.0249075
720575940618995393		1.71429	1.61111	0	0	0	0	1	0		0.764875	1.06139	0	0	0	0	0	0		0.164782	0.185883	0.610581	0.0101433	0.00512872	0.0234821
720575940620282900		1.71429	1.61111	0	0	0	0	1	0		0.764875	1.06139	0	0	0	0	0	0		0.00954513	0.950595	0.0111789	0.00290035	0.00310943	0.0226717
720575940620873793		1.71429	1.61111	0	0	0	0	1	0		0.764875	1.06139	0	0	0	0	0	0		0.0236434	0.816242	0.0721754	0.00651656	0.00607031	0.0753522
720575940621468404	spirit_r	1.71429	1.61111	0	0	0	0	1	0		0.764875	1.06139	0	0	0	0	0	0		0.0117247	0.922365	0.0131274	0.00235745	0.00588211	0.0445433
720575940623072013		1.71429	1.61111	0	0	0	0	1	0		0.764875	1.06139	0	0	0	0	0	0		0.883959	0.0511396	0.0342949	0.0269251	0.00118401	0.00249745
720575940630931999		1.71429	1.61111	0	0	0	0	1	0		0.764875	1.06139	0	0	0	0	0	0		0.172505	0.202942	0.585533	0.00807889	0.00487283	0.0260678
720575940633116256		1.71429	1.61111	0	0	0	0	1	0		0.764875	1.06139	0	0	0	0	0	0		0.136743	0.0612099	0.788961	0.00186175	0.00238259	0.00884211
720575940634428058		1.71429	1.61111	0	0	0	0	1	0		0.764875	1.06139	0	0	0	0	0	0		0.408531	0.25012	0.312669	0.00558044	0.00919997	0.0138999
720575940638088262		1.71429	1.61111	0	0	0	0	1	0		0.764875	1.06139	0	0	0	0	0	0		0.162317	0.340021	0.464227	0.00689714	0.00432757	0.0222107
720575940610916465		1.68182	0	0	0	1.875	1.3913	0	0		0.819443	0	0	0	1.16592	0.641949	0	0		0.602135	0.168179	0.153986	0.00157667	0.0152106	0.0589121
720575940621519130		1.6	2.08	0	0	0	0	0	0		0.632456	1.09252	0	0	0	0	0	0		0.0525367	0.756666	0.125894	0.00454	0.0185276	0.0418355
720575940630034231		1.59091	1	0	0	1.14286	0	0	0		0.576754	0	0	0	0.349927	0	0	0		0.0449928	0.0890584	0.821968	0.00128122	0.019626	0.0230733
720575940613743569		1.57143	1	0	0	0	0	0	0		0.791107	0	0	0	0	0	0	0		0.0170982	0.0377005	0.0665615	0.0133288	0.16875	0.696561
720575940645045527	bract_a_l	1.57143	2.68966	0	0	1.11111	1	1	0		0.659829	1.34173	0	0	0.31427	0	0	0		0.0139348	0.816271	0.0603046	0.00714255	0.0247892	0.077558
720575940617494877		1.56522	23.3333	0	0	0	0	8.26667	11.8		0.876063	1.55635	0	0	0	0	2.23507	1.72047		0.0175835	0.798681	0.0650477	0.00235042	0.0189587	0.0973782
720575940634210155		1.56	0	0	0	1.1875	1	0	0		0.897998	0	0	0	0.390312	0	0	0		0.00897886	0.922859	0.0142929	0.00248204	0.00506925	0.0463177
720575940620062288		1.55	0	44.2667	0	41.4667	0	15.8	0		0.739932	0	1.50407	0	2.12498	0	2.7374	0		0.109708	0.129356	0.73027	0.00158302	0.0109463	0.0181364
720575940611164770		1.52	0	0	0	1.33333	1.11765	0	0		0.754718	0	0	0	0.471405	0.32219	0	0		0.0194089	0.887047	0.0229162	0.00572038	0.00727051	0.0576368
720575940612952557		1.5	1	0	0	1.16667	0	0	0		0.583874	0	0	0	0.372678	0	0	0		0.0486699	0.083734	0.826299	0.000931093	0.0241692	0.016197
720575940615052812		1.5	0	0	0	1	1.25	0	0		0.600925	0	0	0	0	0.433013	0	0		0.0107986	0.640699	0.10182	0.000601799	0.178382	0.0676978
720575940615564959		1.5	1.11111	0	0	0	0	1	0		0.763763	0.31427	0	0	0	0	0	0		0.707175	0.132576	0.147051	0.00167201	0.00248741	0.00903872
720575940629804158		1.5	1	0	0	1	1	1	0		0.866025	0	0	0	0	0	0	0		0.0751137	0.106488	0.789321	0.00385011	0.00854113	0.0166863
720575940630839371		1.5	1	0	0	1	0	0	0		0.5	0	0	0	0	0	0	0		0.594862	0.200469	0.172143	0.00205959	0.0117485	0.0187189
720575940633293025		1.47826	0	0	0	0	0	0	0		0.580072	0	0	0	0	0	0	0		0.545795	0.109821	0.307069	0.000957136	0.0158498	0.0205081
720575940610232274	gnome_l	1.47619	0	0	0	1.3	0	0	0		0.663257	0	0	0	0.9	0	0	0		0.215264	0.067501	0.628605	0.000747694	0.0334347	0.0544474
720575940618864725	Salivary MN13_l	1.46667	0	0	0	1	1.33333	0	0		0.718022	0	0	0	0	0.471405	0	0		0.0889135	0.367153	0.140263	0.082309	0.259016	0.0623445
720575940621771041		1.44444	46.9667	0	0	1.14286	1	46.1667	46.5		0.598352	1.378	0	0	0.349927	0	1.12793	1.17615		0.625408	0.123567	0.212597	0.00289666	0.00868551	0.0268455
720575940631714119		1.4375	0	0	0	1	0	0	0		0.609175	0	0	0	0	0	0	0		0.455867	0.151437	0.33819	0.00887544	0.0104816	0.0351488
720575940627083294		1.40909	6	0	0	1.7037	1.57143	7.66667	1		0.491666	1.57056	0	0	0.89504	0.728431	1.19257	0		0.0135258	0.869188	0.0284569	0.00593064	0.0171596	0.065739
720575940611015122	Zorro_r	1.35714	5.03333	0	0	1.85185	5.13333	8.63333	10.3333		0.479157	1.74133	0	0	0.970059	1.62754	2.56233	2.18072		0.0272639	0.722241	0.10936	0.0058984	0.0403974	0.0948401
720575940630094652	hound_r	1.35294	1	0	0	1.33333	1	1	0		0.477885	0	0	0	0.471405	0	0	0		0.0182932	0.0870359	0.0672552	0.00315352	0.312104	0.512158
720575940624163303	trident_r	1.3125	1.4375	0	0	0	0	1	0		0.463512	0.998045	0	0	0	0	0	0		0.672693	0.0942524	0.208616	0.00159264	0.00849612	0.0143492
720575940640839120		1.30769	0	0	0	0	0	0	0		0.461538	0	0	0	0	0	0	0		0.133115	0.112634	0.722721	0.00185513	0.00943105	0.0202437
720575940630580854		1.29412	0	0	0	0	0	0	0		0.455645	0	0	0	0	0	0	0		0.18602	0.635895	0.0973387	0.0104794	0.0378158	0.0324502
720575940614386070		1.25	2	0	0	0	1	1	0		0.433013	1.13137	0	0	0	0	0	0		0.169317	0.455151	0.138819	0.0490467	0.129673	0.0579936
720575940615811670		1.25	0	0	1.08333	1.2	1.5	0	0		0.53619	0	0	0.276385	0.4	0.74162	0	0		0.00949375	0.909971	0.0112426	0.00138021	0.0282964	0.0396161
720575940624366845		1.25	0	0	0	0	0	0	0		0.433013	0	0	0	0	0	0	0		0.677307	0.123805	0.169442	0.00277092	0.0113628	0.0153125
720575940626860421		1.25	0	0	0	0	0	0	0		0.433013	0	0	0	0	0	0	0		0.124425	0.0807155	0.764906	0.00486224	0.00935785	0.0157328
720575940627446661		1.25	0	0	0	1	1.25	0	0		0.559017	0	0	0	0	0.433013	0	0		0.0340402	0.633954	0.129574	0.00178692	0.0838167	0.116829
720575940623478115		1.23077	0	0	0	1	0	0	0		0.421325	0	0	0	0	0	0	0		0.587659	0.138288	0.237564	0.00180743	0.0107655	0.0239159
720575940630488540		1.23077	0	0	0	1.4	1	0	0		0.421325	0	0	0	0.8	0	0	0		0.69841	0.1216	0.153231	0.00129674	0.00693229	0.0185305
720575940631994728		1.21429	1	0	0	0	0	0	0		0.557875	0	0	0	0	0	0	0		0.586332	0.102735	0.28994	0.00132218	0.00659089	0.0130797
720575940629239934		1.1875	1.16667	0	0	0	0	0	0		0.390312	0.372678	0	0	0	0	0	0		0.506016	0.0721227	0.383135	0.00283728	0.0148819	0.0210075
720575940619455879	Salivary MN13_r	1.18182	0	0	0	1	0	0	0		0.385695	0	0	0	0	0	0	0		0.107923	0.237142	0.165408	0.115587	0.30419	0.0697494
720575940626478082		1.16667	4.13333	0	0	0	0	1	0		0.372678	1.45449	0	0	0	0	0	0		0.149533	0.0971667	0.727943	0.00423468	0.00616631	0.0149557
720575940629508599		1.16667	1	0	0	0	0	0	0		0.372678	0	0	0	0	0	0	0		0.568995	0.267932	0.143709	0.00128925	0.00607224	0.0120028
720575940637360730	fluff_r	1.16667	0	0	0	0	0	0	0		0.372678	0	0	0	0	0	0	0		0.730044	0.10364	0.125651	0.00190013	0.00818658	0.030578
720575940614660519	justice_r	1.14286	26.6667	0	0	0	1	16.3	28.0333		0.349927	1.75752	0	0	0	0	1.44106	1.64283		0.0144745	0.0386632	0.0603853	0.00802768	0.177823	0.700626
720575940639170723		1.14286	0	0	0	1	1.18182	0	0		0.349927	0	0	0	0	0.385695	0	0		0.0165698	0.920662	0.0218438	0.00361834	0.00610795	0.0311977
720575940629812346		1.13333	0	0	0	1	1	0	0		0.339935	0	0	0	0	0	0	0		0.0155261	0.921151	0.0175843	0.00445095	0.013117	0.0281711
720575940612289010	kelp_b_l	1.125	0	0	0	1.75	0	0	0		0.330719	0	0	0	1.29904	0	0	0		0.0131245	0.0561604	0.180143	0.00102848	0.437975	0.311568
720575940614352278		1.125	1.92	0	0	0	0	1	0		0.330719	0.934666	0	0	0	0	0	0		0.115971	0.219337	0.584589	0.00443019	0.0436661	0.0320061
720575940620297819		1.125	1.3	0	0	0	0	1	0		0.330719	0.458258	0	0	0	0	0	0		0.0592857	0.0569947	0.858443	0.00198594	0.00871638	0.014574
720575940623637226		1.125	1.2	0	0	0	0	1	0		0.330719	0.541603	0	0	0	0	0	0		0.0663297	0.135112	0.755756	0.00234113	0.0221059	0.0183553
720575940629664768		1.125	0	0	0	1	1	0	0		0.330719	0	0	0	0	0	0	0		0.652986	0.204564	0.106352	0.00374633	0.00764506	0.0247075
720575940633373651		1.125	1	0	0	0	0	1	0		0.330719	0	0	0	0	0	0	0		0.0395456	0.72875	0.121497	0.00379349	0.013755	0.0926591
720575940633316563		1.11111	0	0	0	1	1	0	0		0.31427	0	0	0	0	0	0	0		0.0170694	0.900575	0.0208257	0.0071775	0.00957944	0.0447733
720575940635451546		1.11111	0	0	0	1	1	0	0		0.31427	0	0	0	0	0	0	0		0.889473	0.048358	0.0546665	0.00119819	0.00307756	0.00322695
720575940612364530		1.1	2.07143	0	0	0	0	1	0		0.3	1.13164	0	0	0	0	0	0		0.0237266	0.918225	0.0168926	0.00530836	0.0136536	0.0221937
720575940647228468		1.09091	2.25	0	0	0	0	2	0		0.28748	1.18397	0	0	0	0	0	0		0.0512866	0.869279	0.0291326	0.00764239	0.0260914	0.0165678
720575940620474278		1.08333	0	0	0	1	1	0	0		0.276385	0	0	0	0	0	0	0		0.790432	0.0707991	0.122586	0.00144049	0.00603486	0.00870695
720575940624310857		1.08333	0	0	0	1	1	0	0		0.276385	0	0	0	0	0	0	0		0.0172591	0.751444	0.0166134	0.00158139	0.114632	0.0984705
720575940632134227	fluff_l	1.08333	1	0	0	0	0	0	0		0.276385	0	0	0	0	0	0	0		0.682727	0.133414	0.135803	0.000960955	0.0100494	0.037046
720575940635211115		1.08333	0	0	0	1	1	0	0		0.276385	0	0	0	0	0	0	0		0.777666	0.0816176	0.125162	0.00161804	0.00409131	0.00984503
720575940621057702		1.06667	0	0	0	1	1	0	0		0.249444	0	0	0	0	0	0	0		0.818895	0.0640154	0.100515	0.00266832	0.00520082	0.00870488
720575940607689394		1	0	0	0	1	1	0	0		0	0	0	0	0	0	0	0		0.879751	0.0707451	0.0433923	0.00072372	0.00163202	0.0037555
720575940610173048		1	0	0	0	0	1	0	0		0	0	0	0	0	0	0	0		0.0310647	0.821972	0.0293196	0.00807499	0.0512172	0.0583516
720575940611549902		1	40.4	0	0	0	0	40.0667	38.4333		0	1.05198	0	0	0	0	0.963789	1.08577		0.581342	0.205098	0.178282	0.00268868	0.00586948	0.0267195
720575940611772083		1	1	0	0	0	0	1	0		0	0	0	0	0	0	0	0		0.0375428	0.63259	0.05002	0.00608853	0.182343	0.0914154
720575940611988197		1	0	0	0	0	0	0	0		0	0	0	0	0	0	0	0		0.0135093	0.869356	0.0053951	0.00163025	0.0493674	0.0607415
720575940612537061		1	1	0	0	0	0	0	0		0	0	0	0	0	0	0	0		0.784012	0.0628462	0.129128	0.00225701	0.00637953	0.0153772
720575940614187006		1	1	0	0	0	0	0	0		0	0	0	0	0	0	0	0		0.0332932	0.626485	0.0536237	0.0044285	0.142619	0.13955
720575940617497437	planter_r	1	1.2	0	0	0	0	0	0		0	0.541603	0	0	0	0	0	0		0.108888	0.194183	0.674253	0.00115069	0.011854	0.00967112
720575940618800064		1	0	0	0	1	0	0	0		0	0	0	0	0	0	0	0		0.0327775	0.0461962	0.851272	0.0020652	0.028769	0.0389196
720575940620271636		1	0	0	0	0	0	0	0		0	0	0	0	0	0	0	0		0.0204374	0.808657	0.0362092	0.00216759	0.0456692	0.0868594
720575940620292116		1	0	0	0	0	0	0	0		0	0	0	0	0	0	0	0		0.734426	0.145275	0.0984193	0.00233063	0.00492683	0.0146222
720575940620473547		1	0	0	0	0	0	0	0		0	0	0	0	0	0	0	0		0.546599	0.072335	0.365854	0.000744636	0.00510123	0.00936663
720575940621577036		1	0	0	0	0	0	0	0		0	0	0	0	0	0	0	0		0.0472235	0.113643	0.775384	0.00108663	0.0323241	0.0303387
720575940625612474		1	1.64286	0	0	0	0	0	0		0	0.894997	0	0	0	0	0	0		0.185834	0.351616	0.0844889	0.020864	0.221045	0.136152
720575940626289021		1	0	0	0	0	0	0	0		0	0	0	0	0	0	0	0		0.813773	0.0732336	0.0993819	0.00307719	0.00277432	0.00776041
720575940626999464		1	0	0	0	1	0	0	0		0	0	0	0	0	0	0	0		0.0574963	0.110323	0.779803	0.00104248	0.031966	0.019369
720575940627814728		1	0	0	0	0	0	0	0		0	0	0	0	0	0	0	0		0.0204886	0.860158	0.0167406	0.00552328	0.0287152	0.0683741
720575940627828296		1	3.13333	0	0	0	0	1.21429	1.11111		0	1.43139	0	0	0	0	0.410326	0.31427		0.036301	0.76761	0.0693692	0.00875165	0.00992761	0.108041
720575940628995331		1	1.5	0	0	0	0	1	0		0	0.583874	0	0	0	0	0	0		0.021228	0.784678	0.0709513	0.0018861	0.0272875	0.0939692
720575940629744599		1	4.8	0	0	1	0	0	0		0	1.19443	0	0	0	0	0	0		0.0215681	0.0412642	0.372894	0.0447388	0.33025	0.189285
720575940630233404		1	1.95238	0	1	0	1.63158	1	1		0	1.21405	0	0	0	1.0863	0	0		0.206929	0.423595	0.257393	0.00429393	0.0686848	0.0391046
720575940630695798		1	0	0	0	0	0	0	0		0	0	0	0	0	0	0	0		0.0888249	0.310649	0.352804	0.0115134	0.0980756	0.138133
720575940631629160		1	0	0	0	0	1	0	0		0	0	0	0	0	0	0	0		0.0524632	0.746312	0.0284287	0.00405307	0.0983924	0.070351
720575940631989352		1	0	0	0	0	0	0	0		0	0	0	0	0	0	0	0		0.670515	0.0528719	0.251569	0.00150387	0.00819798	0.0153427
720575940632659404		1	0	0	0	0	0	0	0		0	0	0	0	0	0	0	0		0.812828	0.0770241	0.0930541	0.00150768	0.00334598	0.0122403
720575940633308371		1	1.5	0	0	0	0	0	0		0	0.866025	0	0	0	0	0	0		0.329867	0.178747	0.376401	0.00265055	0.0533255	0.0590083
720575940635166571	bluebell_r	1	0	0	0	0	0	0	0		0	0	0	0	0	0	0	0		0.566837	0.199253	0.217549	0.00126978	0.00596245	0.00912895
720575940635611316		1	1	0	0	0	0	0	0		0	0	0	0	0	0	0	0		0.567315	0.0803367	0.331324	0.00109114	0.00676302	0.01317
720575940636346487		1	31.5333	0	0	0	0	20.1667	23.7667		0	1.335	0	0	0	0	2.19216	1.45335		0.0152515	0.799274	0.0327753	0.00182226	0.0291378	0.121739
720575940637656286		1	1.18182	0	0	0	0	1	0		0	0.385695	0	0	0	0	0	0		0.0500039	0.78388	0.0566924	0.0019741	0.0158602	0.0915892
720575940648864633	gnome_r	1	0	0	0	1	0	0	0		0	0	0	0	0	0	0	0		0.151192	0.060093	0.675287	0.00116254	0.0471752	0.0650904
720575940655011489		1	0	0	0	1	1	0	0		0	0	0	0	0	0	0	0		0.0307664	0.778425	0.104423	0.00972245	0.00828352	0.0683791
720575940660219521		1	1	0	0	0	0	0	0		0	0	0	0	0	0	0	0		0.634994	0.18899	0.160127	0.00105265	0.00615318	0.00868355
720575940660220289		1	0	0	0	0	0	0	0		0	0	0	0	0	0	0	0		0.435665	0.184352	0.324822	0.00125071	0.0295115	0.0243983
720575940602353632	bitter_l_8	0	0	92.9667	0	92.9	0	91.5667	0		0	0	11.1728	0	8.76489	0	9.77304	0		0.0258577	0.691083	0.0123758	0.00595334	0.161184	0.103546
720575940604027168	bitter_l_1	0	0	96.3333	0	93.6	0	95.2	0		0	0	11.7426	0	8.17557	0	9.95456	0		0.0242612	0.398045	0.0424055	0.00310671	0.315378	0.216803
720575940604516524		0	0	0	1.61905	0	1.57143	0	1.72727		0	0	0	0.575383	0	0.659829	0	0.686349		0.0175383	0.848565	0.0573184	0.03118	0.00300253	0.0423961
720575940604891360		0	0	0	8.46667	0	10	0	10.3667		0	0	0	2.14061	0	1.87972	0	1.68292		0.455138	0.36837	0.0918884	0.00139927	0.0433778	0.0398264
720575940605158572		0	0	4.6	0	4.5	0	13.5667	0		0	0	1.70489	0	1.72723	0	1.72595	0		0.57196	0.25356	0.0790226	0.000395314	0.024876	0.0701858
720575940605162924		0	33.5667	0	0	0	0	34.6	31.5667		0	1.43023	0	0	0	0	1.33167	1.20231		0.0138981	0.555204	0.0348389	0.00374473	0.33749	0.0548244
720575940606002609	water_l_4	0	212.333	0	0	0	0	215.167	216.3		0	14.4875	0	0	0	0	17.8477	14.7403		0.021925	0.552953	0.0321185	0.00208917	0.16998	0.220935
720575940606182758		0	0	0	0	0	0	0	1		0	0	0	0	0	0	0	0		0.117895	0.125296	0.724484	0.00821318	0.00622227	0.0178901
720575940606388146		0	1	0	0	0	0	0	0		0	0	0	0	0	0	0	0		0.123452	0.182531	0.655533	0.00267893	0.00956496	0.0262394
720575940606391218		0	1	0	0	0	0	0	0		0	0	0	0	0	0	0	0		0.187065	0.107912	0.675683	0.0107702	0.00401871	0.0145504
720575940607253170		0	1.82609	0	0	0	0	1.73684	1		0	1.0489	0	0	0	0	0.784193	0		0.508996	0.171324	0.190679	0.00169488	0.0340123	0.0932943
720575940608188427		0	1.42857	0	0	0	0	0	0		0	0.728431	0	0	0	0	0	0		0.0486019	0.77649	0.0976185	0.00287445	0.0420921	0.0323229
720575940608239371		0	0	0	1	0	0	0	0		0	0	0	0	0	0	0	0		0.0144906	0.568174	0.0619293	0.0008748	0.224581	0.12995
720575940610259370	bitter_l_13	0	0	94.1333	0	92.9333	0	91.6333	0		0	0	8.26129	0	10.5481	0	11.649	0		0.0327192	0.588907	0.0376289	0.00342919	0.133863	0.203453
720575940610481370	bitter_l_7	0	0	92.1	0	93.2	0	95.1333	0		0	0	8.81041	0	10.7747	0	10.0158	0		0.0180596	0.345002	0.0643106	0.00113041	0.369994	0.201503
720575940610483162	bitter_l_19	0	0	95.2	0	92.4	0	93.2333	0		0	0	8.84835	0	9.04655	0	10.3495	0		0.0146131	0.321078	0.141793	0.00224057	0.349681	0.170594
720575940610683315	Ir94e_l_8	0	0	0	116.3	0	114.967	0	114.867		0	0	0	12.111	0	9.77576	0	9.83441		0.0415855	0.46541	0.0399678	0.00880112	0.227113	0.217122
720575940610690372	marge_a_l	0	0	28.2	0	28.0333	1.33333	37.4	2		0	0	1.57903	0	3.38116	0.471405	1.58325	0.690066		0.16535	0.0912886	0.680693	0.00449772	0.0171319	0.0410382
720575940610956334	turner_a_l	0	0	0	0	0	0	1.61905	0		0	0	0	0	0	0	0.843812	0		0.850812	0.0222147	0.118555	0.00349835	0.00144507	0.00347475
720575940611149922		0	0	5.23333	1	7.53333	1	3.93333	1		0	0	1.72595	0	1.94479	0	1.8427	0		0.053524	0.0823144	0.787869	0.000965485	0.0277036	0.0476239
720575940611151406		0	0	0	0	1	0	0	0		0	0	0	0	0	0	0	0		0.0124843	0.9095	0.0143207	0.00367811	0.00745154	0.0525651
720575940611442296		0	1	0	0	0	0	1	0		0	0	0	0	0	0	0	0		0.0110904	0.874354	0.0290857	0.00212019	0.0270144	0.0563358
720575940611755157		0	0	0	1.2	0	1	0	1		0	0	0	0.4	0	0	0	0		0.00939453	0.920327	0.018571	0.0128421	0.0067544	0.032111
720575940611858906		0	59.1333	0	0	0	0	57.2	58.6333		0	1.38404	0	0	0	0	1.30128	1.47158		0.0111135	0.768796	0.0628283	0.00120122	0.0797146	0.0763462
720575940612336819		0	1.5	0	0	0	0	0	0		0	0.5	0	0	0	0	0	0		0.00877298	0.926171	0.0106318	0.00238824	0.00266974	0.0493667
720575940612443890		0	0	0	0	0	0	1.09091	1.125		0	0	0	0	0	0	0.28748	0.330719		0.703364	0.121744	0.146042	0.00254871	0.00615594	0.0201453
720575940612579053	water_l_13	0	215.233	0	0	0	0	219.633	217.6		0	15.1738	0	0	0	0	16.6863	13.8314		0.0901294	0.445159	0.271776	0.00218623	0.0684242	0.122325
720575940612648106	fudog_l	0	104.7	0	0	0	0	104.267	105.1		0	1.50886	0	0	0	0	1.31487	1.2741		0.00827162	0.930064	0.00458109	0.00297182	0.00919731	0.0449143
720575940612711859		0	0	0	0	0	0	0	1.2		0	0	0	0	0	0	0	0.4		0.00640239	0.172796	0.0802314	0.00557279	0.645714	0.0892835
720575940612920386	Ir94e_l_10	0	0	0	114.867	0	114.033	0	113.267		0	0	0	9.61503	0	10.4705	0	12.6067		0.0550005	0.577587	0.0687482	0.00523025	0.0533888	0.240045
720575940612950568	water_l_14	0	215.867	0	0	0	0	210.533	218.933		0	13.8654	0	0	0	0	12.2739	13.8875		0.103886	0.376489	0.342215	0.00690353	0.056822	0.113685
720575940613061118	bitter_l_0	0	0	93.4333	0	94.5	0	91.4	0		0	0	8.11042	0	6.0208	0	9.14549	0		0.0188504	0.349307	0.1936	0.000445812	0.306174	0.131622
720575940613786774	water_l_8	0	214.633	0	0	0	0	213.667	214.867		0	14.0463	0	0	0	0	15.6872	13.9922		0.0140112	0.504936	0.0389315	0.012139	0.265942	0.16404
720575940613898449		0	10.9	0	0	0	0	11.9667	11.5		0	1.13578	0	0	0	0	1.32874	1.05672		0.0661934	0.152809	0.742391	0.00678801	0.00770304	0.0241157
720575940613996959	water_l_6	0	217.533	0	0	0	0	214.067	215.033		0	13.8365	0	0	0	0	13.0024	11.8673		0.0216509	0.435863	0.0249592	0.00193301	0.28669	0.228903
720575940614087219		0	1	0	0	0	0	0	0		0	0	0	0	0	0	0	0		0.780779	0.0985218	0.0901593	0.0182001	0.00300037	0.0093398
720575940614139089		0	0	14.9	0	13.2667	0	16.7333	0		0	0	1.64012	0	1.8427	0	1.56915	0		0.00829004	0.820118	0.124849	0.00209441	0.0175706	0.0270781
720575940614211295	Ir94e_l_0	0	0	0	114	0	113.1	0	111.233		0	0	0	9.60902	0	8.21929	0	9.38326		0.047541	0.64711	0.0726245	0.00577537	0.0387062	0.188243
720575940614273292	Ir94e_l_17	0	0	0	115.7	0	115.067	0	109.933		0	0	0	8.38312	0	11.75	0	9.20483		0.030225	0.706747	0.0473366	0.00400313	0.0475469	0.164142
720575940614281266	bitter_l_11	0	0	96	0	90.1333	0	95.8	0		0	0	9.55336	0	6.82023	0	9.5861	0		0.023126	0.303464	0.0449731	0.0120418	0.435436	0.180958
720575940614418794		0	0	0	0	0	0	1.44444	0		0	0	0	0	0	0	0.496904	0		0.00708705	0.148382	0.0131723	0.00590776	0.795438	0.0300128
720575940614467751		0	20.4667	0	0	0	0	20.7	23.5333		0	1.40791	0	0	0	0	1.15902	1.0562		0.0229857	0.843111	0.0244425	0.0101731	0.0402482	0.0590391
720575940614483879		0	20	0	0	0	0	18.8333	19.6333		0	0.856349	0	0	0	0	0.859586	0.604612		0.103523	0.0898597	0.755895	0.00317401	0.00761977	0.0399284
720575940614635175		0	0	106.467	113.667	101.267	109.167	91.6667	100.133		0	0	2.23209	2.28522	2.756	2.19216	3.0037	2.78966		0.54931	0.236752	0.0790006	0.00217605	0.0390121	0.0937496
720575940614736290		0	0	3.63333	1.46154	1	1	0	0		0	0	1.51621	0.795698	0	0	0	0		0.0940789	0.0963942	0.786015	0.00196401	0.00629411	0.0152535
720575940614916725		0	0	0	1	0	0	0	0		0	0	0	0	0	0	0	0		0.0279119	0.501613	0.0988642	0.000994401	0.203335	0.167281
720575940614965691	aster_a_l	0	0	1.55556	1	1.41667	1	0	0		0	0	0.761739	0	0.862007	0	0	0		0.0220212	0.28038	0.368412	0.00102318	0.292957	0.0352067
720575940615036319		0	0	0	0	1	0	0	0		0	0	0	0	0	0	0	0		0.123826	0.0693352	0.769739	0.0030441	0.0089924	0.0250631
720575940615044502		0	1.30769	0	0	0	0	0	0		0	0.461538	0	0	0	0	0	0		0.327401	0.0877345	0.515901	0.000304227	0.0327862	0.0358736
720575940615089369	Ir94e_l_13	0	0	0	116.467	0	115.7	0	114.933		0	0	0	9.09114	0	12.367	0	9.87567		0.0365801	0.701306	0.0439204	0.00365615	0.0362919	0.178245
720575940615274425	Ir94e_l_2	0	0	0	109	0	112.9	0	114.4		0	0	0	9.70223	0	11.1993	0	9.46784		0.0182813	0.777826	0.0228665	0.0017473	0.0837978	0.0954807
720575940615292895		0	0	1	0	0	0	0	0		0	0	0	0	0	0	0	0		0.0134541	0.717423	0.00911682	0.00134599	0.214533	0.0441275
720575940615495839		0	0	0	0	0	0	1	0		0	0	0	0	0	0	0	0		0.65538	0.176902	0.140902	0.00145626	0.00530126	0.0200582
720575940616167730		0	29.6667	0	0	0	0	25.8	26.7		0	1.10554	0	0	0	0	0.832666	0.781025		0.0675711	0.104674	0.777195	0.00249136	0.0184754	0.0295938
720575940616177458	water_l_3	0	215.5	0	0	0	0	213.433	215.733		0	13.7883	0	0	0	0	14.2868	11.9943		0.0280755	0.424538	0.030229	0.00215148	0.312583	0.202423
720575940616673366		0	31	0	0	0	0	31.3333	34.5333		0	1.23828	0	0	0	0	1.29957	1.28409		0.0116503	0.805635	0.0492993	0.0124008	0.0457273	0.0752877
720575940616759014		0	0	0	1	0	1	0	1		0	0	0	0	0	0	0	0		0.0157635	0.938296	0.00896127	0.0173125	0.00236618	0.0173009
720575940616921152		0	1	0	1.46154	1	1.16667	7.6	8.96667		0	0	0	0.634324	0	0.372678	2.16949	1.95761		0.0133998	0.818661	0.0122894	0.00171157	0.0718348	0.082103
720575940616987097		0	2	0	0	0	0	1.75	1.85185		0	0.919866	0	0	0	0	0.622495	0.847817		0.0769337	0.158512	0.719735	0.00524198	0.0155998	0.0239777
720575940617094208	bitter_l_9	0	0	93.6	0	93.4	0	93.9667	0		0	0	7.74855	0	6.74092	0	7.63974	0		0.0300637	0.556301	0.030028	0.00584949	0.23319	0.144568
720575940617672920		0	1	0	0	0	0	0	0		0	0	0	0	0	0	0	0		0.163315	0.113893	0.700407	0.0051971	0.00438833	0.0128001
720575940617678566		0	0	0	0	0	0	1.09091	1.125		0	0	0	0	0	0	0.28748	0.330719		0.0256161	0.810108	0.0847505	0.00798909	0.00584854	0.0656873
720575940617755220	tulip_r	0	30.3	0	0	0	0	26.2333	27		0	1.03763	0	0	0	0	0.882547	0.730297		0.0270361	0.73046	0.0198837	0.00331104	0.119412	0.0998976
720575940617857694	water_l_9	0	216.1	0	0	0	0	215.8	220.233		0	11.394	0	0	0	0	15.2718	15.7156		0.0278535	0.587886	0.0351599	0.0091298	0.14795	0.192021
720575940618153105		0	1	0	0	0	0	0	0		0	0	0	0	0	0	0	0		0.890849	0.0508855	0.0404858	0.0145765	0.000817899	0.00238573
720575940618600246		0	0	0	0	0	0	1	0		0	0	0	0	0	0	0	0		0.231584	0.338437	0.248435	0.0138525	0.10407	0.0636225
720575940618600651	bitter_l_15	0	0	94.1667	0	92.9	0	92.6333	0		0	0	10.1689	0	10.5209	0	7.55638	0		0.0147012	0.303492	0.108551	0.00136241	0.414923	0.15697
720575940618859480		0	1.88	0	0	0	0	1	0		0	0.95163	0	0	0	0	0	0		0.00844575	0.907976	0.00673897	0.00322228	0.0199535	0.0536639
720575940618936710		0	30.1333	0	0	0	0	26.1	26.9333		0	0.921352	0	0	0	0	0.789515	0.771722		0.0186702	0.333754	0.0482909	0.000468753	0.531205	0.0676121
720575940619028208	bitter_l_17	0	0	93.4333	0	89.9667	0	92.4333	0		0	0	10.3559	0	8.03527	0	11.7974	0		0.0256441	0.411069	0.0660573	0.00555229	0.254989	0.236689
720575940619197093	bitter_l_20	0	0	92	0	95.0333	0	94.1	0		0	0	10.5546	0	8.94607	0	9.41754	0		0.0140781	0.385988	0.10284	0.00214307	0.353506	0.141444
720575940619387814	Ir94e_l_12	0	0	0	115	0	113.467	0	114.167		0	0	0	9.47277	0	9.21135	0	11.2549		0.144355	0.273128	0.498032	0.00139579	0.0274532	0.0556355
720575940619453831	aster_b_l	0	0	1	0	3	0	0	0		0	0	0	0	0	0	0	0		0.020318	0.333599	0.276045	0.0015268	0.327927	0.0405843
720575940619696731		0	40.9	0	0	0	0	39.6	39.8333		0	1.24766	0	0	0	0	0.916515	0.859586		0.239603	0.0778249	0.606878	0.0650708	0.00214014	0.00848332
720575940620061793	tulip_l	0	67.3	0	0	0	0	66.7333	66.0667		0	0.781025	0	0	0	0	1.03064	0.81377		0.0260058	0.756991	0.0207958	0.00127635	0.101375	0.0935564
720575940620096171	hyacinth_c_l	0	11.0667	0	0	0	0	11.5667	11.5		0	1.48174	0	0	0	0	1.30852	1.56525		0.0146581	0.0550313	0.196039	0.000522499	0.283249	0.4505
720575940620124143		0	1	0	0	0	0	0	0		0	0	0	0	0	0	0	0		0.00476934	0.966819	0.00439351	0.00861667	0.00221486	0.0131871
720575940620260773		0	41.3333	0	0	0	0	41.2667	47.1		0	1.0435	0	0	0	0	0.963789	1.55671		0.0700363	0.0882516	0.799741	0.00425506	0.0116966	0.0260189
720575940620301588		0	2.73333	0	0	0	0	1.21429	1.11111		0	1.28927	0	0	0	0	0.410326	0.31427		0.71321	0.131893	0.138328	0.00187762	0.00411855	0.0105724
720575940620353300		0	0	0	1.46154	1	1.2	2.32143	6.06667		0	0	0	0.634324	0	0.4	1.31077	2.22011		0.753596	0.117975	0.116146	0.00143619	0.00343062	0.00741554
720575940620441024	tophat_a_r	0	29.4	0	0	0	0	39.2333	24.0667		0	0.879394	0	0	0	0	0.882547	1.20922		0.884613	0.0541355	0.04738	0.00114309	0.00313329	0.00959537
720575940620445062		0	121.567	0	7.6	0	11.8	121.6	128.567		0	1.92671	0	1.99332	0	1.66132	2.1848	2.31924		0.0158448	0.957513	0.00434196	0.00653953	0.00258622	0.0131745
720575940620506049		0	0	0	1.16667	0	1.3	0	8.2		0	0	0	0.372678	0	0.458258	0	1.4		0.377032	0.0277532	0.577533	0.000869469	0.00355603	0.0132557
720575940620553094		0	0	105.367	119.433	97.7	113.7	87.1333	104.9		0	0	1.99137	2.23134	2.9	2.42418	2.57854	2.80891		0.539199	0.23746	0.0741054	0.00204675	0.044869	0.102319
720575940620633070		0	38.7	0	1	0	1	39.6667	43.5333		0	0.971253	0	0	0	0	0.869227	1.0873		0.723504	0.12393	0.11448	0.00209665	0.0079905	0.0279988
720575940621008895	bitter_l_3	0	0	96.4667	0	93.4667	0	96.5333	0		0	0	8.95817	0	10.8066	0	8.46063	0		0.0349814	0.518184	0.0389556	0.00279828	0.215467	0.189614
720575940621089741	brontosaraus_f_l	0	0	13.1667	0	15.4	0	17.8667	0		0	0	1.55099	0	1.47422	0	1.7075	0		0.0212536	0.755797	0.0657838	0.0106072	0.0637603	0.0827986
720575940621218694	pringle_r	0	0	0	78.8667	0	79.6333	0	81		0	0	0	1.60693	0	1.70261	0	1.80739		0.142564	0.0921677	0.746284	0.00457406	0.00446511	0.00994416
720575940621307713		0	1	0	0	0	0	0	0		0	0	0	0	0	0	0	0		0.162385	0.562579	0.168584	0.00879374	0.0463202	0.0513385
720575940621329328		0	26.2333	0	0	0	0	30.4	8.1		0	1.60589	0	0	0	0	1.51877	1.73877		0.0274081	0.675267	0.0844616	0.00399027	0.0487226	0.160151
720575940621345012		0	1	0	0	0	0	1	0		0	0	0	0	0	0	0	0		0.0154129	0.636666	0.030012	0.00383321	0.199488	0.114589
720575940621375231	Ir94e_l_4	0	0	0	113.1	0	117.333	0	114.933		0	0	0	9.45992	0	11.7284	0	9.73288		0.0377949	0.610026	0.0356959	0.00586071	0.101456	0.209167
720575940621442124		0	0	0	0	0	0	1	0		0	0	0	0	0	0	0	0		0.0766805	0.0899019	0.782752	0.00219911	0.0157882	0.0326786
720575940621736669		0	0	1.1	0	1.14286	0	1	0		0	0	0.3	0	0.349927	0	0	0		0.0537483	0.0782684	0.793893	0.000851454	0.0297012	0.0435376
720575940621778381	bitter_l_4	0	0	93.4	0	93.4	0	93.3333	0		0	0	9.30806	0	7.86808	0	7.4625	0		0.0188948	0.355156	0.111314	0.000727661	0.373693	0.140214
720575940621833281		0	1	0	0	0	0	0	0		0	0	0	0	0	0	0	0		0.655333	0.0967977	0.22812	0.00120333	0.0057241	0.0128225
720575940621902085		0	0	1.42857	0	6.96667	0	1.35294	0		0	0	0.6227	0	1.79784	0	0.680932	0		0.673355	0.0772834	0.208996	0.00112625	0.0121171	0.0271227
720575940621953285		0	0	0	82.2333	0	82.7	0	82.6333		0	0	0	1.72595	0	2.01908	0	2.38723		0.11413	0.232506	0.595238	0.00241269	0.0108771	0.0448362
720575940622026245		0	1	0	0	0	0	0	0		0	0	0	0	0	0	0	0		0.00938009	0.932179	0.0128421	0.00243718	0.00357438	0.0395872
720575940622147873		0	1	0	0	0	0	0	0		0	0	0	0	0	0	0	0		0.391896	0.358042	0.223749	0.00257948	0.00914712	0.0145854
720575940622298631	bitter_l_5	0	0	95.6	0	93.7667	0	91.2667	0		0	0	8.99111	0	8.73187	0	8.37032	0		0.0206804	0.376402	0.0648726	0.0017122	0.300674	0.235658
720575940622335197		0	30.4333	0	0	0	0	26.3333	27.1333		0	1.05462	0	0	0	0	1.01105	0.718022		0.014643	0.844336	0.0225729	0.00183041	0.0303057	0.086312
720575940622486922	water_l_12	0	220.367	0	0	0	0	211.033	214.267		0	15.5166	0	0	0	0	13.9821	14.1961		0.110501	0.382864	0.32253	0.00540249	0.0683746	0.110327
720575940622537477		0	0	11.9333	0	15.9667	0	18.4333	0		0	0	1.8607	0	2.00804	0	1.45335	0		0.412686	0.285384	0.262508	0.00684955	0.0154397	0.017133
720575940622541005	tophat_a_l	0	40.8667	1	0	0	0	53.1	23.8667		0	1.0562	0	0	0	0	1.0116	1.85712		0.857812	0.0492345	0.0755489	0.00168532	0.00469686	0.0110228
720575940622869799		0	13.4333	0	0	0	0	13.4667	16.1		0	1.08577	0	0	0	0	1.40791	1.07548		0.0647369	0.039831	0.877492	0.00160864	0.00487181	0.0114601
720575940622902535	water_l_1	0	214.8	0	0	0	0	217.6	219.567		0	10.6533	0	0	0	0	14.4628	11.7521		0.0240756	0.498782	0.0263546	0.00817429	0.242795	0.199818
720575940623154712		0	0	11.6667	0	1	0	1	0		0	0	1.53478	0	0	0	0	0		0.72584	0.0914242	0.157709	0.000414509	0.00739745	0.0172151
720575940623208141		0	0	12.6667	0	16.0333	0	16.8333	0		0	0	1.57762	0	1.47158	0	1.77169	0		0.623259	0.164456	0.108427	0.00110422	0.0423123	0.0604413
720575940623260415		0	11.3	0	0	0	0	12.2667	11.6667		0	1.26886	0	0	0	0	1.36463	1.0435		0.0729034	0.0927468	0.809052	0.00117014	0.0038417	0.0202855
720575940623381286		0	0	41.1	0	42.6667	0	43.2333	0		0	0	1.79536	0	1.86786	0	1.80154	0		0.0765158	0.150769	0.53978	0.0125256	0.0625203	0.15789
720575940623449015		0	0	0	0	0	0	0	1		0	0	0	0	0	0	0	0		0.163749	0.227478	0.576359	0.00321701	0.00449048	0.0247066
720575940623525258		0	0	0	0	0	0	1	1.125		0	0	0	0	0	0	0	0.330719		0.117263	0.0773273	0.786179	0.00440913	0.00641688	0.00840438
720575940623617973		0	41.2	0	0	0	0	40	40.1667		0	1.42361	0	0	0	0	1	0.933928		0.00988205	0.965463	0.00352923	0.00589823	0.00273283	0.0124942
720575940623860202		0	1	0	0	0	0	1	0		0	0	0	0	0	0	0	0		0.0689668	0.665691	0.119028	0.0152554	0.0453032	0.0857561
720575940623993015		0	1	0	0	0	0	0	0		0	0	0	0	0	0	0	0		0.145051	0.542393	0.173133	0.00717137	0.0634534	0.0687984
720575940624014483		0	20.2667	0	0	0	0	19.7	19.8		0	0.727247	0	0	0	0	0.585947	0.541603		0.184907	0.155387	0.609891	0.00771277	0.00880469	0.0332978
720575940624079544	Ir94e_l_1	0	0	0	115.933	0	114.167	0	111		0	0	0	11.8207	0	9.31695	0	11.0875		0.051388	0.610104	0.0686807	0.00948318	0.0433856	0.216958
720575940624234254		0	0	0	63.2667	0	64.3667	0	62.2667		0	0	0	3.01035	0	2.71396	0	2.81583		0.0232914	0.924561	0.0147526	0.0167039	0.00235111	0.0183398
720575940624247787		0	21.4	0	1	0	1	21.6	23.6		0	1.87261	0	0	0	0	1.47422	2.72764		0.0952287	0.131192	0.715404	0.00430235	0.00796955	0.0459027
720575940624253991	mime_f_l	0	0	10.2333	0	9.43333	0	11.4333	0		0	0	2.27572	0	1.90933	0	2.29032	0		0.0104607	0.702865	0.0746822	0.000622999	0.119217	0.0921516
720575940624273149	mime_a_l	0	0	8	1.83333	8.7	1.21053	20.6	5.26667		0	0	1.73205	0.687184	1.96893	0.407682	1.87261	1.98214		0.0168558	0.464715	0.272791	0.000201672	0.17429	0.0711463
720575940624532408	hyacinth_c_r	0	11.2333	0	0	0	0	12.0667	11.9		0	1.54236	0	0	0	0	1.52607	1.7		0.00815167	0.017494	0.188316	0.000895399	0.332391	0.452752
720575940624604560	Ir94e_l_15	0	0	0	135	0	137.833	0	134.333		0	0	0	8.26236	0	10.4533	0	9.42455		0.0406582	0.582923	0.0349231	0.00266266	0.18169	0.157144
720575940624983480		0	1.5	0	1	0	1.47368	1	1		0	0.866025	0	0	0	0.818755	0	0		0.156918	0.501178	0.197105	0.00669159	0.0921402	0.045968
720575940625164558		0	0	0	0	0	1	0	0		0	0	0	0	0	0	0	0		0.0152984	0.512899	0.151229	0.00257523	0.18305	0.134948
720575940625203504	water_l_11	0	217.467	0	0	0	0	214.4	217.867		0	14.5939	0	0	0	0	13.4922	13.9827		0.0206884	0.519823	0.0187781	0.00199506	0.306537	0.132178
720575940625298276		0	0	0	0	0	1	0	1.33333		0	0	0	0	0	0	0	0.471405		0.00615752	0.945982	0.00797643	0.0146016	0.00327633	0.0220058
720575940625728551		0	0	33.9	0	19.3333	0	21.7667	0		0	0	2.07123	0	2.19596	0	2.60363	0		0.790101	0.0626425	0.124055	0.000499326	0.00643388	0.0162681
720575940625861168	water_l_5	0	217.533	0	0	0	0	214.233	213.633		0	14.5	0	0	0	0	13.8388	14.0724		0.0214709	0.560238	0.0187808	0.00304406	0.202749	0.193717
720575940626016017	Ir94e_l_5	0	0	0	116.233	0	114.4	0	114.767		0	0	0	10.7693	0	10.0618	0	9.60792		0.0282016	0.436351	0.0273152	0.0138299	0.264215	0.230088
720575940626085306		0	1.33333	0	0	0	0	0	0		0	0.471405	0	0	0	0	0	0		0.173854	0.455789	0.219556	0.0139468	0.0878843	0.0489688
720575940626148520		0	0	0	0	0	0	0	1		0	0	0	0	0	0	0	0		0.0243518	0.910386	0.0107069	0.029634	0.00195513	0.0229665
720575940626159306		0	1	0	0	0	0	0	0		0	0	0	0	0	0	0	0		0.0218092	0.880621	0.0316324	0.00406685	0.00913283	0.0527373
720575940626163658		0	1	0	0	0	0	1	0		0	0	0	0	0	0	0	0		0.695184	0.0783696	0.213198	0.0022121	0.00244701	0.00858993
720575940626241636	Ir94e_l_3	0	0	0	112.167	0	120.033	0	115.167		0	0	0	9.68877	0	8.40033	0	12.1136		0.0154574	0.666491	0.0173639	0.00427436	0.205208	0.0912059
720575940626287336	bitter_l_18	0	0	94.1333	0	95.8333	0	92.5	0		0	0	8.75494	0	10.3056	0	7.44648	0		0.0283592	0.462891	0.043538	0.00289999	0.272709	0.189603
720575940626390018	brontosaraus_b_l	0	0	1.75	0	1.31818	0	1.96429	0		0	0	0.661438	0	0.554843	0	1.01707	0		0.0116109	0.830431	0.023448	0.00845898	0.0662309	0.0598205
720575940626476305		0	18.9667	0	0	0	0	18.9	13.8		0	0.912262	0	0	0	0	0.869866	1.6207		0.3357	0.194069	0.318146	0.000481157	0.0665251	0.0850787
720575940626528252		0	0	0	0	0	0	1	1.125		0	0	0	0	0	0	0	0.330719		0.556497	0.11747	0.305965	0.00154558	0.00472967	0.013792
720575940626557442	bract_a_r	0	0	0	0	0	1	0	0		0	0	0	0	0	0	0	0		0.0161371	0.777673	0.0973812	0.00370863	0.0278477	0.0772526
720575940626741891		0	0	1	0	1	0	2.68966	0		0	0	0	0	0	0	1.2064	0		0.0284531	0.885747	0.0246585	0.00734248	0.0214242	0.0323743
720575940626780222		0	0	0	0	0	0	0	1		0	0	0	0	0	0	0	0		0.0279095	0.832044	0.064543	0.00846515	0.00863958	0.058399
720575940626856344		0	0	0	0	0	1	0	0		0	0	0	0	0	0	0	0		0.0136006	0.881649	0.0197415	0.0033643	0.0191729	0.0624717
720575940626919144		0	4.7	0	0	0	0	5.33333	7.76667		0	1.46401	0	0	0	0	1.65999	1.56383		0.0124066	0.845215	0.0381695	0.00218132	0.0231729	0.0788545
720575940627265265	Ir94e_l_11	0	0	0	124.2	0	126.5	0	125.6		0	0	0	9.00888	0	8.11891	0	11.9013		0.0350205	0.565006	0.0563868	0.00206464	0.149264	0.192258
720575940627404858		0	16.7333	0	0	0	0	16.7	17.6		0	1.18134	0	0	0	0	1.39403	1.54056		0.00794393	0.704675	0.0915532	0.00141408	0.118741	0.075673
720575940627419155		0	45.3667	0	0	0	0	45.0667	44.8		0	0.706321	0	0	0	0	0.628932	0.653197		0.392838	0.127201	0.413588	0.000303043	0.0262196	0.0398513
720575940627444490		0	1	0	3.10714	0	8.8	0	25.9667		0	0	0	1.04674	0	1.9218	0	2.04097		0.583254	0.165261	0.0996808	0.00129926	0.0296445	0.12086
720575940627578156	bitter_l_14	0	0	93.0333	0	91.6333	0	94	0		0	0	7.73944	0	9.74503	0	9.37017	0		0.0211667	0.332509	0.115298	0.000572136	0.357962	0.172491
720575940627582724		0	55.1	0	0	0	0	55.3333	58.1333		0	1.24766	0	0	0	0	1.57762	2.07739		0.0294109	0.879421	0.0110515	0.00453114	0.00316133	0.0724241
720575940627679765		0	60.3	0	1	0	1	60.4333	63.8		0	1.00499	0	0	0	0	1.08577	1.16619		0.0869661	0.122675	0.754585	0.00622433	0.00730051	0.022249
720575940627692048	bitter_l_16	0	0	94.5333	0	93.7	0	93.4333	0		0	0	8.233	0	8.44255	0	9.89169	0		0.0326427	0.464612	0.0517627	0.00171476	0.242377	0.206891
720575940627709956		0	0	16.9333	0	16.6667	0	21.3667	0		0	0	1.56915	0	1.83182	0	1.70261	0		0.0840157	0.0830428	0.771255	0.00181982	0.0194674	0.0403991
720575940627826760		0	1	0	0	0	0	0	0		0	0	0	0	0	0	0	0		0.0626601	0.761305	0.0889886	0.00381773	0.0505706	0.0326577
720575940627949626		0	1	0	0	0	0	0	0		0	0	0	0	0	0	0	0		0.192367	0.417913	0.358245	0.00617262	0.00557036	0.0197317
720575940628024107		0	0	1	0	1	0	1.38889	0		0	0	0	0	0	0	0.590564	0		0.0170205	0.852158	0.0333378	0.0104057	0.0366402	0.050438
720575940628071211		0	0	0	7.03333	0	8.23333	0	8.66667		0	0	0	1.9405	0	2.52565	0	2.4404		0.0114717	0.660877	0.167261	0.00111623	0.0988511	0.0604229
720575940628182910		0	0	0	18.9333	0	19.9	0	16.4333		0	0	0	2.12812	0	2.65016	0	2.39003		0.0168146	0.599334	0.0556745	0.0203276	0.117774	0.190074
720575940628198503	Ir94e_l_7	0	0	0	111.733	0	114.967	0	111.333		0	0	0	9.88916	0	11.3122	0	11.9954		0.0442201	0.635908	0.0547965	0.0065742	0.0662307	0.192271
720575940628386295	trumpet_l	0	0	4.36667	1.08333	1.61905	1	1.4	1		0	0	1.64283	0.276385	1.09005	0	0.489898	0		0.0140392	0.747316	0.0308732	0.00209935	0.108904	0.0967686
720575940628478736		0	79.2	0	7.56667	0	11.7667	79.3	74.9333		0	2.83314	0	1.99472	0	1.62652	2.69753	2.43493		0.296956	0.0571644	0.616697	0.020308	0.00161628	0.00725775
720575940628683063		0	0	46	38.6333	34.9667	27.9333	22.8667	10.6333		0	0	2.09762	1.51621	2.68928	2.74388	3.26326	2.61385		0.0193409	0.578562	0.113756	0.000388724	0.22975	0.0582015
720575940628784066		0	34.2667	0	0	0	0	31.3333	22.3		0	0.573488	0	0	0	0	0.869227	1.00499		0.42945	0.0985248	0.421621	0.000223916	0.0166324	0.0335479
720575940628832256	Ir94e_l_16	0	0	0	114.6	0	110.533	0	114.633		0	0	0	10.6258	0	9.27985	0	10.5971		0.16259	0.194859	0.572673	0.0009642	0.0282763	0.0406365
720575940629146711	bitter_l_6	0	0	92.3333	0	94.4667	0	92.4333	0		0	0	8.19892	0	9.70475	0	8.85695	0		0.0177889	0.341342	0.15049	0.000680163	0.291009	0.19869
720575940629211607	Ir94e_l_14	0	0	0	113.567	0	112.467	0	115.233		0	0	0	6.50478	0	10.3529	0	8.15141		0.0375532	0.610666	0.0731714	0.00481433	0.0659977	0.207797
720575940629752190		0	1.92	0	0	0	0	1.44444	2.07143		0	0.79599	0	0	0	0	0.496904	0.883523		0.0322561	0.916363	0.0155257	0.0177124	0.00819646	0.00994594
720575940629852866	water_l_16	0	219.8	0	0	0	0	215	218.033		0	10.7313	0	0	0	0	12.775	16.026		0.0519434	0.449854	0.255705	0.00419613	0.147373	0.090929
720575940630166583		0	60.2667	0	0	0	0	60.2667	63.6		0	0.997775	0	0	0	0	1.06249	1.11355		0.119894	0.154171	0.675319	0.00660543	0.0078302	0.03618
720575940630195909	bitter_l_12	0	0	97.3	0	92.9	0	94.7333	0		0	0	9.21285	0	10.3806	0	11.2426	0		0.035812	0.469211	0.054495	0.00325959	0.242048	0.195175
720575940630347628		0	40.1333	0	0	0	0	40.2	42.4333		0	0.669992	0	0	0	0	0.791623	0.843933		0.0670391	0.185891	0.718521	0.00207662	0.00396578	0.0225068
720575940630459244		0	0	0	0	0	0	1	1		0	0	0	0	0	0	0	0		0.0231638	0.927628	0.0104319	0.0155035	0.00449019	0.0187827
720575940630553415	water_l_0	0	212.933	0	0	0	0	212.067	214.667		0	15.8849	0	0	0	0	13.1781	12.9778		0.0195986	0.565273	0.0195064	0.00620408	0.201599	0.187819
720575940630672938		0	0	0	1.15385	0	1.07143	0	1		0	0	0	0.360801	0	0.257539	0	0		0.0116896	0.711428	0.109508	0.00086039	0.0995308	0.0669829
720575940630689644		0	45.9333	0	0	0	0	45.0333	45.2333		0	1.38884	0	0	0	0	1.378	1.20231		0.0111688	0.636018	0.0204843	0.000773869	0.283591	0.047964
720575940630999493		0	0	5	0	9.5	0	6.86667	0		0	0	1.69312	0	1.45488	0	1.92758	0		0.692316	0.159479	0.0719561	0.00159657	0.0251226	0.0495304
720575940631082124	Ir94e_l_9	0	0	0	115.2	0	113.8	0	110.733		0	0	0	9.98799	0	7.32302	0	10.3921		0.027405	0.455476	0.0326851	0.00931068	0.244721	0.230403
720575940631092943		0	0	0	133.067	0	131.433	0	129.1		0	0	0	2.58113	0	2.83647	0	3.03699		0.119603	0.126739	0.706703	0.00415033	0.0104627	0.0323417
720575940631243279		0	19.0667	0	0	0	0	20.3	22.1		0	1.18134	0	0	0	0	1.1299	0.978093		0.0524839	0.648104	0.188862	0.00438867	0.0222572	0.0839039
720575940631270162		0	0	0	0	0	0	1	1.2		0	0	0	0	0	0	0	0.4		0.0162161	0.049554	0.00797552	0.00526864	0.902254	0.0187319
720575940631309866		0	41.6667	0	0	0	0	42.2	41.1333		0	2.00555	0	0	0	0	1.44684	1.52169		0.0189751	0.356402	0.0969344	0.00103189	0.485979	0.0406769
720575940631448874	earmuff_a_l	0	0	0	0	0	1.68	1	19.4667		0	0	0	0	0	0.835225	0	1.45449		0.792593	0.0527987	0.137685	0.000756975	0.00422596	0.011941
720575940631898285	water_l_7	0	214.767	0	0	0	0	213.467	217.833		0	13.7105	0	0	0	0	11.6468	14.304		0.0216516	0.540972	0.028042	0.00222991	0.219902	0.187203
720575940632030008		0	13.4333	0	0	0	0	9.5	12.4		0	1.74515	0	0	0	0	2.12525	1.58325		0.604585	0.116099	0.250021	0.00189291	0.00716592	0.0202365
720575940632274914		0	5.5	0	0	0	0	8.4	11.1667		0	1.25831	0	0	0	0	1.58325	1.88119		0.790366	0.0501382	0.121096	0.000563786	0.00789268	0.0299437
720575940632307025		0	1	0	0	0	0	0	0		0	0	0	0	0	0	0	0		0.445273	0.312916	0.17368	0.00784794	0.0375631	0.0227204
720575940632556831		0	0	5.33333	0	4.9	0	4.16667	0		0	0	1.49071	0	1.75784	0	1.71432	0		0.00659893	0.855338	0.00651415	0.00189581	0.105044	0.0246085
720575940632636959		0	0	2.13043	1	1	0	1.33333	0		0	0	0.991457	0	0	0	0.471405	0		0.0111533	0.03184	0.857519	0.00472074	0.0769089	0.0178577
720575940632722515		0	1	0	0	0	0	0	0		0	0	0	0	0	0	0	0		0.00852373	0.957626	0.0077803	0.00225682	0.00395494	0.0198584
720575940632877869	fudog_r	0	87.2333	0	0	0	0	87.4333	87.2		0	1.20231	0	0	0	0	1.17426	1.35154		0.0059278	0.946855	0.00399877	0.00283071	0.0143397	0.0260481
720575940633170969		0	79.6667	0	0	0	0	70.0667	70.7333		0	2.0548	0	0	0	0	1.74992	2.0155		0.121576	0.149897	0.6683	0.00415308	0.0187011	0.0373732
720575940633198284		0	0	0	0	0	0	0	1		0	0	0	0	0	0	0	0		0.012438	0.614806	0.010912	0.00253904	0.282025	0.0772806
720575940633356883		0	22.4333	0	0	0	0	22.5667	24.5667		0	0.760847	0	0	0	0	0.803465	0.843933		0.293994	0.155201	0.537093	0.00275126	0.00161202	0.00934863
720575940633518176		0	15.1333	0	0	0	0	13.1333	13.3333		0	0.618241	0	0	0	0	0.763035	0.471405		0.0943697	0.0558225	0.8152	0.000989524	0.0158516	0.0177663
720575940633772257		0	1	0	0	0	0	0	0		0	0	0	0	0	0	0	0		0.735313	0.106954	0.143464	0.00143573	0.00318629	0.00964675
720575940634090777		0	0	0	1.22222	0	1	0	0		0	0	0	0.41574	0	0	0	0		0.659452	0.108779	0.204278	0.000522529	0.0104883	0.0164788
720575940634093337		0	32.5	0	0	0	0	28.5	28.8333		0	1.28452	0	0	0	0	1.31022	1.46249		0.0132388	0.875847	0.0253244	0.00312678	0.0167936	0.0656697
720575940634788247	mime_d_l	0	0	15.7	0	4.26667	0	1.96	0		0	0	1.81016	0	2.03197	0	1.14822	0		0.0103285	0.771267	0.00772443	0.00207953	0.120823	0.0877783
720575940634796536	water_l_15	0	213.333	0	0	0	0	217.833	217.067		0	14.9116	0	0	0	0	11.5588	15.5819		0.0965828	0.369829	0.364144	0.00622506	0.0740241	0.0891948
720575940634932472		0	1.4375	0	0	0	0	1.11765	2.67857		0	0.609175	0	0	0	0	0.32219	1.41557		0.285633	0.113185	0.587538	0.00228019	0.00213857	0.00922592
720575940635172191	water_l_17	0	215.533	0	0	0	0	217.4	208.4		0	12.0989	0	0	0	0	15.579	12.6639		0.0902193	0.440237	0.269814	0.00221794	0.0715394	0.125972
720575940635210859		0	0	1.14286	0	2.53571	0	14.6	4.3		0	0	0.349927	0	1.20955	0	1.30639	1.59478		0.00390487	0.281507	0.0895059	0.00168391	0.527353	0.0960453
720575940635492276		0	1	0	0	0	0	0	0		0	0	0	0	0	0	0	0		0.0230228	0.0212337	0.023466	0.0236654	0.0614951	0.847117
720575940635642725	earmuff_b_l	0	0	0	0	0	0	0	11.7333		0	0	0	0	0	0	0	1.41264		0.701183	0.092805	0.176999	0.00253376	0.00587918	0.0206002
720575940635771316		0	1	0	0	0	0	0	0		0	0	0	0	0	0	0	0		0.601123	0.303375	0.082286	0.00199018	0.00351321	0.00771247
720575940635925615		0	0	5.96667	0	5.83333	0	8.76667	0		0	0	1.74133	0	1.80893	0	1.81995	0		0.00556252	0.35001	0.211119	0.000172232	0.370019	0.0631175
720575940636541285		0	0	0	1	0	1	0	1		0	0	0	0	0	0	0	0		0.0129711	0.863	0.00595792	0.00106456	0.0771081	0.0398982
720575940636654703		0	1	0	0	0	0	0	0		0	0	0	0	0	0	0	0		0.844467	0.0471315	0.0943705	0.00433063	0.00289747	0.00680285
720575940637742150	mime_b_l	0	0	23.9333	1.6	23.0333	1.27778	28.1	2		0	0	2.03197	0.663325	2.02457	0.447903	2.05508	1.18634		0.0109856	0.657611	0.0708893	0.000404705	0.186808	0.0733022
720575940637763135	phantom_r	0	53.7	0	0	0	0	52.4667	53.9333		0	1.00499	0	0	0	0	0.991071	1.03064		0.702139	0.140034	0.118044	0.00364725	0.0162735	0.0198623
720575940637788137	mime_b_r	0	0	3.03448	0	1.79167	0	1	0		0	0	1.29941	0	0.865022	0	0	0		0.00689527	0.691732	0.0123881	0.000964587	0.225117	0.062903
720575940637956698		0	0	0	24.9333	0	21.0667	0	21.3667		0	0	0	2.22011	0	1.94822	0	2.78667		0.0150615	0.938226	0.0179527	0.0154576	0.0013845	0.0119174
720575940638218173	Ir94e_l_6	0	0	0	117.133	0	115.133	0	111.133		0	0	0	7.81764	0	9.09847	0	10.6918		0.030433	0.55002	0.0375851	0.0107057	0.134081	0.237175
720575940638557312	mime_c_l	0	0	48.3333	1	45.5667	1	45.3333	0		0	0	1.92065	0	2.18607	0	2.0221	0		0.00720708	0.715964	0.00929289	0.000470163	0.206487	0.0605783
720575940638604915		0	0	0	0	1	0	1	0		0	0	0	0	0	0	0	0		0.0426659	0.753522	0.0645355	0.00784315	0.017936	0.113497
720575940639274147		0	136.733	0	0	0	0	136.067	134.533		0	1.54776	0	0	0	0	1.41264	1.72691		0.0152507	0.895115	0.0102575	0.00402298	0.013088	0.0622662
720575940639765309		0	1	0	0	0	0	0	0		0	0	0	0	0	0	0	0		0.0549754	0.739942	0.0759817	0.016516	0.0702441	0.042341
720575940639785379		0	2.59259	0	0	0	0	1.79167	1.3913		0	0.991044	0	0	0	0	0.91192	0.570212		0.017963	0.810774	0.0593954	0.00438003	0.00848424	0.099003
720575940640032600		0	20.2	0	0	0	0	19.4333	19.4667		0	0.791623	0	0	0	0	0.955103	0.763035		0.118313	0.0687873	0.774245	0.00139272	0.0165768	0.0206844
720575940641536987		0	0	2.22222	0	2.66667	0	0	0		0	0	1.13312	0	1.41421	0	0	0		0.0131405	0.911889	0.0114025	0.0523577	0.00102163	0.0101885
720575940642335373		0	4.7	0	43.1333	0	49.5667	9.93333	52.3667		0	1.41774	0	2.06128	0	1.8918	1.31487	1.81628		0.857137	0.091697	0.0409319	0.000450204	0.00212671	0.00765682
720575940643543496		0	0	0	0	1	0	0	0		0	0	0	0	0	0	0	0		0.664946	0.112725	0.192863	0.00209922	0.00573342	0.0216338
720575940644438551		0	1	0	0	0	0	0	0		0	0	0	0	0	0	0	0		0.0656219	0.695432	0.097564	0.0269894	0.039797	0.0745953
720575940644664868		0	0	0	0	0	0	1	0		0	0	0	0	0	0	0	0		0.0156213	0.614266	0.0702732	0.00136414	0.185438	0.113038
720575940644965399	water_l_2	0	216.733	0	0	0	0	218.133	211.967		0	18.0627	0	0	0	0	17.0972	16.1544		0.0250309	0.541018	0.0220742	0.0113352	0.220134	0.180408
720575940645527918		0	1.375	0	0	1.2	0	0	0		0	0.484123	0	0	0.4	0	0	0		0.210193	0.504282	0.179281	0.00783921	0.0602062	0.0381986
720575940645528430		0	1.36842	0	0	0	0	0	0		0	0.581335	0	0	0	0	0	0		0.286202	0.352445	0.233767	0.0371261	0.0419839	0.0484755
720575940645743412	bitter_l_10	0	0	95.0333	0	91	0	96.1	0		0	0	8.51854	0	9.77753	0	9.38208	0		0.0171816	0.360142	0.10464	0.00165823	0.337616	0.178763
720575940646212996	bitter_l_2	0	0	97.5667	0	96.1333	0	94.7	0		0	0	8.82301	0	10.8497	0	9.3529	0		0.0161021	0.307178	0.144379	0.00120032	0.421572	0.109568
720575940646663044		0	0	0	1.26667	0	1.38095	0	1.65		0	0	0	0.442217	0	0.785353	0	0.792149		0.220436	0.0349362	0.702162	0.00079952	0.00759536	0.0340716
720575940647081860		0	1	0	0	0	0	0	0		0	0	0	0	0	0	0	0		0.241516	0.115412	0.621612	0.00405596	0.00389746	0.013506
720575940647473796		0	0	2.18519	0	2.62963	0	0	0		0	0	1.12339	0	1.44397	0	0	0		0.497312	0.181094	0.298643	0.00400855	0.00355453	0.0153878
720575940647560500	sink_sync_b_l	0	0	0	0	0	0	1	0		0	0	0	0	0	0	0	0		0.0125396	0.913771	0.0202974	0.00689944	0.00937699	0.037116
720575940648180868		0	0	0	0	0	0	0	1		0	0	0	0	0	0	0	0		0.0117724	0.75461	0.0837852	0.00104506	0.05964	0.0891476
720575940660292225	water_l_10	0	213.567	0	0	0	0	216.7	214.167		0	13.522	0	0	0	0	14.3298	14.9021		0.0110841	0.657291	0.0198226	0.00440868	0.207953	0.0994403

## Sheet: Supplemental Table 5 Water Pred
Neuron Name	Responds to water in pseudodessicated flies?	Predicted to respond to water?	Sufficient for proboscis extension?	MN9 frequency due to 200 Hz Activation	Required for proboscis extension to water?	Change to MN9 as a result of silencing, at 160 Hz water GRN activation
Bract	Not tested	Yes	Yes (Shiu, Sterne et al., 2022)	63.9667	Yes (This paper)	0.554817
Clavicle	Yes (Shiu, Sterne et al., 2022)	Yes	Yes (Shiu, Sterne et al., 2022)	77.5667	Yes (This paper)	0.0996678
G2N-1	No significant response (Shiu, Sterne et al., 2022)	Yes	Yes (Shiu, Sterne et al., 2022)	80.2	No (This paper)	0.820598
MN9		Yes	Yes (Gordon and Scott, 2009)	191.067	Not tested	0
Phantom	Responds to water in starved flies, not tested in pseudodessicated flies(Shiu, Sterne et al., 2022)	Yes	Yes (Shiu, Sterne et al., 2022)	0	No (This paper)	2.79734
Rattle	Yes (Shiu, Sterne et al., 2022)	Yes	Yes (Shiu, Sterne et al., 2022)	39.6	Yes (This paper)	0.534884
Roundup	No significant response (Shiu, Sterne et al., 2022)	Yes	Yes (Shiu, Sterne et al., 2022)	154.7	Yes (This paper)	0
Tophat	Not tested	Yes	No (This paper)	0	No (This paper)	0.943522
Tulip	Not tested	Yes	No (This paper)	0	No (This paper)	2.87708
Usnea	Yes (Shiu, Sterne et al., 2022)	Yes	Yes (Shiu, Sterne et al., 2022)	0	Yes (This paper)	1.88704
Zorro	Yes, this paper, Supplemental Figure 4A	Yes	Yes (Shiu, Sterne et al., 2022)	3.53333	Yes (This paper)	0.385382

## Sheet: ST 6A Water Firing Rates
Flywire ID	Neuron Name	waterR_20Hz	waterR_40Hz	waterR_60Hz	waterR_80Hz	waterR_100Hz	waterR_120Hz	waterR_140Hz	waterR_160Hz	waterR_180Hz	waterR_200Hz	waterR_220Hz	waterR_240Hz	waterR_260Hz	Standard Deviation	waterR_20Hz	waterR_40Hz	waterR_60Hz	waterR_80Hz	waterR_100Hz	waterR_120Hz	waterR_140Hz	waterR_160Hz	waterR_180Hz	waterR_200Hz	waterR_220Hz	waterR_240Hz	waterR_260Hz
720575940635172191	water_l_17	20.6333	38.8667	58	80.0667	97.2667	117.7	139.567	160.133	174.933	193.7	212.833	234.433	260.267		3.85991	5.19444	6.11555	10.2011	10.7236	11.8972	10.7879	12.0989	12.8839	12.313	11.1028	15.1056	14.8098
720575940631898285	water_l_7	20.4667	40.9	60.2667	80.4333	97.9	115.5	138.233	157.133	174.5	195.667	215.567	238.8	257.033		3.50935	5.62346	8.60981	7.97782	12.9495	11.0717	10.4616	12.2031	11.1108	11.4261	17.3737	10.183	16.4164
720575940612950568	water_l_14	18.3667	38.1333	57.1667	79	99.5333	116.233	139.133	157.767	178.533	199.133	217.3	231.733	256.6		4.88865	6.10865	8.41064	9.5219	8.60904	10.4297	10.3593	11.6524	12.1374	14.1486	14.8619	17.2336	16.3414
720575940644965399	water_l_2	20.5333	39.9	59.6	81.5	95.2	119.533	136.633	158.3	178.667	202.233	217.667	231.833	256.4		5.73721	5.01564	7.13489	5.69649	9.68986	9.08014	8.80713	12.1988	13.0826	11.9936	15.6383	14.8976	17.1048
720575940625861168	water_l_5	22.1667	40.8667	62.4333	80.1667	99.5	120.5	138.833	155.033	180.267	196.333	215.167	233.7	255.9		5.047	7.35179	6.65674	9.71282	8.20874	9.36216	10.7272	15.0188	16.7311	13.7534	17.4835	12.8534	15.3761
720575940660292225	water_l_10	20.1667	38.5667	60.8	75.5667	101.367	121.467	139.333	155.333	174.833	194.933	216.8	234.667	255.1		4.60495	5.83486	7.17124	7.26949	10.445	11.6096	12.2647	12.1774	12.9153	13.6429	11.643	12.9417	15.5163
720575940634796536	water_l_15	19.6	39.9	60.2333	79.7667	98.1667	120.033	142.5	153.767	175	204.6	215.033	237.233	254.933		4.55046	4.83287	7.81743	9.18943	9.60931	11.5945	13.1269	14.0111	11.0514	13.5218	11.954	16.1011	15.5283
720575940617857694	water_l_9	21.4667	40.3667	59.7667	79.5333	98.8	117.967	137.267	157.7	179.933	197	215.5	233.167	254.767		5.23917	5.30084	7.99034	8.93209	11.0977	11.7374	11.1533	10.3896	11.4337	14.2244	13.0633	16.5168	16.1073
720575940616177458	water_l_3	18.1333	40.0333	60.2667	80.0333	100.333	119.3	136	163.1	175.4	197.967	214.567	234	254.333		4.75908	5.33219	7.9033	9.69358	8.77623	11.4954	12.2338	11.4814	12.5634	12.4619	16.5241	17.3724	14.4068
720575940622486922	water_l_12	21	39.1	59.9	77.8667	99.3333	120.067	140.133	159.7	178.5	194	217	238.567	254.267		4.11501	6.41015	6.87677	8.15979	7.86695	10.5639	11.0264	13.4143	9.01388	12.2502	14.2992	18.0068	15.8281
720575940613786774	water_l_8	19.2	39	60.0333	81.6667	96.8667	118.8	137.733	153.467	174.567	199.967	215.733	229.833	253.2		4.36959	5.22175	6.89194	9.49152	10.1906	10.0611	14.1632	12.5425	11.3716	14.8985	10.1749	13.4588	14.8558
720575940625203504	water_l_11	21.2	38.3333	59.6	78.9	99.6	117.4	139.6	162.867	178.133	197.267	212.3	236.9	252.867		5.8731	5.83857	7.31027	9.67247	9.36162	11.8282	9.84073	14.0255	11.6268	9.15763	12.8378	12.8228	14.9125
720575940613996959	water_l_6	20.1667	41.5333	59.3	80.9333	99	117.967	140.833	158.167	177.467	194.433	210.967	231.933	252.833		3.52215	5.43282	7.17008	8.03299	9.25203	10.5214	9.9602	16.1371	11.9464	12.5398	12.3544	15.0287	16.4359
720575940612579053	water_l_13	20.7	40.7	58.5	78.0667	97.6333	114.133	138.7	157.8	176.1	195.9	210.533	233.767	252.233		4.28291	5.6282	8.77021	7.82702	11.8588	8.52734	10.4631	13.9485	9.11171	9.39628	13.7204	14.0942	16.3191
720575940606002609	water_l_4	20.3	40.5333	60.1	80.0333	99.6	116.133	137.7	153.333	179.367	197.267	213.833	234.967	251.8		4.04269	6.07582	8.10082	10.4418	8.77344	10.3497	7.6948	11.3881	11.2886	15.0819	15.0778	12.6741	13.7366
720575940629852866	water_l_16	19.6333	40.0667	62.1667	80.0333	98	121.267	140.1	153.633	175.733	196.267	216.9	232.633	250.133		4.67962	6.83585	8.23846	9.62803	8.49313	9.65033	12.1143	14.4233	13.3964	14.2593	11.6543	12.9009	18.4928
720575940622902535	water_l_1	20.3667	38.2	59.9333	79.6667	95.7667	119.2	139.5	155.1	179.6	193.8	216.9	233.567	249.8		3.48792	6.08495	10.1978	10.3548	9.3726	10.3099	8.5	14.3767	12.5714	11.7343	14.1642	18.5215	17.7715
720575940630553415	water_l_0	21.4667	39.1	59.6333	80.8333	98.4333	118.4	136.2	159.2	175.4	198.667	208.1	235.533	247.567		4.64567	6.68007	7.98116	9.84575	9.69771	10.375	14.6501	9.04212	14.0845	12.8668	13.734	14.2846	10.4329
720575940616103218	phantom_l	17.7	46.9667	67.5	82.6667	94.0333	104.1	112.8	120.467	127.033	133.167	138.3	143.6	148.167		2.42418	1.74133	1.68819	1.97203	1.70261	1.66032	1.4	1.43139	1.378	1.26711	1.39403	1.33167	1.26711
720575940639274147		18.7667	49.3	69.9333	84.5667	94.6667	104.233	112.867	118.967	125.8	131.967	136.3	141	145.8		2.87151	1.95192	2.4074	1.83818	1.90321	1.90933	1.68787	1.55956	1.85113	1.40198	1.86458	1.54919	1.57903
720575940620445062		15.9333	42.5333	61.9667	77.3	87.4	95.5333	103.033	108.167	113.333	117.667	122.133	124.5	128.833		2.69485	1.89268	2.30193	1.75404	2.02649	2.47296	1.88827	1.75278	1.83182	1.61933	2.21711	1.78419	1.52934
720575940629888530	Zorro_l	14.7667	38.4	55.1	66.5667	74.9333	83.3333	92	98.6333	105.767	111.7	116.833	122.667	128.4		2.52565	2.04287	1.98914	2.27572	2.46216	2.07096	2.09762	1.79784	1.83818	2.01908	1.77169	2.25586	1.89033
720575940632648612	usnea_l	2.96667	29.1	49.9333	64.0333	74.5	83.6333	91.6	98.5333	104.433	110	114.4	119.1	123.567		1.72208	1.79536	1.7114	1.79784	1.31022	1.32874	1.40475	1.25786	1.25654	0.966092	1.35647	1.49108	1.14552
720575940655014049	clavicle_l	7.4	26.8	43.4333	55.2333	64.8667	74	82.9333	89.4667	96.3333	102.233	107.5	112.633	117.033		1.76257	1.30128	1.60589	1.76415	1.54344	1.8619	1.52607	1.17568	1.57762	1.76415	1.45488	2.05724	1.70261
720575940641366517	usnea_r	1.73333	24.6	43.2667	56.6	66.7667	75.5667	83.1	89.8333	95.8	101.3	105.4	110.133	114.367		1.23648	1.68523	1.76887	1.83666	1.47611	1.49852	1.55671	1.24052	1.19443	1.00499	1.28062	1.56489	1.13969
720575940612648106	fudog_l	2	23	40.7333	53.9667	63.9667	72.7	80.8	88.2	93.8333	99.7333	104.067	109.733	113.8		1.43759	1.67332	1.59025	1.58079	1.58079	1.26886	1.57903	1.19443	1.41618	1.26315	1.80616	1.54776	1.19443
720575940632877869	fudog_r	0.1	9.7	26.4333	39.5333	49.0667	57.6333	65.3667	71.6333	77.4333	82.6	86.9667	91.3333	95.9333		0.3	1.5308	1.70652	1.60693	1.82452	1.70261	1.22429	1.44875	1.02252	0.916515	1.3536	1.4453	1.03064
720575940633170969		0.766667	21.7333	41.7667	54.5	61	66.7667	71.5333	74.2	76.3333	77.8	79.3667	80.7667	82.5667		0.760847	2.1746	2.37604	2.3202	1.50555	2.10845	2.21711	1.53623	2.0221	2.10396	1.7792	2.51241	1.68688
720575940628478736		15.7667	42.2333	60.6333	73.8667	80.3333	83.3	81.6	81.9333	81.3667	81.0667	78.5667	78.6667	77.5		2.69176	2.06047	2.27279	2.23209	2.29976	2.25315	2.47117	2.4074	2.34497	2.58113	2.53881	2.48104	3.08491
720575940620061793	tulip_l	0.0333333	11	25.6	37.1667	44.7667	50.5667	55.4333	58.5	61.7667	65	67.1	69.4333	71.5667		0.179505	1.7127	1.51877	1.79041	1.38283	0.955103	1.05462	0.921954	0.919541	0.730297	0.789515	0.803465	0.760847
720575940619588568	Zero order gustatory 2b_r	0	0.0333333	6.3	17.8	27.0667	35.8667	42.8333	48.8667	54.2667	59.2667	62.9333	67.0667	70.8667		0	0.179505	1.26886	2.24202	1.69181	1.56489	1.24052	1.45449	1.33998	1.15277	1.36463	1.15277	1.23108
720575940619973712		0	0.0666667	3.46667	9.53333	16.8333	23.8333	31.5667	38.0667	45.1667	50.7667	56.6333	61.7333	66.6667		0	0.249444	1.38404	1.85712	1.59339	1.41618	1.68688	1.56915	1.46249	1.54236	1.44875	1.91369	1.75752
720575940627679765		1.06667	15.3667	28.6333	37.7	43.1	47.2667	51	53.6667	56.1333	58.4333	60.5333	61.8	63.7333		0.771722	1.49406	1.58079	1.1299	1.16476	1.26315	1.0328	0.906765	0.956847	0.919541	1.23108	0.909212	0.81377
720575940630166583		0.2	12.2333	25.5667	35.7667	41.6	46.5667	50.7	53.5667	56	58.3333	60.4333	61.7667	63.6333		0.4	1.40673	1.43023	1.43023	1.47422	1.667	0.9	1.05462	1	0.977525	1.17426	0.919541	0.795124
720575940618696989	Zero order gustatory 2a_r	0	0.0333333	1.8	10.2333	19.6667	28.8	35.7667	41.9667	47.0333	51.6333	55.5333	59.3667	63.2667		0	0.179505	0.832666	2.20126	1.86786	1.44684	1.05462	1.3536	0.912262	1.19675	1.2037	1.07961	1.31487
720575940611858906		1.3	20.2667	34.2333	42.1	45.8	48.3667	51.0667	53.1	55.7667	57.5667	58.3333	60.3667	62.4		0.971253	1.69181	1.38283	1.10604	0.979796	1.32874	1.54776	1.39881	1.60589	1.30852	1.3499	1.378	1.2
720575940617593233		0	0	0.566667	5.86667	14.4	23.2667	30.6333	37.0333	43.2	48.4333	52.9333	57.5333	61.4		0	0	0.803465	1.97878	1.58325	1.59025	1.76037	1.40198	1.30128	1.30852	1.36463	1.49963	1.56205
720575940637763135	phantom_r	0	0	4.26667	15.6333	24.2667	31.5	37.5333	42.7333	46.6	50.5333	53.6667	57	60.1		0	0	1.45907	1.74133	1.36463	1.25831	1.0873	0.928559	0.879394	0.805536	1.13529	1	0.978093
720575940627582724		0.0666667	10.9	22.3667	31.7333	37.5	42.3333	46.4333	49	51.3333	53.2667	55.3667	56.4	58.7333		0.249444	1.49108	1.64283	1.41264	1.5864	2.0548	1.14552	1.36626	1.07497	1.45907	1.44875	1.33167	1.52607
720575940626191306		0	0	0.0333333	2.63333	10.4333	19.2	27.2333	32.5667	38.1667	43.4333	46.5	50.0667	53.8		0	0	0.179505	1.32874	1.54236	1.4922	1.68688	1.45335	1.34371	1.56383	1.36015	1.56915	1.55778
720575940621771041		0	0	0.233333	5.9	15.1	23.3667	29.8	34.7333	39.4667	43.2667	47.1	50.2333	53.5667		0	0	0.422953	1.46856	1.35031	1.27758	0.979796	0.997775	1.2037	1.06249	1.32539	1.40673	1.38283
720575940652580086		0	0	0.0666667	2.03333	9.43333	17.9333	27.5667	33.2667	38.4333	42.8667	46.2667	50.0333	53.5667		0	0	0.249444	1.62241	1.62652	1.7114	2.01136	1.96525	1.47611	1.72691	2.15922	1.60174	1.94394
720575940630689644		0	0	0.5	5.96667	13.0333	21.4667	27.4333	33.1667	38	42.3333	46	49.5667	52.5667		0	0	0.562731	1.60174	1.90584	1.87498	1.28279	1.36829	1.39044	0.869227	1.50555	1.17426	0.989388
720575940660219265	MN9_r	0	0	0	0	0.0333333	0.1	3.43333	10.0333	20.7667	30.7333	38.3667	47.7667	50.3		0	0	0	0	0.179505	0.395811	2.36197	3.2299	3.92159	5.44018	5.78206	5.78897	5.06063
720575940614128691		0	0	0.166667	4.33333	13.3333	23.5333	32.2	38.1	43.3667	47.1333	47.8667	48.7	50.0667		0	0	0.453382	1.3499	1.51291	1.668	1.35154	1.22066	1.11006	0.884433	1.335	0.971253	0.891939
720575940627419155		0	0.933333	10.1667	20.6667	26.9	32.4333	36.7	39.0667	41.5667	43.7333	45.1667	46.9	48.5333		0	0.891939	1.84541	1.0435	1.2741	1.08577	0.737111	0.727247	0.61554	0.679869	0.636832	0.7	0.618241
720575940611549902		0	0	0	0.5	5.43333	14.1667	21.4667	26.8	32.0667	36.3333	40.1333	43.7333	47.4333		0	0	0	0.619139	1.54236	1.48511	1.43139	0.945163	1.09341	0.977525	1.17568	0.997775	1.14552
720575940622541005	tophat_a_l	0	0	0.433333	7.8	16.5	23.4	28.6333	32.5333	36.6333	39.0333	41.0667	43	45.7667		0	0	0.495536	1.32665	1.36015	1.11355	0.87496	0.956847	0.752034	0.835996	0.928559	1.09545	1.11604
720575940633277209		0	0	0	0	2.23333	6.8	14.4333	20.6333	26.8	32.1333	36.3667	41.3	45.4667		0	0	0	0	1.30852	1.72047	1.74515	1.27758	1.27541	1.0873	1.49406	1.59478	1.23108
720575940631309866		0	0.233333	5.53333	16.7667	24.8667	30.8667	34.1	36.3333	38.6	39.8	41.7667	43.5667	44.9		0	0.422953	1.17568	2.04423	1.83908	1.14698	1.39881	1.57762	1.6452	1.16619	1.62652	1.76415	1.93821
720575940623617973		0	0	2.33333	13	21.3	26.8333	30.7333	33.9333	36.4	38.8667	40.4	43.0667	44.8667		0	0	1.39841	2.16025	1.50886	0.778175	1.18134	0.928559	1.05198	0.991071	0.95219	1.33998	0.956847
720575940619696731		0	0	2.33333	12.9667	21	26.5667	30.5	33.7	36.1	38.5	40.1	42.7333	44.5		0	0	1.39841	2.18302	1.50555	0.882547	1.14746	0.971253	1.10604	1.08781	1.04403	1.31487	1.05672
720575940620260773		0	6.46667	16.5667	23.5	27.8667	31.1667	34.2667	36.2	38.1333	39.8667	41.5667	42.6333	44.5		0	1.56489	1.38283	1.0247	0.921352	1.09798	1.03064	1.22202	1.0562	1.0562	1.35851	1.13969	0.991632
720575940636053678		0	0	0.0333333	1.26667	6.2	13.3333	20.6	26.1333	30.5333	34.7	37.8333	40.8333	43.4667		0	0	0.179505	0.997775	1.77764	1.81353	1.47422	1.35974	1.87498	1.6563	1.63469	1.80893	1.68787
720575940630347628		0	5.96667	16.5667	24.1	28.4333	31.2	33.8667	35.6333	37.4333	38.8667	40.2333	41.0667	42.6		0	1.58079	1.25654	1.04403	0.919541	0.945163	0.669992	0.706321	0.667499	0.669992	0.843933	0.573488	0.553775
720575940638103349	rattle_l	0	0	0.0333333	1.26667	6.26667	13.4	20.5	25.8	29.9	33.6667	36.7333	39.2	42.1333		0	0	0.179505	0.997775	1.74992	1.81842	1.33542	1.32665	1.73877	1.2202	1.28927	1.16619	1.47723
720575940620633070		0	0.133333	5.2	13.3667	19.6667	24	28.3	31.2667	34.3333	36.4667	38.9	40.1333	42		0	0.426875	1.51438	1.27758	1.2202	1.18322	1.15902	1.18134	0.977525	0.991071	1.10604	0.884433	0.774597
720575940615041430		0	0	0	0	0.0666667	0.966667	4.43333	10	17.1	24.4667	30.3333	37.0667	41.6		0	0	0	0	0.249444	0.795124	1.78294	2.60768	3.11288	5.08418	5.21749	4.61832	4.95042
720575940605162924		0	0	0	0.0666667	1.7	7.36667	13.7667	20.3333	25.2333	29.9667	33.3667	37.3	40.4		0	0	0	0.249444	1.1299	2.16769	1.78294	1.55635	1.30852	1.16857	1.55956	1.1299	1.0198
720575940627383685		0	0	0	0.0333333	0.466667	3.16667	9.36667	15.7667	22	27.7333	31.9333	36.0667	40.3		0	0	0	0.179505	0.618241	1.24052	1.32874	1.25654	1.26491	1.61107	1.18134	1.18134	1.1
720575940634093337		0	0	0	0	0.8	5.1	12.5	18.7333	24.5667	28.7333	32.3	36.1	39.5		0	0	0	0	0.832666	1.53514	1.5438	1.56915	1.43023	1.50407	1.39403	1.22066	1.14746
720575940636346487		0	0	0	0.0333333	0.2	2.76667	9.13333	15	21.8333	27.2	31.1	35.1333	38.8333		0	0	0	0.179505	0.4	1.35851	1.7075	1.67332	1.48511	1.57903	1.32539	1.60693	1.50739
720575940620874757	G2N_1_l	0	0	0.166667	1.66667	5.23333	9.56667	15.5	19.7	24.1333	27.8333	31.5	34.8333	38.7667		0	0	0.372678	1.69967	1.62652	2.10845	1.78419	2.0025	1.68787	1.77169	1.82117	2.22236	2.10845
720575940623211725	roundup_l	0	0	0	0	0.0333333	0.1	3	8.63333	16.5333	23.6333	29.0667	34.7333	38.6667		0	0	0	0	0.179505	0.395811	1.8619	2.37323	2.47296	3.3315	3.34598	3.53962	3.47691
720575940628784066		0	0	1.3	8.86667	15.5333	21.2	25.8333	28.2	30.8667	32.7667	34.1333	35.8	37.5		0	0	0.862168	1.45449	1.335	1.07703	0.687184	0.87178	0.669992	0.495536	0.763035	0.748331	0.806226
720575940628114684		0	0	0	0.0666667	0.3	3.16667	8.66667	13.9	20.7333	25.5	29.6333	33.6667	37.3		0	0	0	0.249444	0.458258	1.1571	1.65999	2.37136	1.74992	1.40831	1.663	1.29957	1.50886
720575940627410451	MN6_l	0	0	0	0	0	0.0333333	1.86667	6.53333	13.7	20.7333	27.6667	33.1333	36.6667		0	0	0	0	0	0.179505	1.56489	2.43219	3.08923	2.97695	3.96092	3.46153	3.34996
720575940631349335		0	0	0	0	0	0.266667	3.03333	9.36667	17.3667	23.5	28	32.7667	36.1667		0	0	0	0	0	0.512076	1.97456	1.7792	1.72208	1.68819	1.59164	1.62652	1.31867
720575940630996055		0	0	0.0333333	1.13333	5.76667	11.8667	16.5333	19.8667	23.5667	26.4	29.4	32.2	35.5		0	0	0.179505	0.991071	1.54236	1.52169	1.47723	1.64789	1.40673	1.54056	1.90788	1.35154	1.60728
720575940616673366		0	0	0.2	2.73333	8.16667	14.1333	20.0333	23.4	26.3333	28.6667	31.2333	32.5667	34.9		0	0	0.4	1.41264	1.75278	2.23209	1.68292	1.56205	1.39841	1.37437	1.28279	1.17426	0.943398
720575940615671106		0	0	0	0	0	0.0333333	0.866667	3.76667	10	16.4667	22.1667	29.6333	34.3667		0	0	0	0	0	0.179505	1.30979	2.66687	3.28634	5.41438	6.41916	5.78206	5.37577
720575940631959097		0	0	0	0	0.0666667	0.966667	4.33333	9.4	14.9667	20.7	25.0333	30.1	33.8667		0	0	0	0	0.249444	0.795124	1.55635	2.31805	2.66437	3.20572	3.79898	3.19739	3.73036
720575940614660519	justice_r	0	0	0	0	0.333333	3.16667	10.0333	14.8667	19.2	22.9	25.9667	30.2333	33.5667		0	0	0	0	0.596285	1.12793	1.70261	1.45449	1.37598	1.51327	2.04097	1.22972	1.43023
720575940620441024	tophat_a_r	0	0	0	1.3	6.43333	11.9333	16.2333	20.2667	24.0667	26.9667	28.9	31.3	33.1333		0	0	0	1.06927	1.62652	1.48174	1.25654	1.09341	0.891939	1.01598	1.0116	1.06927	0.763035
720575940622335197		0	0	0.366667	5.36667	12.2	17.8333	21.6667	24.8	26.8333	28.9	30.2333	31.9333	33.0333		0	0	0.481894	1.44875	1.4	1.06719	1.10554	1.10755	0.897527	0.746101	0.882547	1.06249	0.87496
720575940617755220	tulip_r	0	0	0.133333	3.76667	10.8667	17.0333	21.1333	24.6	26.6333	28.8	29.9	31.8	32.8333		0	0	0.339935	1.60589	1.49963	1.22429	1.23108	1.0198	0.982627	0.87178	1.04403	1.04563	0.897527
720575940618936710		0	0	0.133333	3.76667	10.8667	16.9333	21.0333	24.3667	26.5333	28.6333	29.7333	31.6	32.6667		0	0	0.339935	1.60589	1.49963	1.12349	1.27758	0.912262	0.956847	0.87496	0.997775	1.0198	0.869227
720575940621329328		0	0	0	0	0.4	2.7	7.86667	12.8333	17.8667	21.8667	25.6667	29.4667	32.6		0	0	0	0	0.61101	1.32035	1.7075	1.77169	1.23108	1.30979	1.57762	1.40791	1.1431
720575940616167730		0	0	0.133333	3.76667	10.8333	16.9	21.0333	24.2	26.4	28.5	29.1667	30.8333	31.8667		0	0	0.339935	1.60589	1.46249	1.13578	1.27758	0.979796	0.986577	0.885061	1.06719	1.1571	1.0562
720575940617494877		0	0	0	0	0	0.133333	1.63333	6.03333	12.6333	18.3333	22.8333	27.3333	31.5333		0	0	0	0	0	0.339935	1.07961	1.55956	1.27758	1.67995	1.46249	1.39841	1.47723
720575940612036837		0	0	0	0	0.0666667	0.966667	4.26667	9.3	14.5	20	24.2333	28.6	31.4667		0	0	0	0	0.249444	0.795124	1.52607	2.28254	2.29129	3.09839	3.46105	2.66583	3.37375
720575940619877396		0	0	0	0	0	0	0.566667	2.56667	7.46667	13.1333	17.5667	25.3333	29.6667		0	0	0	0	0	0	1.11604	2.06047	3.20139	5.05129	5.71363	5.52167	5.04205
720575940618165019	tinctoria_c_l	0	0	0	0	0	0.0333333	0.533333	2.96667	6.56667	11.2	15.7333	21.7667	27.1667		0	0	0	0	0	0.179505	0.718022	1.07961	1.54236	1.97315	2.54209	3.6759	4.91991
720575940623352063		0	0	0	0	0	0.0333333	0.533333	2.3	6.8	11.9333	16.3667	22.4667	26.7		0	0	0	0	0	0.179505	0.805536	1.48661	2.31517	3.64173	4.21492	3.81867	4.20436
720575940630868793	tinctoria_c_r	0	0	0	0	0	0	0.2	1.83333	5.06667	9.83333	14.3333	20.2333	25.9333		0	0	0	0	0	0	0.4	1.00277	1.52607	1.80893	2.78488	2.99648	4.34307
720575940628972048		0	0	0	0	0.1	1.16667	5.2	10.3	14.6667	17.7667	20.6333	23.1333	25.8		0	0	0	0	0.3	0.819892	1.68127	1.32035	1.2202	1.43023	1.04828	1.45449	1.16619
720575940633356883		0	0	0	0.6	4.86667	9.73333	13.8	16.7	19.0667	21.0333	22.5667	23.5667	25.0333		0	0	0	0.553775	1.64789	1.59025	1.10755	1.24231	1.09341	0.835996	0.843933	0.715697	0.706321
720575940624247787		0.333333	7.46667	12.4	15.2667	17.1	18.1667	19.2667	19.8667	20.4	21.3	21.8	22.1333	24.7333		0.471405	1.58605	1.94251	1.98214	1.88591	1.71432	2.06452	2.27645	1.92527	1.34536	1.6	1.91021	2.51573
720575940622695448		0	0	0	0	0.1	1.2	3.76667	6.63333	9.3	12.2667	16	20.0333	24.5667		0	0	0	0	0.3	0.979796	1.47611	1.64283	1.81016	1.65193	1.77012	1.85263	1.585
720575940614467751		0	0	0	0.266667	2.83333	6.56667	11.1333	13.9667	16.4667	18.5333	20.6667	21.8333	23.8333		0	0	0	0.442217	1.26711	1.83818	1.40791	1.378	1.0562	1.23108	1.16428	0.968963	0.897527
720575940624484796		0	0	0	0	0	0.0333333	0.533333	2.23333	6.16667	11.1333	14.5	20.5333	23.7333		0	0	0	0	0	0.179505	0.805536	2.02786	2.28157	4.0475	4.80104	4.14514	3.9911
720575940632365905		0	0	0	0	0.0333333	0.0333333	2.26667	5.93333	10.8	14.9	18.3667	21.1667	23.7333		0	0	0	0	0.179505	0.179505	1.33998	1.50407	1.42361	1.24766	1.25122	1.29314	1.36463
720575940630865724		0	0	0	0	0	0	0.4	1.86667	5.86667	10.5333	14.0333	20.0667	23.5		0	0	0	0	0	0	0.711805	1.7075	2.20202	4.10474	4.66536	4.44922	4.65296
720575940645521262	MN9_l	0	0	0	0	0	0.0333333	0.733333	2.9	7.9	13	16.7333	22.3667	23.4		0	0	0	0	0	0.179505	1.09341	2.27083	3.03699	3.89872	4.63992	4.62229	4.40151
720575940639285949		0	0	0	0	0	0.133333	1.5	4.53333	8.83333	11.9333	15.8333	19.8333	23.2667		0	0	0	0	0	0.339935	1.11803	1.14698	1.31867	1.43604	1.06719	1.89883	1.69181
720575940626476305		0	0	0	0	0.0333333	0.8	4.86667	8.6	13	16.8333	18.7667	21.2	23.1333		0	0	0	0	0.179505	0.748331	1.52169	1.66533	1.12546	0.933928	0.843933	0.979796	0.805536
720575940640032600		0	0	0	0.166667	2.86667	7.23333	11.3	14.1333	16.1333	18.7	20.0333	21.6	22.8		0	0	0	0.372678	1.35974	1.17426	0.9	1.28409	1.02415	0.585947	0.87496	0.879394	0.6
720575940630820919		0	0	0	0	0	0.0333333	1.56667	4.73333	9.46667	13.5333	16.9333	20.3333	22.4		0	0	0	0	0	0.179505	1.22972	1.76887	2.33429	2.44586	2.43493	2.61194	2.2
720575940621261296		0	0	0	0	0	0.0333333	0.6	2.4	6.66667	11.4333	15.1667	19.9	22.3667		0	0	0	0	0	0.179505	0.916515	1.6452	2.03852	2.95165	3.65224	3.15542	3.29123
720575940631243279		0	0	0	0.166667	1.73333	5.36667	9.96667	12.8333	15.4	17.4333	19.3333	20.2667	22.1333		0	0	0	0.372678	0.963789	1.88827	1.44875	1.39244	1.11355	1.11604	1.16428	1.03064	0.763035
720575940624014483		0	0	0.2	3.96667	8.23333	11.8333	14.7333	16.7333	17.8667	19.2	19.9	21.2667	22.1		0	0	0.4	1.49406	0.989388	0.819892	0.771722	0.573488	0.561743	0.6	0.650641	0.679869	0.650641
720575940614483879		0	0	0.2	4	8.26667	11.8333	14.6333	16.4	17.5	18.9667	19.5	21.1667	21.9333		0	0	0.4	1.50555	1.03064	0.897527	0.912262	0.757188	0.67082	0.752034	0.806226	0.778175	0.81377
720575940612906518		0	0	0	0	0	0.166667	1.53333	4.63333	8.7	11.7667	15.0333	18.3333	21.1333		0	0	0	0	0	0.372678	1.11754	1.19675	1.15902	1.22972	1.19675	1.53478	1.91021
720575940632030008		0	0	0	0	0	0.0333333	0.2	1.63333	5.2	9.53333	14.1667	17.4333	21		0	0	0	0	0	0.179505	0.4	1.04828	1.44684	1.40791	1.41618	1.85622	1.65328
720575940629810748		0	0	0	0	0	0	0.4	1.63333	5.16667	9	12.2	16.9667	20.0667		0	0	0	0	0	0	0.757188	1.47158	2.3956	3.2249	4.24578	3.81648	3.98274
720575940622235425		0	0	0	0	0	0	0.1	0.933333	2.93333	6.83333	10.4333	15.5	19.6		0	0	0	0	0	0	0.395811	0.81377	1.33998	2.16153	2.26102	2.57876	1.90788
720575940633674135		0	0	0	0.0333333	0.4	3.23333	7.96667	11.9	13.9	15.3667	16.9667	17.4333	19.1		0	0	0	0.179505	0.663325	1.35851	1.30341	1.22066	1.19304	0.948098	1.11006	1.02252	1.16476
720575940624532408	hyacinth_c_r	0	0	0	0	0	0	0.0333333	0.366667	2.76667	7.4	11.2667	15.3667	18.7667		0	0	0	0	0	0	0.179505	0.657436	1.20231	1.66533	1.38884	1.68292	2.02786
720575940621399899	tentacular_l	0	0	0	0	0	0.0333333	0.366667	2.06667	5.13333	8.5	11.5	15.7333	18.2		0	0	0	0	0	0.179505	0.546707	1.45907	1.60693	2.77789	3.44238	3.19305	3.2187
720575940625705930		0	0	0	0	0	0	0.333333	1.26667	3.8	6.93333	10.2	14.8667	18.1667		0	0	0	0	0	0	0.471405	0.85375	1.6	1.94822	1.73973	2.02868	1.9163
720575940628998659		0	0	0	0	0	0	0.333333	1.43333	4.23333	8.06667	11.2	15.1667	18.1		0	0	0	0	0	0	0.537484	1.05462	1.667	2.22011	2.35797	1.73365	1.83212
720575940619853515		0	0	0	0	0	0	0.366667	1.8	4.76667	8.56667	11.6667	15.7667	18		0	0	0	0	0	0	0.604612	1.32665	1.90933	3.02967	3.70885	3.29326	3.08761
720575940632252743		0	0	0	0	0	0	0.333333	0.866667	3.4	6.63333	9.9	14.4	17.9667		0	0	0	0	0	0	0.699206	0.921352	1.90788	2.71396	3.11288	2.67831	3.8943
720575940620096171	hyacinth_c_l	0	0	0	0	0	0	0.0333333	0.366667	2.73333	7.33333	11.1667	15.0667	17.7333		0	0	0	0	0	0	0.179505	0.657436	1.15277	1.63978	1.31867	1.36463	1.63163
720575940632722771		0	0	0	0	0.0666667	0.1	1.26667	4.16667	7.53333	10.8333	13.3667	15.6	17.7333		0	0	0	0	0.249444	0.3	0.928559	1.12793	1.87498	1.59339	1.72208	2.2	2.52894
720575940627404858		0	0	0.366667	5.36667	11.9667	14.6	14.3333	14.9333	15.4	15.6	16.8	17.4	17.7		0	0	0.481894	1.44875	1.44875	1.22746	1.32497	1.45907	1.28062	1.1431	1.16619	1.30639	1.36991
720575940610677828		0	0	0	0	0	0	0.2	0.933333	3.4	6.5	9.56667	14.4	17.3667		0	0	0	0	0	0	0.476095	0.963789	1.85472	2.57876	2.8482	2.2745	2.52301
720575940617629841		0	0	0	0	0	0.0333333	0.4	2	4.7	8.13333	11.2667	14.0667	17.1333		0	0	0	0	0	0.179505	0.61101	1.23828	1.77294	1.96186	2.30844	1.98214	2.44586
720575940628648809		0	0	0	0	0	0	0.333333	1.43333	4.2	7.1	10.1333	14.3333	16.8333		0	0	0	0	0	0	0.699206	1.25654	2.0232	3.04795	3.87929	3.80643	3.40669
720575940633518176		0	0	0	0	0.533333	3.86667	8.03333	11.1	12.8333	14.0333	14.7667	16	16.8		0	0	0	0	0.618241	1.25786	1.22429	0.7	0.582142	0.604612	0.715697	0.516398	0.476095
720575940607272649	roundup_r	0	0	0	0	0	0	0.233333	1.13333	3.43333	6.53333	9.26667	13.6667	16.7		0	0	0	0	0	0	0.495536	1.17568	1.81995	3.03022	3.26531	2.45402	2.99054
720575940630579574		0	0	0	0	0	0.133333	1.33333	4.33333	7.6	10	12.6333	14.7	16.6667		0	0	0	0	0	0.339935	0.942809	1.16428	1.54056	1.43759	1.55956	2.26789	1.88562
720575940616466260		0	0	0	0	0	0	0.2	0.966667	3.43333	6.46667	8.76667	13.7333	16.5		0	0	0	0	0	0	0.476095	1.07961	1.87409	2.76566	3.17997	2.93182	3.34415
720575940622869799		0	0	0	0.0333333	0.233333	1.43333	4.63333	7	9.36667	11.5667	13.5667	14.8333	16.3667		0	0	0	0.179505	0.422953	1.17426	1.55956	1.39044	1.3536	1.11604	1.25654	1.09798	0.706321
720575940633185567		0	0	0	0	0	0.0333333	0.4	1.86667	5.06667	8.2	10.8	14.0333	16.3667		0	0	0	0	0	0.179505	0.757188	1.49963	1.8962	3.00444	3.5534	3.35145	3.36138
720575940649829241		0	0	0	0	0	0	0.166667	1.36667	3.53333	6.73333	9.4	13.4667	16.3333		0	0	0	0	0	0	0.453382	1.22429	1.74611	2.15922	2.43036	2.45945	2.46757
720575940624966840		0	0	0	0	0	0.0333333	0.433333	1.63333	5	8.16667	11.3	13.9333	16.2667		0	0	0	0	0	0.179505	0.61554	1.13969	1.31656	2.03443	2.2383	1.65193	2.27938
720575940633612698		0	0	0	0	0	0.1	1.5	4.26667	8.53333	11.6667	13.9333	14.7667	16.1667		0	0	0	0	0	0.3	1.33542	1.20922	1.89268	2.0548	2.0155	1.64688	1.77169
720575940639198653	sugar_l_12	0	0	0	0.133333	1.33333	3.06667	5.3	7.4	9.03333	10.8333	12.7667	14.0667	15.8667		0	0	0	0.339935	0.977525	1.41264	1.61555	1.54056	1.88827	1.9678	2.27572	2.35136	2.20202
720575940624897516	web_c_l	0	0	0	0	0	0.0333333	0.433333	2.03333	4.6	7.8	9.83333	14.0667	15.8333		0	0	0	0	0	0.179505	0.715697	1.53804	2.25979	2.5219	3.06685	2.89751	2.75782
720575940644653348		0	0	0	0	0	0.0333333	0.366667	2	4.73333	7.86667	10.0667	14.2333	15.7667		0	0	0	0	0	0.179505	0.795124	1.7127	2.06452	2.80159	3.34598	3.3335	3.32349
720575940620031366		0	0	0	0	0	0.0666667	0.366667	1.26667	4.06667	7.9	10.2	13.4333	15.7		0	0	0	0	0	0.249444	0.481894	0.928559	1.65193	1.59896	1.70098	1.54236	1.39403
720575940610001220	bract_b_l	0	0	0	0	0	0.1	1.66667	5.06667	9.33333	12.4	14.4667	14.8	15.6333		0	0	0	0	0	0.3	1.42205	1.23648	1.81353	2.00998	2.04505	1.77764	1.47158
720575940645047831		0	0	0	0	0	0.0333333	0.6	2.43333	5.1	8.6	10.1333	13.5333	15.3333		0	0	0	0	0	0.179505	1.0198	1.87409	2.34307	2.498	2.96348	2.89521	2.83235
720575940641480949		0	0	0	0	0	0.0666667	0.666667	2.83333	5.66667	8.83333	10.7333	13.6667	15		0	0	0	0	0	0.359011	1.16428	2.03443	2.90211	2.79384	3.37573	3.1763	2.73252
720575940625580988		0	0	0	0	0	0	0.133333	0.866667	2.76667	5.33333	7.8	11.9667	14.5		0	0	0	0	0	0	0.426875	0.991071	1.5206	2.25586	2.90287	2.35914	2.5
720575940618726171		0	0	0	0	0	0.0333333	0.766667	2.6	5.9	9.43333	11.6333	13.3	14.4667		0	0	0	0	0	0.179505	0.843933	1.0198	1.93821	1.33375	1.3536	1.15902	1.25786
720575940627819151		0	0	0	0	0	0.0333333	0.266667	1.63333	3.6	6.2	8.86667	11.6333	14.2333		0	0	0	0	0	0.179505	0.512076	1.16857	1.11355	2.13542	2.29105	2.15226	2.43151
720575940632274914		0	0	0	0	0	0	0	0.0333333	0.4	2.23333	5.13333	9.26667	13.9		0	0	0	0	0	0	0	0.179505	0.61101	1.43023	1.43139	1.78761	1.66032
720575940620673985	tentacular_r	0	0	0	0	0	0	0.2	0.933333	2.76667	5.3	7.53333	11.2	13.7667		0	0	0	0	0	0	0.476095	1.06249	1.40673	2.26789	2.64239	2.63818	2.29032
720575940607386290		0	0	0	0	0	0.0666667	0.9	2.93333	6.1	8.93333	11.0667	12.3667	13.6333		0	0	0	0	0	0.249444	0.907377	1.06249	1.35031	0.997775	1.03064	0.982627	1.07961
720575940627847752		0	0	0	0	0	0	0.366667	1.33333	4	6.63333	8.66667	12.1333	13.5667		0	0	0	0	0	0	0.706321	1.16428	1.78885	2.42876	3.10197	3.1489	2.97415
720575940655013025		0	0	0	0	0	0	0.2	0.833333	2.56667	5.13333	7.33333	10.4667	13.5333		0	0	0	0	0	0	0.4	0.859586	1.30852	2.17153	2.35702	2.12498	2.34852
720575940612888178		0	0	0	0	0	0	0.2	0.7	2.66667	5.2	7.7	11.0333	13.4667		0	0	0	0	0	0	0.6	0.781025	1.51291	2.22711	2.58392	2.46959	3.0739
720575940623260415		0	0	0.0666667	0.866667	3	4.86667	5.96667	7.3	8.5	9.56667	10.6333	12.4	13.3667		0	0	0.249444	0.718022	1.43759	1.64789	1.27758	1.18743	1.14746	1.02252	0.752034	1.35647	1.27758
720575940625861660		0	0	0	0	0	0	0.2	1.13333	3.3	6.06667	8.7	11.5	13.3667		0	0	0	0	0	0	0.4	0.884433	1.24231	1.73077	1.96893	1.64823	2.00804
720575940631703608		0	0	0	0	0.0666667	0.933333	3.56667	6.7	8.93333	10.3667	11.8333	12.4667	13.3667		0	0	0	0	0.249444	0.771722	1.22972	1.18743	1.38884	1.13969	1.18556	1.60693	1.9405
720575940614730914		0	0	0	0	0	0.0333333	0.433333	1.93333	4.23333	7.1	8.9	11.6333	13.0333		0	0	0	0	0	0.179505	0.61554	1.33998	1.8918	2.02237	2.53443	1.74133	2.27279
720575940613898449		0	0	0.0666667	0.8	2.93333	4.76667	5.8	7.06667	8.36667	9.5	10.2667	11.9	12.9333		0	0	0.249444	0.748331	1.41264	1.60589	1.249	1.31487	1.19675	0.991632	0.81377	1.37477	1.20922
720575940612611301		0	0	0	0	0	0.366667	1.93333	4.93333	7.43333	9.36667	11.1667	12.0333	12.8		0	0	0	0	0	0.604612	1.12349	1.09341	1.49852	1.3536	1.39244	1.47158	1.9218
720575940623453959		0	0	0	0	0	0	0.233333	1.1	3.1	5.8	7.43333	10.6	12.3667		0	0	0	0	0	0	0.422953	1.07548	1.7	1.9218	2.37604	2.44404	2.18302
720575940621586854		0	0	0	0	0	0.0333333	0.3	1.3	3.63333	5.93333	7.86667	10.4667	12.2		0	0	0	0	0	0.179505	0.640312	1.21518	1.74133	2.27938	2.69238	2.64239	2.67582
720575940628826128	MN6_r	0	0	0	0	0	0	0.1	0.733333	2.23333	4.53333	6	9.6	12.1333		0	0	0	0	0	0	0.3	0.85375	1.667	2.48641	2.29492	2.45764	3.35394
720575940607193986		0	0	0	0	0	0	0.133333	0.8	2.5	4.73333	6.23333	9.8	12.0667		0	0	0	0	0	0	0.339935	0.87178	1.60728	2.12812	2.52565	2.45493	2.79205
720575940625867056		0	0	0	0	0	0	0.0333333	0.266667	0.933333	2.46667	5.23333	8.96667	11.9333		0	0	0	0	0	0	0.179505	0.442217	0.81377	0.956847	1.585	1.68292	1.43604
720575940609915204		0	0	0	0	0	0	0.133333	0.7	2.26667	4.43333	6.56667	9.9	11.8333		0	0	0	0	0	0	0.339935	0.737111	1.38884	1.94394	2.18607	2.19621	2.29613
720575940627828296		0	0	0	0	0	0	0	0	0.1	0.466667	3.2	7.2	11.8333		0	0	0	0	0	0	0	0	0.3	0.669992	1.249	1.72047	1.69476
720575940639425112		0	0	0	0	0	0	0.2	1.06667	2.73333	4.96667	6.7	9.73333	11.6667		0	0	0	0	0	0	0.476095	0.997775	1.43604	2.13672	2.62234	2.23507	2.087
720575940607451081		0	0	0	0	0	0.0333333	1	3.06667	5.46667	8.2	9.83333	10.3333	11.5		0	0	0	0	0	0.179505	0.894427	1.12349	1.74611	1.44684	1.43952	1.57762	1.80278
720575940636828334		0	0	0	0	0.0666667	0.933333	3.56667	6.63333	8.63333	10.3	11.1667	11.3667	11.5		0	0	0	0	0.249444	0.771722	1.22972	1.19675	1.378	1.21518	1.24052	1.72208	1.74642
720575940626919144		0	0	0	0	0	0	0	0.0666667	0.3	2.23333	4.73333	7.8	11.1667		0	0	0	0	0	0	0	0.249444	0.458258	1.02252	1.7114	1.46969	1.50739
720575940631283267		0	0	0	0	0	0	0.233333	1.33333	3.3	5.7	7.43333	10.0333	11.1667		0	0	0	0	0	0	0.558768	1.19257	1.57374	2.47857	2.60363	2.19823	2.3106
720575940617552057		0	0	0	0	0	0	0.1	0.733333	2.33333	4.56667	6.2	8.9	10.9333		0	0	0	0	0	0	0.3	0.771722	1.32497	1.96101	2.22711	2.07123	2.06452
720575940620274085		0	0	0	0	0	0	0.233333	1.1	3.13333	5.33333	6.43333	10	10.8667		0	0	0	0	0	0	0.61554	1.10604	1.97878	2.76084	2.76506	2.70801	3.09552
720575940617588258		0	0	0	0	0	0	0.133333	0.7	2.2	4.33333	5.83333	9.03333	10.7		0	0	0	0	0	0	0.339935	0.822598	1.19443	2.087	2.42327	2.13672	2.06801
720575940620301588		0	0	0	0	0	0	0	0	0.1	0.4	2.96667	6.43333	10.6333		0	0	0	0	0	0	0	0	0.3	0.663325	1.11006	1.87409	1.47158
720575940611015122	Zorro_r	0	0	0	0	0	0	0.2	0.366667	1.23333	2.43333	4.8	7.43333	10.5		0	0	0	0	0	0	0.4	0.481894	0.989388	1.05462	1.249	1.64688	2.26201
720575940642335373		0	0	0	0	0	0	0	0.0333333	0.266667	2.03333	4.7	7.86667	10.3333		0	0	0	0	0	0	0	0.179505	0.512076	1.11006	1.03763	1.45449	0.977525
720575940605658033		0	0	0	0	0	0.0333333	0.166667	1.43333	2.93333	5.16667	6.46667	9.13333	10.2667		0	0	0	0	0	0.179505	0.372678	1.17426	1.43604	1.55099	2.21711	2.39072	1.91369
720575940627779983		0	0	0	0	0	0.0333333	0.2	1.43333	3.16667	5.2	6.6	9.16667	10.0333		0	0	0	0	0	0.179505	0.4	0.989388	1.24052	1.68127	2.10713	2.23731	2.15226
720575940613347299		0	0	0	0	0	0.0333333	0.266667	1.43333	3.16667	4.83333	6.5	8.96667	10		0	0	0	0	0	0.179505	0.573488	1.14552	1.65496	1.67498	2.12525	2.31637	2.06559
720575940635839077		0	0	0	0	0	0.833333	3.5	6.53333	8.36667	9.73333	10.6	10.3667	9.83333		0	0	0	0	0	0.687184	1.20416	1.2037	1.42556	1.31487	1.28062	1.30341	1.82726
720575940627083294		0	0	0	0	0	0	0.166667	0.566667	2.23333	3.7	5.76667	7.76667	9.76667		0	0	0	0	0	0	0.453382	0.61554	1.28279	1.69607	1.49852	1.22972	1.64688
720575940609407939		0	0	0	0	0	0	0.166667	0.766667	2.3	4.23333	5.1	8.16667	9.66667		0	0	0	0	0	0	0.453382	0.715697	1.50886	1.97793	2.35726	2.22236	2.39907
720575940626278974	seagull_r	0	0	0	0	0	0	0.133333	1	2.56667	4.26667	6.03333	8.1	9.6		0	0	0	0	0	0	0.339935	0.856349	1.20231	1.54776	1.62241	1.3	1.76257
720575940647518340		0	0	0	0	0	0	0.0333333	0.466667	1.63333	3.23333	4.56667	7.63333	9.1		0	0	0	0	0	0	0.179505	0.561743	1.16857	1.667	1.68688	1.60174	1.88591
720575940632159519		0	0	0	0	0	0	0.233333	1.03333	2.36667	4.5	5.76667	7.83333	9.06667		0	0	0	0	0	0	0.422953	0.982627	1.13969	1.5864	1.90933	1.67498	1.59025
720575940616864217		0	0	0	0	0	0	0.0666667	0.333333	1.63333	3.26667	4.9	7.33333	8.96667		0	0	0	0	0	0	0.249444	0.537484	1.19675	1.61107	1.61967	1.88562	1.88827
720575940619114048		0	0	0	0	0	0	0.133333	0.733333	2.13333	4	5.5	7.7	8.96667		0	0	0	0	0	0	0.339935	0.771722	1.14698	1.50555	1.72723	1.61555	1.663
720575940628755815	foxglove_l	0	0	0	0	0	0	0	0.0666667	0.4	1.03333	3.1	6.36667	8.96667		0	0	0	0	0	0	0	0.249444	0.553775	0.948098	1.24766	1.47158	1.32874
720575940608498780		0	0	0	0	0	0	0.1	0.733333	2.13333	3.96667	5.43333	7.66667	8.9		0	0	0	0	0	0	0.3	0.771722	1.14698	1.51621	1.74515	1.63978	1.61967
720575940631997032	Fdg_l	0	0	0	0	0	0	0	0.0666667	0.4	1	3.1	6.4	8.9		0	0	0	0	0	0	0	0.249444	0.553775	0.966092	1.24766	1.47422	1.2741
720575940616857174	TH-VUM_r	0	0	0	0	0	0	0.1	0.566667	1.8	3.6	4.23333	7.2	8.73333		0	0	0	0	0	0	0.395811	0.667499	1.30128	1.83666	1.92671	1.93907	2.22011
720575940631918649		0	0	0	0	0	0	0.166667	0.7	2.43333	4.06667	4.86667	7.26667	8.66667		0	0	0	0	0	0	0.453382	0.822598	1.85622	2.1124	2.36267	2.4074	2.73658
720575940625047484		0	0	0	0	0	0	0	0.0666667	0.366667	0.9	2.93333	5.8	8.46667		0	0	0	0	0	0	0	0.249444	0.546707	0.943398	1.23648	1.53623	1.0873
720575940612558061		0	0	0	0	0	0	0.1	0.633333	1.6	3.13333	4.1	6.76667	8.13333		0	0	0	0	0	0	0.3	0.706321	0.986577	1.62754	1.79536	1.78294	1.74611
720575940606607234		0	0	0	0	0	0	0.166667	1.06667	2.33333	4	5.16667	6.96667	8.1		0	0	0	0	0	0	0.372678	0.963789	1.24722	1.46059	1.93362	1.81628	1.44568
720575940647029044		0	0	0	0	0	0.0333333	0.1	0.833333	1.8	3.03333	4.23333	6.33333	8.1		0	0	0	0	0	0.179505	0.3	0.734091	1.01325	1.60174	1.8918	1.63978	1.86815
720575940635055039		0	0	0	0	0	0	0.0333333	0.233333	1.2	2.46667	3.7	6.3	7.86667		0	0	0	0	0	0	0.179505	0.495536	1.01325	1.25786	1.79165	1.29486	1.43139
720575940627812168		0	0	0	0	0	0	0.366667	1.03333	2.43333	3.76667	4.76667	6.66667	7.8		0	0	0	0	0	0	0.546707	0.706321	1.43023	1.38283	0.989388	1.61933	1.27541
720575940619173534		0	0	0	0	0	0	0.0666667	0.533333	1.66667	3.3	4.66667	6.73333	7.56667		0	0	0	0	0	0	0.249444	0.561743	1.10554	1.32035	1.55635	1.43604	1.72595
720575940629752190		0	0	0	0	0	0	0	0	0.0333333	0.3	1.4	4.3	7.56667		0	0	0	0	0	0	0	0	0.179505	0.525991	1.1431	1.46401	1.85622
720575940628997123		0	0	0	0	0	0	0.166667	0.5	1.93333	3.53333	4.53333	6.13333	7.46667		0	0	0	0	0	0	0.521749	0.619139	1.36463	1.76509	1.83908	2.01219	2.75358
720575940635578303		0	0	0	0	0	0	0.0333333	0.333333	1	2.23333	3.2	5.6	7.36667		0	0	0	0	0	0	0.179505	0.537484	0.930949	1.70652	1.79629	1.49666	2.25807
720575940620805046		0	0	0	0	0	0.0333333	0.0666667	0.733333	1.76667	3.06667	4.56667	6.4	7.26667		0	0	0	0	0	0.179505	0.249444	0.727247	1.02252	1.38884	1.49852	1.6452	1.8427
720575940626993694		0	0	0	0	0	0	0.0333333	0.5	1.53333	2.73333	4.1	5.6	7.16667		0	0	0	0	0	0	0.179505	0.562731	1.0562	1.56915	1.73877	1.56205	1.75278
720575940636809646		0	0	0	0	0	0	0.133333	0.4	1.56667	3	3.66667	5.4	7.13333		0	0	0	0	0	0	0.426875	0.553775	1.20231	1.7127	1.75752	1.89033	2.29105
720575940644758308	mothership_l	0	0	0	0	0	0.0333333	0.3	1.36667	2.5	3.66667	4.76667	6.33333	7		0	0	0	0	0	0.179505	0.585947	1.04828	1.38444	1.46818	1.83818	1.92065	1.59164
720575940611436408		0	0	0	0	0	0	0.0333333	0.233333	1.13333	2.26667	3.46667	5.73333	6.96667		0	0	0	0	0	0	0.179505	0.422953	0.991071	1.43604	1.47723	1.52607	1.97456
720575940622027222		0	0	0	0	0	0.0333333	0.3	1.33333	2.5	3.66667	4.63333	6.16667	6.76667		0	0	0	0	0	0.179505	0.585947	0.977525	1.38444	1.46818	1.76037	1.9163	1.5206
720575940631662648		0	0	0	0	0	0	0.0666667	0.566667	1.73333	3.1	3.7	5.83333	6.76667		0	0	0	0	0	0	0.249444	0.61554	1.26315	1.66032	1.50886	1.31867	1.60589
720575940660229505		0	0	0	0	0	0.0333333	0.133333	0.833333	1.73333	3.1	4.43333	6	6.6		0	0	0	0	0	0.179505	0.339935	0.687184	1.09341	1.37477	1.62652	1.59164	1.49666
720575940644968215		0	0	0	0	0	0.0333333	0.333333	1.36667	2.56667	4	5	6.2	6.56667		0	0	0	0	0	0.179505	0.596285	1.01598	1.62652	1.50555	1.8619	2.0232	1.64688
720575940620714150	mothership_r	0	0	0	0	0	0.0333333	0.2	1.1	1.9	3.26667	4.16667	5.63333	6.46667		0	0	0	0	0	0.179505	0.476095	0.869866	1.16476	1.45907	1.80893	1.76037	1.38404
720575940639198397		0	0	0	0	0	0	0.0333333	0.266667	1.1	2.1	2.9	5.1	6.43333		0	0	0	0	0	0	0.179505	0.512076	0.746101	1.16476	1.7	1.3	1.62652
720575940618859480		0	0	0	0	0	0	0	0	0	0.2	1.16667	3.06667	6.16667		0	0	0	0	0	0	0	0	0	0.4	0.933928	1.54776	1.55099
720575940621538142	tundra_l	0	0	0	0	0	0	0	0.0666667	0.7	1.56667	2.76667	4.53333	6.13333		0	0	0	0	0	0	0	0.249444	0.822598	1.35851	1.5206	1.335	1.74611
720575940630233404		0	0	0	0	0	0	0	0	0	0.2	1.4	3.16667	6.06667		0	0	0	0	0	0	0	0	0	0.476095	1.38082	1.69476	2.24994
720575940625641402		0	0	0	0	0	0	0.0666667	0.5	1.33333	2.63333	3.43333	4.8	6.03333		0	0	0	0	0	0	0.249444	0.619139	0.942809	1.378	1.56383	1.37598	1.51621
720575940645045527	bract_a_l	0	0	0	0	0	0	0	0.0666667	0.266667	0.633333	2	3.9	6.03333		0	0	0	0	0	0	0	0.249444	0.512076	0.795124	1.09545	1.55671	1.60174
720575940610258552		0	0	0	0	0	0	0.0333333	0.3	0.933333	1.73333	2.8	4.7	5.93333		0	0	0	0	0	0	0.179505	0.458258	0.891939	1.43604	1.75879	1.18743	1.65193
720575940626478082		0	0	0	0	0	0	0.0666667	0.566667	1.7	3.03333	4	5.33333	5.66667		0	0	0	0	0	0	0.249444	0.667499	1.03763	1.30341	1.26491	1.61933	1.67995
720575940630291767		0	0	0	0	0	0.0333333	0.2	1	1.76667	3.06667	3.6	5	5.63333		0	0	0	0	0	0.179505	0.4	0.816497	1.17426	1.41264	1.74356	1.52753	1.51621
720575940617471133		0	0	0	0	0	0.0333333	0.266667	1.13333	1.83333	3.13333	3.6	5.13333	5.46667		0	0	0	0	0	0.179505	0.512076	0.921352	1.24052	1.28409	1.49666	1.58605	1.49963
720575940624906483		0	0	0	0	0	0	0.0333333	0.133333	0.633333	1.1	2.26667	4	5.43333		0	0	0	0	0	0	0.179505	0.339935	0.795124	0.978093	1.43604	1.36626	1.8918
720575940609935172		0	0	0	0	0	0	0.166667	0.966667	1.96667	2.76667	3.93333	5.03333	5.36667		0	0	0	0	0	0	0.372678	0.752034	1.27758	1.49852	1.73077	1.7792	1.07961
720575940639785379		0	0	0	0	0	0	0	0.0333333	0.0666667	0.5	1.7	3.63333	5.33333		0	0	0	0	0	0	0	0.179505	0.249444	0.562731	1.03763	1.55956	1.46818
720575940624983480		0	0	0	0	0	0	0	0	0	0.166667	1.03333	2.43333	5.3		0	0	0	0	0	0	0	0	0	0.453382	0.948098	1.667	2.06801
720575940607253170		0	0	0	0	0	0	0	0	0.0333333	0.233333	0.933333	2.6	5.16667		0	0	0	0	0	0	0	0	0.179505	0.495536	0.81377	1.28062	1.63469
720575940647033396		0	0	0	0	0	0	0	0	0.0333333	0.366667	0.9	3.2	5		0	0	0	0	0	0	0	0	0.179505	0.604612	0.869866	1.8868	1.41421
720575940615715003		0	0	0	0	0	0.0666667	0.5	2	3.03333	4.43333	4.43333	4.86667	4.93333		0	0	0	0	0	0.359011	0.921954	1.48324	1.85263	1.47611	1.81995	1.99555	1.41264
720575940629561347		0	0	0	0	0	0	0.0333333	0.2	0.633333	1.6	2.2	3.8	4.86667		0	0	0	0	0	0	0.179505	0.476095	0.706321	1.22746	1.68127	1.85113	1.74611
720575940629000783		0	0	0	0	0	0	0.0333333	0.166667	0.433333	0.833333	1.66667	3.53333	4.6		0	0	0	0	0	0	0.179505	0.372678	0.715697	0.859586	1.2202	1.47723	1.58325
720575940621422518		0	0	0	0	0	0	0	0.0333333	0.5	0.966667	1.76667	3.5	4.46667		0	0	0	0	0	0	0	0.179505	0.562731	0.982627	1.20231	1.31022	1.56489
720575940615044502		0	0	0	0	0	0	0	0	0	0.1	0.466667	2.33333	4.4		0	0	0	0	0	0	0	0	0	0.3	0.618241	1.13529	0.916515
720575940629778554		0	0	0	0	0	0	0	0.0666667	0.1	0.333333	0.933333	3.06667	4.3		0	0	0	0	0	0	0	0.359011	0.538516	1.16428	1.65193	2.95447	4.10812
720575940624023188		0	0	0	0	0	0	0	0.1	0.4	0.6	1.43333	2.9	4.26667		0	0	0	0	0	0	0	0.3	0.553775	0.840635	1.02252	1.24766	1.52607
720575940628995331		0	0	0	0	0	0	0	0	0.0666667	0.166667	0.766667	2	4.26667		0	0	0	0	0	0	0	0	0.249444	0.372678	0.760847	1.12546	1.82452
720575940626626597		0	0	0	0	0	0	0	0.1	0.4	0.6	1.43333	2.9	4.23333		0	0	0	0	0	0	0	0.3	0.553775	0.840635	1.02252	1.24766	1.56383
720575940616987097		0	0	0	0	0	0	0	0	0.1	0.633333	1.06667	2.8	4.06667		0	0	0	0	0	0	0	0	0.3	0.657436	0.963789	1.19443	1.74992
720575940618574749		0	0	0	0	0	0	0	0.1	0.333333	0.633333	1.26667	2.33333	4.06667		0	0	0	0	0	0	0	0.3	0.471405	0.657436	0.928559	1.24722	1.38884
720575940645527918		0	0	0	0	0	0	0	0	0	0.0666667	0.366667	1.5	3.93333		0	0	0	0	0	0	0	0	0	0.249444	0.604612	1.31022	1.67199
720575940637144944		0	0	0	0	0	0.0333333	0.1	0.3	0.466667	0.666667	1.03333	2.5	3.73333		0	0	0	0	0	0.179505	0.3	0.458258	0.618241	0.596285	0.87496	1.28452	1.38884
720575940643867296		0	0	0	0	0	0	0	0.0666667	0.1	0.233333	1	2.63333	3.73333		0	0	0	0	0	0	0	0.359011	0.538516	0.803465	1.57056	2.25807	2.99926
720575940612336819		0	0	0	0	0	0	0	0	0	0.0333333	0.333333	1.16667	3.4		0	0	0	0	0	0	0	0	0	0.179505	0.537484	0.968963	1.38082
720575940616644411		0	0	0	0	0	0	0	0.0333333	0.1	0.533333	1.36667	2.53333	3.36667		0	0	0	0	0	0	0	0.179505	0.3	0.763035	0.912262	1.7075	1.79784
720575940630674038		0	0	0	0	0	0	0	0	0	0.0333333	0.233333	1.53333	3.33333		0	0	0	0	0	0	0	0	0	0.179505	0.495536	1.28409	1.24722
720575940622612749		0	0	0	0	0	0	0	0.0333333	0.3	0.6	1	1.96667	3.3		0	0	0	0	0	0	0	0.179505	0.525991	0.711805	0.930949	1.40198	1.67631
720575940625045180		0	0	0	0	0	0	0	0.0333333	0.0666667	0.233333	0.7	2.23333	3.3		0	0	0	0	0	0	0	0.179505	0.359011	0.919541	1.06927	2.10845	3.0348
720575940630667372		0	0	0	0	0	0	0	0.0333333	0.0333333	0.1	0.4	1.53333	3.26667		0	0	0	0	0	0	0	0.179505	0.179505	0.3	0.61101	1.0873	1.33998
720575940614909506		0	0	0	0	0	0.0333333	0.1	0.6	1.13333	1.46667	1.9	3.13333	3.23333		0	0	0	0	0	0.179505	0.3	0.8	1.0873	1.0562	1.24766	1.30979	1.56383
720575940625737776		0	0	0	0	0	0	0.0333333	0.4	1.1	2.03333	1.93333	2.83333	3.13333		0	0	0	0	0	0	0.179505	0.711805	1.13578	1.378	1.15277	2.03443	1.97878
720575940628598121		0	0	0	0	0	0	0	0.0333333	0.0666667	0.2	0.6	2.1	3.1		0	0	0	0	0	0	0	0.179505	0.359011	0.748331	1.08321	2.03879	2.95917
720575940632602532		0	0	0	0	0	0	0	0.0333333	0.0666667	0.233333	0.5	1.6	3.1		0	0	0	0	0	0	0	0.179505	0.359011	0.667499	0.718795	1.17189	1.81384
720575940632118156		0	0	0	0	0	0	0	0.0333333	0.0666667	0.2	0.6	2.1	3.06667		0	0	0	0	0	0	0	0.179505	0.359011	0.748331	1.08321	2.03879	2.83941
720575940620900446	sugar_l_13	0	0	0	0	0	0	0.2	0.1	0.3	0.5	1	1.86667	3		0	0	0	0	0	0	0.476095	0.3	0.525991	0.67082	0.930949	1.17568	1.36626
720575940625874992		0	0	0	0	0	0	0	0.0333333	0.0666667	0.2	0.566667	1.93333	3		0	0	0	0	0	0	0	0.179505	0.359011	0.748331	1.08577	2.09656	2.95522
720575940627444490		0	0	0	0	0	0	0	0	0	0	0.0333333	0.566667	2.96667		0	0	0	0	0	0	0	0	0	0	0.179505	0.760847	1.13969
720575940610054980		0	0	0	0	0	0	0	0.0333333	0.0666667	0.2	0.5	1.96667	2.93333		0	0	0	0	0	0	0	0.179505	0.359011	0.748331	0.846562	1.81628	2.756
720575940634932472		0	0	0	0	0	0	0	0.0333333	0	0.1	0.766667	1.13333	2.9		0	0	0	0	0	0	0	0.179505	0	0.3	0.715697	0.805536	1.2741
720575940613929391		0	0	0	0	0	0	0	0.0333333	0.2	0.233333	0.6	1.5	2.86667		0	0	0	0	0	0	0	0.179505	0.4	0.422953	0.711805	1.20416	1.58605
720575940619048827	tinctoria_b_r	0	0	0	0	0	0	0	0.0333333	0.0666667	0.2	0.533333	2	2.86667		0	0	0	0	0	0	0	0.179505	0.359011	0.748331	0.956847	1.89737	2.59144
720575940632962786		0	0	0	0	0	0	0.0333333	0.133333	0.433333	0.866667	1.43333	2.26667	2.86667		0	0	0	0	0	0	0.179505	0.339935	0.558768	0.845905	1.22972	1.03064	1.35974
720575940638181092		0	0	0	0	0	0	0	0.0333333	0.0666667	0.2	0.6	2	2.83333		0	0	0	0	0	0	0	0.179505	0.359011	0.748331	1.08321	1.87972	2.55713
720575940634645600		0	0	0	0	0	0	0	0.0333333	0.0666667	0.2	0.5	1.96667	2.73333		0	0	0	0	0	0	0	0.179505	0.359011	0.748331	0.846562	1.87053	2.43493
720575940628676457	hound_l	0	0	0	0	0	0	0	0	0.0333333	0.1	0.366667	1.13333	2.63333		0	0	0	0	0	0	0	0	0.179505	0.395811	0.546707	0.956847	1.49406
720575940620335269		0	0	0	0	0	0	0	0.0333333	0.0666667	0.166667	0.466667	1.7	2.56667		0	0	0	0	0	0	0	0.179505	0.359011	0.582142	0.805536	1.48661	2.17077
720575940626085306		0	0	0	0	0	0	0	0	0	0.0333333	0.266667	1.03333	2.5		0	0	0	0	0	0	0	0	0	0.179505	0.512076	1.01598	1.36015
720575940647228468		0	0	0	0	0	0	0.1	0.433333	1.13333	1.96667	2.06667	2.2	2.46667		0	0	0	0	0	0	0.395811	0.558768	0.845905	1.53804	1.28927	1.249	1.45449
720575940625875504	tinctoria_a_r	0	0	0	0	0	0	0	0.0333333	0.0666667	0.166667	0.5	1.63333	2.4		0	0	0	0	0	0	0	0.179505	0.359011	0.582142	0.846562	1.68292	2.48462
720575940610621026		0	0	0	0	0	0	0.0666667	0.2	0.666667	0.866667	1.23333	2.2	2.36667		0	0	0	0	0	0	0.249444	0.4	0.649786	0.884433	0.803465	1.27541	1.40198
720575940610803554		0	0	0	0	0	0	0	0	0.0333333	0.0333333	0.633333	1.43333	2.36667		0	0	0	0	0	0	0	0	0.179505	0.179505	0.657436	1.02252	1.19675
720575940618472261		0	0	0	0	0	0	0	0.0333333	0.0666667	0.2	0.466667	1.56667	2.36667		0	0	0	0	0	0	0	0.179505	0.359011	0.748331	0.805536	1.47611	2.10528
720575940612603289		0	0	0	0	0	0.0333333	0.166667	0.8	1.26667	1.4	1.8	2.1	2.3		0	0	0	0	0	0.179505	0.453382	0.909212	0.997775	1.11355	1.13725	1.19304	1.50886
720575940631406411		0	0	0	0	0	0	0	0.0333333	0.1	0.166667	0.566667	1.36667	2.3		0	0	0	0	0	0	0	0.179505	0.3	0.372678	0.715697	1.01598	1.1
720575940609405635		0	0	0	0	0	0	0	0	0.0666667	0.0666667	0.533333	1.23333	2.26667		0	0	0	0	0	0	0	0	0.249444	0.249444	0.618241	0.989388	1.31487
720575940612364530		0	0	0	0	0	0	0.1	0.433333	1.13333	1.93333	2	2.03333	2.26667		0	0	0	0	0	0	0.395811	0.558768	0.845905	1.38884	1.21106	1.16857	1.33998
720575940626148520		0	0	0	0	0	0	0	0	0	0	0.166667	0.4	2.2		0	0	0	0	0	0	0	0	0	0	0.372678	0.553775	1.4922
720575940621519130		0	0	0	0	0	0.0333333	0.1	0.766667	1.23333	1.26667	1.63333	2.06667	2.13333		0	0	0	0	0	0.179505	0.3	0.919541	0.955103	0.997775	1.07961	1.15277	1.49963
720575940630683385		0	0	0	0	0	0	0	0	0.0333333	0.133333	0.3	1.36667	2.06667		0	0	0	0	0	0	0	0	0.179505	0.561743	0.822598	1.87053	2.50244
720575940630459244		0	0	0	0	0	0	0	0	0	0	0.1	0.3	2		0	0	0	0	0	0	0	0	0	0	0.3	0.585947	1.21106
720575940629744599		0	0	0	0	0.0666667	0.933333	3.56667	6.2	6.83333	6.36667	5.26667	3.16667	1.96667		0	0	0	0	0.249444	0.771722	1.22972	1.249	1.71432	1.3536	1.61107	1.31867	1.40198
720575940614386070		0	0	0	0	0	0	0	0.433333	0.933333	1.3	1.6	1.9	1.9		0	0	0	0	0	0	0	0.61554	0.963789	1.34536	1.47422	1.49108	1.24766
720575940636165624		0	0	0	0	0	0	0	0	0.0666667	0.133333	0.466667	1.23333	1.9		0	0	0	0	0	0	0	0	0.359011	0.561743	0.763035	1.22972	1.59896
720575940622810153		0	0	0	0	0	0	0	0	0.0333333	0.133333	0.2	0.966667	1.7		0	0	0	0	0	0	0	0	0.179505	0.561743	0.541603	1.49406	2.14709
720575940631994728		0	0	0	0	0	0	0	0	0	0.0666667	0.166667	0.6	1.66667		0	0	0	0	0	0	0	0	0	0.249444	0.372678	0.663325	1.24722
720575940611548878		0	0	0	0	0	0	0	0	0.0333333	0.133333	0.166667	0.866667	1.63333		0	0	0	0	0	0	0	0	0.179505	0.561743	0.453382	1.49963	2.13672
720575940612423922		0	0	0	0	0	0.0333333	0.1	0.3	0.666667	0.866667	1.33333	1.46667	1.6		0	0	0	0	0	0.179505	0.3	0.525991	0.699206	0.884433	0.745356	0.805536	0.8
720575940614352278		0	0	0	0	0	0.0333333	0.233333	0.833333	1.03333	1.7	1.76667	1.73333	1.56667		0	0	0	0	0	0.179505	0.495536	0.778175	1.07961	1.06927	1.05462	1.18134	1.20231
720575940615296818		0	0	0	0	0	0.0333333	0.133333	0.333333	0.733333	0.9	1.36667	1.4	1.5		0	0	0	0	0	0.179505	0.339935	0.596285	0.771722	0.943398	0.795124	0.879394	0.885061
720575940620170887		0	0	0	0	0	0	0	0.0333333	0.0666667	0.1	0.333333	1	1.5		0	0	0	0	0	0	0	0.179505	0.359011	0.395811	0.537484	0.930949	1.31022
720575940620254087		0	0	0	0	0	0	0	0	0.0333333	0.1	0.266667	0.9	1.46667		0	0	0	0	0	0	0	0	0.179505	0.395811	0.442217	0.789515	1.25786
720575940637656286		0	0	0	0	0	0	0	0	0.0333333	0.0666667	0.233333	0.8	1.46667		0	0	0	0	0	0	0	0	0.179505	0.249444	0.422953	0.748331	1.14698
720575940620873793		0	0	0	0	0	0	0.0666667	0.2	0.4	0.866667	1.03333	1.2	1.43333		0	0	0	0	0	0	0.249444	0.4	0.553775	1.17568	0.795124	0.979796	0.955103
720575940629239934		0	0	0	0	0	0	0	0	0.0333333	0.0333333	0.4	0.7	1.43333		0	0	0	0	0	0	0	0	0.179505	0.179505	0.489898	0.737111	0.955103
720575940630781433		0	0	0	0	0	0	0.0666667	0.166667	0.433333	0.9	1.03333	1.23333	1.43333		0	0	0	0	0	0	0.249444	0.372678	0.61554	0.943398	0.795124	1.02252	1.25654
720575940630931999		0	0	0	0	0	0	0.0666667	0.2	0.4	0.966667	1.06667	1.16667	1.43333		0	0	0	0	0	0	0.249444	0.4	0.553775	1.42556	0.85375	1.00277	1.11604
720575940615564959		0	0	0	0	0	0	0	0.1	0.3	0.7	0.666667	0.966667	1.4		0	0	0	0	0	0	0	0.3	0.525991	0.822598	0.942809	0.706321	0.879394
720575940605513649		0	0	0	0	0	0	0.0333333	0.2	0.366667	0.8	0.933333	1.16667	1.36667		0	0	0	0	0	0	0.179505	0.4	0.481894	0.979796	0.771722	1.03548	0.982627
720575940608349379		0	0	0	0	0	0	0.0666667	0.2	0.4	0.866667	1.03333	1.16667	1.36667		0	0	0	0	0	0	0.249444	0.4	0.553775	1.17568	0.795124	1.00277	0.982627
720575940623072013		0	0	0	0	0	0	0.0666667	0.2	0.4	0.866667	1.03333	1.16667	1.36667		0	0	0	0	0	0	0.249444	0.4	0.553775	1.17568	0.795124	1.00277	0.982627
720575940633373651		0	0	0	0	0	0	0	0	0	0.0666667	0.166667	0.666667	1.36667		0	0	0	0	0	0	0	0	0	0.249444	0.372678	0.649786	1.07961
720575940638088262		0	0	0	0	0	0	0.0666667	0.2	0.4	0.866667	1.03333	1.16667	1.36667		0	0	0	0	0	0	0.249444	0.4	0.553775	1.17568	0.795124	1.00277	0.982627
720575940612766515		0	0	0	0	0	0	0.0666667	0.2	0.4	0.866667	1.03333	1.16667	1.33333		0	0	0	0	0	0	0.249444	0.4	0.553775	1.17568	0.795124	1.00277	0.942809
720575940618995393		0	0	0	0	0	0	0.0666667	0.2	0.4	0.866667	1.03333	1.16667	1.33333		0	0	0	0	0	0	0.249444	0.4	0.553775	1.17568	0.795124	1.00277	0.942809
720575940620282900		0	0	0	0	0	0	0.0666667	0.2	0.4	0.866667	1.03333	1.16667	1.33333		0	0	0	0	0	0	0.249444	0.4	0.553775	1.17568	0.795124	1.00277	0.942809
720575940623209165		0	0	0	0	0	0	0	0	0.0333333	0.1	0.3	0.833333	1.33333		0	0	0	0	0	0	0	0	0.179505	0.395811	0.458258	0.897527	1.42205
720575940634428058		0	0	0	0	0	0	0.0666667	0.2	0.4	0.866667	1.03333	1.16667	1.33333		0	0	0	0	0	0	0.249444	0.4	0.553775	1.17568	0.795124	1.00277	0.942809
720575940635239672	kelp_a_r	0	0	0	0	0	0	0	0	0.0666667	0.1	0.3	0.866667	1.33333		0	0	0	0	0	0	0	0	0.359011	0.395811	0.525991	0.884433	1.32497
720575940609016843		0	0	0	0	0	0	0.0666667	0.2	0.4	0.866667	1	1.16667	1.3		0	0	0	0	0	0	0.249444	0.4	0.553775	1.17568	0.816497	1.00277	0.9
720575940616018956		0	0	0	0	0	0	0	0.0333333	0.0333333	0.0666667	0.266667	0.933333	1.3		0	0	0	0	0	0	0	0.179505	0.179505	0.249444	0.442217	0.891939	1.06927
720575940621468404	spirit_r	0	0	0	0	0	0	0.0666667	0.2	0.4	0.866667	1	1.16667	1.3		0	0	0	0	0	0	0.249444	0.4	0.553775	1.17568	0.816497	1.00277	0.9
720575940633116256		0	0	0	0	0	0	0.0666667	0.2	0.4	0.866667	1	1.16667	1.3		0	0	0	0	0	0	0.249444	0.4	0.553775	1.17568	0.816497	1.00277	0.9
720575940631168057	bluebell_l	0	0	0	0	0	0	0	0	0.0333333	0	0.2	0.466667	1.26667		0	0	0	0	0	0	0	0	0.179505	0	0.476095	0.718022	0.85375
720575940636895406	kelp_a_l	0	0	0	0	0	0	0	0	0.0333333	0.1	0.2	0.866667	1.2		0	0	0	0	0	0	0	0	0.179505	0.395811	0.4	0.845905	1.22202
720575940623578375		0	0	0	0	0	0	0	0	0.2	0.0333333	0.433333	0.633333	1.13333		0	0	0	0	0	0	0	0	0.476095	0.179505	0.667499	0.604612	0.921352
720575940639786915		0	0	0	0	0	0	0	0	0.0666667	0.1	0.3	0.766667	1.1		0	0	0	0	0	0	0	0	0.359011	0.395811	0.525991	0.760847	1.3
720575940625612474		0	0	0	0	0	0	0	0.166667	0.4	0.5	0.7	0.933333	1.06667		0	0	0	0	0	0	0	0.372678	0.61101	0.846562	0.822598	0.771722	1.03064
720575940630094652	hound_r	0	0	0	0	0	0	0	0	0.0333333	0.0666667	0.2	0.633333	1.03333		0	0	0	0	0	0	0	0	0.179505	0.249444	0.4	0.604612	1.01598
720575940624163303	trident_r	0	0	0	0	0	0	0.0666667	0.0666667	0.333333	0.7	0.833333	0.866667	0.966667		0	0	0	0	0	0	0.249444	0.249444	0.537484	1.00499	0.819892	0.884433	0.912262
720575940617497437	planter_r	0	0	0	0	0	0	0	0.0666667	0.1	0.466667	0.366667	0.633333	0.933333		0	0	0	0	0	0	0	0.249444	0.3	0.763035	0.546707	0.657436	1.18134
720575940626038714		0	0	0	0	0	0	0.1	0.2	0.366667	0.8	0.666667	1.06667	0.933333		0	0	0	0	0	0	0.3	0.4	0.546707	0.791623	0.699206	0.963789	0.81377
720575940645352814		0	0	0	0	0	0	0.0333333	0.166667	0.233333	0.366667	0.466667	0.733333	0.9		0	0	0	0	0	0	0.179505	0.372678	0.422953	0.604612	0.561743	0.891939	0.789515
720575940631108303		0	0	0	0	0	0	0	0	0	0.0333333	0.233333	0.566667	0.833333		0	0	0	0	0	0	0	0	0	0.179505	0.422953	0.667499	0.859586
720575940620025620		0	0	0	0	0	0	0	0	0.0333333	0.0666667	0.1	0.633333	0.8		0	0	0	0	0	0	0	0	0.179505	0.359011	0.3	1.04828	1.19443
720575940621345012		0	0	0	0	0	0	0	0.1	0.133333	0.133333	0.5	0.833333	0.8		0	0	0	0	0	0	0	0.3	0.339935	0.339935	0.718795	0.582142	0.541603
720575940623192781		0	0	0	0	0	0	0	0.1	0.133333	0.133333	0.5	0.8	0.8		0	0	0	0	0	0	0	0.3	0.339935	0.339935	0.718795	0.6	0.541603
720575940631999080		0	0	0	0	0	0	0	0	0.0333333	0.0666667	0.1	0.633333	0.8		0	0	0	0	0	0	0	0	0.179505	0.359011	0.3	0.948098	1.249
720575940629207963		0	0	0	0	0	0	0	0	0.0333333	0.1	0.1	0.6	0.766667		0	0	0	0	0	0	0	0	0.179505	0.395811	0.3	0.61101	0.955103
720575940631448874	earmuff_a_l	0	0	0	0	0	0	0	0	0	0.0333333	0	0.166667	0.766667		0	0	0	0	0	0	0	0	0	0.179505	0	0.372678	0.882547
720575940620297819		0	0	0	0	0	0	0	0.0333333	0.166667	0.133333	0.233333	0.533333	0.733333		0	0	0	0	0	0	0	0.179505	0.372678	0.339935	0.558768	0.669992	0.85375
720575940630806267		0	0	0	0	0	0	0	0	0	0.0666667	0.0333333	0.5	0.733333		0	0	0	0	0	0	0	0	0	0.359011	0.179505	0.885061	1.12349
720575940632047890		0	0	0	0	0	0	0	0.0666667	0.266667	0.2	0.266667	0.466667	0.733333		0	0	0	0	0	0	0	0.249444	0.442217	0.541603	0.442217	0.618241	1.03064
720575940620780272		0	0	0	0	0	0	0	0.0666667	0.0666667	0.0666667	0.366667	0.7	0.7		0	0	0	0	0	0	0	0.249444	0.249444	0.249444	0.481894	0.585947	0.640312
720575940634756203		0	0	0	0	0	0	0.0666667	0.2	0.4	0.333333	0.433333	0.6	0.7		0	0	0	0	0	0	0.249444	0.541603	0.61101	0.537484	0.495536	0.757188	0.640312
720575940622026245		0	0	0	0	0	0	0	0	0	0	0	0.0333333	0.633333		0	0	0	0	0	0	0	0	0	0	0	0.179505	0.835996
720575940625175054		0	0	0	0	0	0	0	0	0	0.0333333	0.0666667	0.433333	0.633333		0	0	0	0	0	0	0	0	0	0.179505	0.249444	0.558768	0.795124
720575940619473624		0	0	0	0	0	0	0	0.0333333	0.0333333	0.0666667	0.3	0.633333	0.6		0	0	0	0	0	0	0	0.179505	0.179505	0.249444	0.458258	0.546707	0.61101
720575940611160930	foxglove_r	0	0	0	0	0	0	0	0.0333333	0	0.0333333	0.133333	0.533333	0.566667		0	0	0	0	0	0	0	0.179505	0	0.179505	0.339935	0.618241	0.803465
720575940613004402		0	0	0	0	0	0	0	0	0.0333333	0.0333333	0.0666667	0.466667	0.566667		0	0	0	0	0	0	0	0	0.179505	0.179505	0.249444	0.718022	0.882547
720575940630664556		0	0	0	0	0	0	0	0	0	0	0	0.2	0.5		0	0	0	0	0	0	0	0	0	0	0	0.4	0.67082
720575940633772257		0	0	0	0	0	0	0	0	0	0	0	0.0333333	0.5		0	0	0	0	0	0	0	0	0	0	0	0.179505	0.67082
720575940605682790		0	0	0	0	0	0	0	0	0	0.0333333	0.0333333	0.333333	0.466667		0	0	0	0	0	0	0	0	0	0.179505	0.179505	0.537484	0.718022
720575940612208858		0	0	0	0	0	0	0	0	0	0	0.0333333	0.133333	0.466667		0	0	0	0	0	0	0	0	0	0	0.179505	0.339935	0.561743
720575940612711859		0	0	0	0	0	0	0	0	0	0	0	0.1	0.466667		0	0	0	0	0	0	0	0	0	0	0	0.3	0.618241
720575940621573030		0	0	0	0	0	0	0	0	0	0	0	0.0666667	0.466667		0	0	0	0	0	0	0	0	0	0	0	0.249444	0.718022
720575940608188427		0	0	0	0	0	0	0	0.1	0.0333333	0.0333333	0.233333	0.366667	0.433333		0	0	0	0	0	0	0	0.3	0.179505	0.179505	0.558768	0.546707	0.715697
720575940631270162		0	0	0	0	0	0	0	0	0	0	0.0333333	0.1	0.433333		0	0	0	0	0	0	0	0	0	0	0.179505	0.3	0.495536
720575940632304711		0	0	0	0	0	0	0	0	0	0.0666667	0.0333333	0.266667	0.433333		0	0	0	0	0	0	0	0	0	0.359011	0.179505	0.679869	0.843933
720575940660223873		0	0	0	0	0	0	0	0.0333333	0.0333333	0.0666667	0.266667	0.5	0.433333		0	0	0	0	0	0	0	0.179505	0.179505	0.249444	0.442217	0.5	0.61554
720575940623637226		0	0	0	0	0	0.0333333	0.166667	0.433333	0.466667	0.6	0.8	0.6	0.4		0	0	0	0	0	0.179505	0.372678	0.61554	1.0562	0.663325	0.791623	0.711805	0.61101
720575940629804158		0	0	0	0	0	0	0	0	0	0.0333333	0.0666667	0.3	0.4		0	0	0	0	0	0	0	0	0	0.179505	0.249444	0.525991	0.61101
720575940641585627		0	0	0	0	0	0	0	0.0333333	0.166667	0.0666667	0.1	0.433333	0.4		0	0	0	0	0	0	0	0.179505	0.372678	0.249444	0.3	0.667499	0.553775
720575940613687789		0	0	0	0	0	0	0	0	0	0.0333333	0.133333	0.233333	0.366667		0	0	0	0	0	0	0	0	0	0.179505	0.339935	0.422953	0.604612
720575940615153494		0	0	0	0	0	0	0	0	0.0666667	0	0.1	0.366667	0.366667		0	0	0	0	0	0	0	0	0.249444	0	0.3	0.546707	0.546707
720575940633308371		0	0	0	0	0	0	0	0	0	0.0666667	0.2	0.2	0.366667		0	0	0	0	0	0	0	0	0	0.249444	0.4	0.4	0.546707
720575940614187006		0	0	0	0	0	0	0.0666667	0	0.233333	0.366667	0.166667	0.3	0.333333		0	0	0	0	0	0	0.249444	0	0.495536	0.657436	0.372678	0.525991	0.537484
720575940616864086		0	0	0	0	0	0	0.0333333	0.0333333	0.3	0.333333	0.366667	0.433333	0.333333		0	0	0	0	0	0	0.179505	0.179505	0.585947	0.596285	0.604612	0.760847	0.596285
720575940630839371		0	0	0	0	0	0	0	0	0	0	0.2	0.133333	0.333333		0	0	0	0	0	0	0	0	0	0	0.4	0.339935	0.471405
720575940635611316		0	0	0	0	0	0	0	0	0	0	0.0666667	0.1	0.333333		0	0	0	0	0	0	0	0	0	0	0.249444	0.3	0.471405
720575940645528430		0	0	0	0	0	0.0333333	0.0666667	0.533333	0.633333	1	1.1	0.466667	0.333333		0	0	0	0	0	0.179505	0.249444	0.669992	0.706321	0.816497	0.978093	0.805536	0.537484
720575940639972816		0	0	0	0	0	0	0	0	0	0.0333333	0	0.166667	0.3		0	0	0	0	0	0	0	0	0	0.179505	0	0.453382	0.585947
720575940616921152		0	0	0	0	0	0	0	0	0	0.0333333	0	0.0666667	0.266667		0	0	0	0	0	0	0	0	0	0.179505	0	0.249444	0.628932
720575940606388146		0	0	0	0	0	0	0	0	0	0.0333333	0	0.233333	0.233333		0	0	0	0	0	0	0	0	0	0.179505	0	0.495536	0.495536
720575940614087219		0	0	0	0	0	0	0.0333333	0	0.0666667	0.2	0.133333	0.1	0.233333		0	0	0	0	0	0	0.179505	0	0.249444	0.476095	0.339935	0.3	0.422953
720575940620124143		0	0	0	0	0	0	0.0333333	0	0.0666667	0.233333	0.133333	0.1	0.233333		0	0	0	0	0	0	0.179505	0	0.249444	0.495536	0.339935	0.3	0.422953
720575940622624214	sink_sync_a_l	0	0	0	0	0	0	0	0.0333333	0	0	0.0666667	0.2	0.233333		0	0	0	0	0	0	0	0.179505	0	0	0.249444	0.4	0.495536
720575940627107271		0	0	0	0	0	0	0	0	0	0.0333333	0	0.233333	0.233333		0	0	0	0	0	0	0	0	0	0.179505	0	0.495536	0.422953
720575940631340815		0	0	0	0	0	0	0	0	0.0333333	0.0333333	0.0333333	0.266667	0.233333		0	0	0	0	0	0	0	0	0.179505	0.179505	0.179505	0.512076	0.495536
720575940611772083		0	0	0	0	0	0	0	0	0.0333333	0.0333333	0	0.0666667	0.2		0	0	0	0	0	0	0	0	0.179505	0.179505	0	0.249444	0.4
720575940612952557		0	0	0	0	0	0	0	0	0	0.0333333	0.0333333	0.266667	0.2		0	0	0	0	0	0	0	0	0	0.179505	0.179505	0.442217	0.4
720575940624623287		0	0	0	0	0	0	0	0	0	0.0333333	0.0333333	0	0.2		0	0	0	0	0	0	0	0	0	0.179505	0.179505	0	0.4
720575940626163658		0	0	0	0	0	0	0	0	0	0	0.0666667	0.1	0.2		0	0	0	0	0	0	0	0	0	0	0.249444	0.3	0.4
720575940627826760		0	0	0	0	0	0	0	0.233333	0.366667	0.366667	0.5	0.166667	0.2		0	0	0	0	0	0	0	0.422953	0.546707	0.481894	0.67082	0.453382	0.4
720575940630034231		0	0	0	0	0	0	0	0	0	0.0333333	0.0333333	0.233333	0.2		0	0	0	0	0	0	0	0	0	0.179505	0.179505	0.422953	0.4
720575940608735241		0	0	0	0	0	0	0	0.0666667	0.0333333	0	0.0666667	0.133333	0.166667		0	0	0	0	0	0	0	0.249444	0.179505	0	0.249444	0.339935	0.372678
720575940609133269		0	0	0	0	0	0	0	0	0	0.0333333	0	0.0666667	0.166667		0	0	0	0	0	0	0	0	0	0.179505	0	0.249444	0.372678
720575940621833281		0	0	0	0	0	0	0	0	0	0	0	0.0333333	0.166667		0	0	0	0	0	0	0	0	0	0	0	0.179505	0.372678
720575940626495746		0	0	0	0	0	0	0	0	0.0333333	0.0333333	0.0666667	0.0333333	0.166667		0	0	0	0	0	0	0	0	0.179505	0.179505	0.359011	0.179505	0.372678
720575940628853239	sugar_l_18	0	0	0	0	0	0	0	0	0.0333333	0	0.0333333	0.0333333	0.166667		0	0	0	0	0	0	0	0	0.179505	0	0.179505	0.179505	0.372678
720575940644438551		0	0	0	0	0	0	0.0333333	0.0333333	0.2	0.133333	0.2	0	0.166667		0	0	0	0	0	0	0.179505	0.179505	0.4	0.339935	0.4	0	0.372678
720575940610000964		0	0	0	0	0	0	0	0	0	0.0333333	0	0.1	0.133333		0	0	0	0	0	0	0	0	0	0.179505	0	0.3	0.339935
720575940613943215		0	0	0	0	0	0	0	0	0	0.0333333	0	0.0333333	0.133333		0	0	0	0	0	0	0	0	0	0.179505	0	0.179505	0.339935
720575940623860202		0	0	0	0	0	0	0	0	0	0	0.0333333	0.1	0.133333		0	0	0	0	0	0	0	0	0	0	0.179505	0.3	0.339935
720575940625178768		0	0	0	0	0	0	0	0	0	0	0	0.0666667	0.133333		0	0	0	0	0	0	0	0	0	0	0	0.249444	0.339935
720575940626999464		0	0	0	0	0	0	0	0	0	0	0	0.0666667	0.133333		0	0	0	0	0	0	0	0	0	0	0	0.249444	0.339935
720575940632134227	fluff_l	0	0	0	0	0	0	0	0	0	0	0.0333333	0.1	0.133333		0	0	0	0	0	0	0	0	0	0	0.179505	0.3	0.339935
720575940634301852		0	0	0	0	0	0	0	0	0	0	0	0.0666667	0.133333		0	0	0	0	0	0	0	0	0	0	0	0.249444	0.426875
720575940606391218		0	0	0	0	0	0	0	0	0	0.0333333	0	0.0666667	0.1		0	0	0	0	0	0	0	0	0	0.179505	0	0.249444	0.3
720575940610690372	marge_a_l	0	0	0	0	0	0	0	0	0	0	0	0	0.1		0	0	0	0	0	0	0	0	0	0	0	0	0.395811
720575940612537061		0	0	0	0	0	0	0	0	0	0.0666667	0.0333333	0.0666667	0.1		0	0	0	0	0	0	0	0	0	0.249444	0.179505	0.249444	0.3
720575940615811670		0	0	0	0	0	0	0	0	0	0	0	0.0666667	0.1		0	0	0	0	0	0	0	0	0	0	0	0.249444	0.3
720575940617672920		0	0	0	0	0	0	0	0	0	0.0333333	0	0.0666667	0.1		0	0	0	0	0	0	0	0	0	0.179505	0	0.249444	0.3
720575940618153105		0	0	0	0	0	0	0	0	0	0.0333333	0	0.0666667	0.1		0	0	0	0	0	0	0	0	0	0.179505	0	0.249444	0.3
720575940621577036		0	0	0	0	0	0	0	0	0	0	0	0	0.1		0	0	0	0	0	0	0	0	0	0	0	0	0.3
720575940622147873		0	0	0	0	0	0	0	0	0	0	0	0.0333333	0.1		0	0	0	0	0	0	0	0	0	0	0	0.179505	0.3
720575940626159306		0	0	0	0	0	0	0	0	0	0.0333333	0	0.1	0.1		0	0	0	0	0	0	0	0	0	0.179505	0	0.3	0.3
720575940627949626		0	0	0	0	0	0	0	0	0	0.0333333	0	0.0666667	0.1		0	0	0	0	0	0	0	0	0	0.179505	0	0.249444	0.3
720575940629508599		0	0	0	0	0	0	0	0	0.0666667	0.0666667	0.0666667	0.233333	0.1		0	0	0	0	0	0	0	0	0.249444	0.249444	0.249444	0.495536	0.3
720575940632307025		0	0	0	0	0	0	0	0	0	0.0333333	0	0.0666667	0.1		0	0	0	0	0	0	0	0	0	0.179505	0	0.249444	0.3
720575940632722515		0	0	0	0	0	0	0	0	0	0.0333333	0	0.0666667	0.1		0	0	0	0	0	0	0	0	0	0.179505	0	0.249444	0.3
720575940635771316		0	0	0	0	0	0	0	0	0	0.0333333	0	0.0666667	0.1		0	0	0	0	0	0	0	0	0	0.179505	0	0.249444	0.3
720575940636654703		0	0	0	0	0	0	0	0	0	0.0333333	0	0.0666667	0.1		0	0	0	0	0	0	0	0	0	0.179505	0	0.249444	0.3
720575940647030324	Fdg_r	0	0	0	0	0	0	0	0	0	0	0	0.0666667	0.1		0	0	0	0	0	0	0	0	0	0	0	0.249444	0.3
720575940647081860		0	0	0	0	0	0	0	0	0	0.0333333	0	0.0666667	0.1		0	0	0	0	0	0	0	0	0	0.179505	0	0.249444	0.3
720575940606182758		0	0	0	0	0	0	0	0	0	0	0	0.0333333	0.0666667		0	0	0	0	0	0	0	0	0	0	0	0.179505	0.249444
720575940610611246		0	0	0	0	0	0	0	0	0	0	0	0	0.0666667		0	0	0	0	0	0	0	0	0	0	0	0	0.249444
720575940611442296		0	0	0	0	0	0	0	0	0	0	0	0.0333333	0.0666667		0	0	0	0	0	0	0	0	0	0	0	0.179505	0.249444
720575940617488477		0	0	0	0	0	0	0	0	0	0	0	0	0.0666667		0	0	0	0	0	0	0	0	0	0	0	0	0.249444
720575940622348156		0	0	0	0	0	0	0	0	0	0	0.0333333	0	0.0666667		0	0	0	0	0	0	0	0	0	0	0.179505	0	0.249444
720575940623128269		0	0	0	0	0	0	0	0	0.0333333	0.0333333	0	0.0333333	0.0666667		0	0	0	0	0	0	0	0	0.179505	0.179505	0	0.179505	0.249444
720575940623449015		0	0	0	0	0	0	0	0	0	0	0	0.0333333	0.0666667		0	0	0	0	0	0	0	0	0	0	0	0.179505	0.249444
720575940624983591		0	0	0	0	0	0	0	0	0	0	0	0	0.0666667		0	0	0	0	0	0	0	0	0	0	0	0	0.249444
720575940626784868		0	0	0	0	0	0	0	0	0	0	0.0333333	0.0333333	0.0666667		0	0	0	0	0	0	0	0	0	0	0.179505	0.179505	0.249444
720575940629421415		0	0	0	0	0	0	0	0	0	0	0	0.0333333	0.0666667		0	0	0	0	0	0	0	0	0	0	0	0.179505	0.249444
720575940634210155		0	0	0	0	0	0	0	0	0	0	0	0	0.0666667		0	0	0	0	0	0	0	0	0	0	0	0	0.249444
720575940635642725	earmuff_b_l	0	0	0	0	0	0	0	0	0	0	0	0	0.0666667		0	0	0	0	0	0	0	0	0	0	0	0	0.249444
720575940642428045		0	0	0	0	0	0	0	0	0	0	0	0.0333333	0.0666667		0	0	0	0	0	0	0	0	0	0	0	0.179505	0.249444
720575940605494560		0	0	0	0	0	0	0	0	0	0	0.0333333	0.0333333	0.0333333		0	0	0	0	0	0	0	0	0	0	0.179505	0.179505	0.179505
720575940610167502		0	0	0	0	0	0	0	0	0	0	0.0333333	0.0333333	0.0333333		0	0	0	0	0	0	0	0	0	0	0.179505	0.179505	0.179505
720575940611164770		0	0	0	0	0	0	0	0	0	0	0	0	0.0333333		0	0	0	0	0	0	0	0	0	0	0	0	0.179505
720575940612479205		0	0	0	0	0	0	0	0	0	0	0	0	0.0333333		0	0	0	0	0	0	0	0	0	0	0	0	0.179505
720575940613670893		0	0	0	0	0	0	0	0	0	0	0	0	0.0333333		0	0	0	0	0	0	0	0	0	0	0	0	0.179505
720575940613940074		0	0	0	0	0	0	0	0	0	0	0.0333333	0.0333333	0.0333333		0	0	0	0	0	0	0	0	0	0	0.179505	0.179505	0.179505
720575940614763666	FMIn_l	0	0	0	0	0.0666667	0	0	0.0333333	0.133333	0.0666667	0.0666667	0.0333333	0.0333333		0	0	0	0	0.249444	0	0	0.179505	0.339935	0.249444	0.249444	0.179505	0.179505
720575940615965151		0	0	0	0	0	0	0	0	0	0	0.0333333	0.0333333	0.0333333		0	0	0	0	0	0	0	0	0	0	0.179505	0.179505	0.179505
720575940616566203		0	0	0	0	0	0	0	0	0	0	0.0333333	0.0333333	0.0333333		0	0	0	0	0	0	0	0	0	0	0.179505	0.179505	0.179505
720575940616980737		0	0	0	0	0	0	0	0	0	0	0.0333333	0.0333333	0.0333333		0	0	0	0	0	0	0	0	0	0	0.179505	0.179505	0.179505
720575940617536907		0	0	0	0	0	0	0	0	0	0	0.0333333	0.0333333	0.0333333		0	0	0	0	0	0	0	0	0	0	0.179505	0.179505	0.179505
720575940620058132		0	0	0	0	0	0	0	0	0	0	0.0333333	0.0333333	0.0333333		0	0	0	0	0	0	0	0	0	0	0.179505	0.179505	0.179505
720575940620474278		0	0	0	0	0	0	0	0	0	0	0	0	0.0333333		0	0	0	0	0	0	0	0	0	0	0	0	0.179505
720575940622715162		0	0	0	0	0	0	0	0	0	0	0.0333333	0.0333333	0.0333333		0	0	0	0	0	0	0	0	0	0	0.179505	0.179505	0.179505
720575940623149581		0	0	0	0	0	0	0	0	0	0	0	0	0.0333333		0	0	0	0	0	0	0	0	0	0	0	0	0.179505
720575940623993015		0	0	0	0	0	0	0	0.266667	0.233333	0.2	0.233333	0.0333333	0.0333333		0	0	0	0	0	0	0	0.512076	0.495536	0.4	0.422953	0.179505	0.179505
720575940624310857		0	0	0	0	0	0	0	0	0	0	0	0	0.0333333		0	0	0	0	0	0	0	0	0	0	0	0	0.179505
720575940626468178		0	0	0	0	0	0	0	0	0	0	0	0	0.0333333		0	0	0	0	0	0	0	0	0	0	0	0	0.179505
720575940626773523		0	0	0	0	0	0	0	0	0	0	0.0333333	0.0333333	0.0333333		0	0	0	0	0	0	0	0	0	0	0.179505	0.179505	0.179505
720575940626872932		0	0	0	0	0	0	0	0	0	0	0.0333333	0.0333333	0.0333333		0	0	0	0	0	0	0	0	0	0	0.179505	0.179505	0.179505
720575940627670424		0	0	0	0	0	0	0	0	0	0	0.0333333	0.0333333	0.0333333		0	0	0	0	0	0	0	0	0	0	0.179505	0.179505	0.179505
720575940627814728		0	0	0	0	0	0	0	0	0	0	0	0.0333333	0.0333333		0	0	0	0	0	0	0	0	0	0	0	0.179505	0.179505
720575940628271759		0	0	0	0	0	0	0	0	0	0	0.0333333	0.0333333	0.0333333		0	0	0	0	0	0	0	0	0	0	0.179505	0.179505	0.179505
720575940628995587		0	0	0	0	0	0	0	0	0	0	0	0	0.0333333		0	0	0	0	0	0	0	0	0	0	0	0	0.179505
720575940629681278		0	0	0	0	0	0	0	0	0	0	0	0	0.0333333		0	0	0	0	0	0	0	0	0	0	0	0	0.179505
720575940630026812		0	0	0	0	0	0	0	0	0	0	0.0333333	0.0333333	0.0333333		0	0	0	0	0	0	0	0	0	0	0.179505	0.179505	0.179505
720575940630098284		0	0	0	0	0	0	0	0	0	0	0.0333333	0.0333333	0.0333333		0	0	0	0	0	0	0	0	0	0	0.179505	0.179505	0.179505
720575940632066578		0	0	0	0	0	0	0	0	0	0	0.0333333	0.0333333	0.0333333		0	0	0	0	0	0	0	0	0	0	0.179505	0.179505	0.179505
720575940632689199		0	0	0	0	0	0	0	0	0	0	0.0333333	0.0333333	0.0333333		0	0	0	0	0	0	0	0	0	0	0.179505	0.179505	0.179505
720575940635211115		0	0	0	0	0	0	0	0	0	0	0	0	0.0333333		0	0	0	0	0	0	0	0	0	0	0	0	0.179505
720575940635492276		0	0	0	0	0	0	0.0333333	0	0.0666667	0.133333	0	0.0333333	0.0333333		0	0	0	0	0	0	0.179505	0	0.249444	0.339935	0	0.179505	0.179505
720575940635942507		0	0	0	0	0	0	0	0	0	0	0.0333333	0.0333333	0.0333333		0	0	0	0	0	0	0	0	0	0	0.179505	0.179505	0.179505
720575940637360730	fluff_r	0	0	0	0	0	0	0	0	0	0	0	0	0.0333333		0	0	0	0	0	0	0	0	0	0	0	0	0.179505
720575940644703944		0	0	0	0	0	0	0	0	0	0	0.0333333	0.0333333	0.0333333		0	0	0	0	0	0	0	0	0	0	0.179505	0.179505	0.179505
720575940648864633	gnome_r	0	0	0	0	0	0	0	0	0	0	0	0.0333333	0.0333333		0	0	0	0	0	0	0	0	0	0	0	0.179505	0.179505
720575940650496633		0	0	0	0	0	0	0	0	0	0	0.0333333	0.0333333	0.0333333		0	0	0	0	0	0	0	0	0	0	0.179505	0.179505	0.179505
720575940660220289		0	0	0	0	0	0	0	0	0	0	0.0333333	0.133333	0.0333333		0	0	0	0	0	0	0	0	0	0	0.179505	0.339935	0.179505
720575940660829057		0	0	0	0	0	0	0	0	0	0	0.0333333	0.0333333	0.0333333		0	0	0	0	0	0	0	0	0	0	0.179505	0.179505	0.179505
720575940606852018		0	0	0	0	0	0	0	0	0	0	0	0.0333333	0		0	0	0	0	0	0	0	0	0	0	0	0.179505	0
720575940609939780		0	0	0	0	0	0	0	0	0	0	0	0.0333333	0		0	0	0	0	0	0	0	0	0	0	0	0.179505	0
720575940610941906		0	0	0	0	0	0	0.0333333	0	0	0.0666667	0	0.0333333	0		0	0	0	0	0	0	0.179505	0	0	0.249444	0	0.179505	0
720575940613743569		0	0	0	0	0	0	0	0	0	0	0.0333333	0	0		0	0	0	0	0	0	0	0	0	0	0.179505	0	0
720575940616014092		0	0	0	0	0	0	0	0	0	0.0333333	0	0	0		0	0	0	0	0	0	0	0	0	0.179505	0	0	0
720575940621307713		0	0	0	0	0	0.0333333	0	0.266667	0.166667	0.166667	0.133333	0	0		0	0	0	0	0	0.179505	0	0.512076	0.453382	0.372678	0.339935	0	0
720575940623355114		0	0	0	0	0	0	0	0	0.0333333	0	0	0	0		0	0	0	0	0	0	0	0	0.179505	0	0	0	0
720575940627107721		0	0	0	0	0	0	0	0.1	0	0	0	0	0		0	0	0	0	0	0	0	0.3	0	0	0	0	0
720575940627820806		0	0	0	0	0	0	0	0	0	0.0333333	0	0.0333333	0		0	0	0	0	0	0	0	0	0	0.179505	0	0.179505	0
720575940628129129	planter_l	0	0	0	0	0	0	0	0	0	0.0333333	0	0.1	0		0	0	0	0	0	0	0	0	0	0.179505	0	0.3	0
720575940629766615		0	0	0	0	0	0	0	0	0	0.0333333	0	0.0333333	0		0	0	0	0	0	0	0	0	0	0.179505	0	0.179505	0
720575940638343238		0	0	0	0	0	0	0	0	0	0	0	0.0333333	0		0	0	0	0	0	0	0	0	0	0	0	0.179505	0
720575940639765309		0	0	0	0	0	0	0	0	0	0.0333333	0	0	0		0	0	0	0	0	0	0	0	0	0.179505	0	0	0
720575940655011489		0	0	0	0	0	0	0	0	0	0	0	0.0333333	0		0	0	0	0	0	0	0	0	0	0	0	0.179505	0
720575940660219521		0	0	0	0	0	0	0	0	0	0	0.0333333	0.0333333	0		0	0	0	0	0	0	0	0	0	0	0.179505	0.179505	0

## Sheet: ST 6B Water MN9 Activation
Flywire ID	Neuron Name	25 Hz	50 Hz	75 Hz	100 Hz	125 Hz	150 Hz	175 Hz	200 Hz	Standard Deviation	25 Hz	50 Hz	75 Hz	100 Hz	125 Hz	150 Hz	175 Hz	200 Hz
720575940635172191	water_l_17	0	0	0	0	0	0	0	0		0	0	0	0	0	0	0	0
720575940631898285	water_l_7	0	0	0	0	0	0	0	0		0	0	0	0	0	0	0	0
720575940612950568	water_l_14	0	0	0	0	0	0	0	0		0	0	0	0	0	0	0	0
720575940644965399	water_l_2	0	0	0	0	0	0	0	0		0	0	0	0	0	0	0	0
720575940625861168	water_l_5	0	0	0	0	0	0	0	0		0	0	0	0	0	0	0	0
720575940660292225	water_l_10	0	0	0	0	0	0	0	0		0	0	0	0	0	0	0	0
720575940634796536	water_l_15	0	0	0	0	0	0	0	0		0	0	0	0	0	0	0	0
720575940617857694	water_l_9	0	0	0	0	0	0	0	0		0	0	0	0	0	0	0	0
720575940616177458	water_l_3	0	0	0	0	0	0	0	0		0	0	0	0	0	0	0	0
720575940622486922	water_l_12	0	0	0	0	0	0	0	0		0	0	0	0	0	0	0	0
720575940613786774	water_l_8	0	0	0	0	0	0	0	0		0	0	0	0	0	0	0	0
720575940625203504	water_l_11	0	0	0	0	0	0	0	0		0	0	0	0	0	0	0	0
720575940613996959	water_l_6	0	0	0	0	0	0	0	0		0	0	0	0	0	0	0	0
720575940612579053	water_l_13	0	0	0	0	0	0	0	0		0	0	0	0	0	0	0	0
720575940606002609	water_l_4	0	0	0	0	0	0	0	0		0	0	0	0	0	0	0	0
720575940629852866	water_l_16	0	0	0	0	0	0	0	0		0	0	0	0	0	0	0	0
720575940622902535	water_l_1	0	0	0	0	0	0	0	0		0	0	0	0	0	0	0	0
720575940630553415	water_l_0	0	0	0	0	0	0	0	0		0	0	0	0	0	0	0	0
720575940616103218	phantom_l	0	0	0	0	0	0	0	0		0	0	0	0	0	0	0	0
720575940639274147		0	0	0	0	0	0	0	0		0	0	0	0	0	0	0	0
720575940620445062		0	0	0	0	0	0	0	0		0	0	0	0	0	0	0	0
720575940629888530	Zorro_l	0	0	0	0.0333333	0.3	0.866667	1.8	3.13333		0	0	0	0.179505	0.525991	0.845905	1.04563	1.49963
720575940632648612	usnea_l	0	0	0	0	0	0	0	0		0	0	0	0	0	0	0	0
720575940655014049	clavicle_l	1.03333	6.83333	16.1667	25.9	36.9333	49.6	57.9667	63.4667		0.835996	3.05596	4.09946	5.76397	4.91212	5.64269	6.9689	7.34272
720575940641366517	usnea_r	0	0	0	0	0	0	0	0		0	0	0	0	0	0	0	0
720575940612648106	fudog_l	0	0	0	0	0	0	0.233333	0.433333		0	0	0	0	0	0	0.61554	0.495536
720575940632877869	fudog_r	0	0	0	0	0	0	0	0		0	0	0	0	0	0	0	0
720575940633170969		0	0	0	0	0	0	0	0		0	0	0	0	0	0	0	0
720575940628478736		0	0	0	0	0	0	0	0		0	0	0	0	0	0	0	0
720575940620061793	tulip_l	0	0	0	0	0	0	0	0		0	0	0	0	0	0	0	0
720575940619588568	Zero order gustatory 2b_r	0	0	0	0	0	0	0	0		0	0	0	0	0	0	0	0
720575940619973712		0	0	0	0	0	0	0	0		0	0	0	0	0	0	0	0
720575940627679765		0	0	0	0	0	0	0	0		0	0	0	0	0	0	0	0
720575940630166583		0	0	0	0	0	0	0	0		0	0	0	0	0	0	0	0
720575940618696989	Zero order gustatory 2a_r	0	0	0	0	0	0	0	0		0	0	0	0	0	0	0	0
720575940611858906		0	1.06667	3.46667	6.76667	10.4667	15.1	19.9333	28.1667		0	0.771722	1.56489	1.94394	2.82528	3.2491	5.20854	7.16046
720575940617593233		0	0.966667	3.96667	11	21.2667	32.6667	40.3	45.9333		0	1.3536	2.77469	5.79655	5.75577	6.06264	6.15982	5.81913
720575940637763135	phantom_r	0	0	0	0	0	0	0	0		0	0	0	0	0	0	0	0
720575940627582724		0	0	0	0	0	0	0	0		0	0	0	0	0	0	0	0
720575940626191306		0	0	0	0	0	0	0	0		0	0	0	0	0	0	0	0
720575940621771041		0	0	0	0	0	0	0	0		0	0	0	0	0	0	0	0
720575940652580086		0	0	0	0	0	0	0	0		0	0	0	0	0	0	0	0
720575940630689644		0	0	0	0	0	0	0	0		0	0	0	0	0	0	0	0
720575940660219265	MN9_r	25.7	49.0333	75.4	96.5	127.067	148.233	170.9	197.367		4.10812	8.46752	7.52152	11.8568	9.99978	8.78895	10.2188	13.7222
720575940614128691		0	0	0	0	0	0	0	0		0	0	0	0	0	0	0	0
720575940627419155		0	0	0	0	0	0	0	0		0	0	0	0	0	0	0	0
720575940611549902		0	0	0	0	0	0	0	0		0	0	0	0	0	0	0	0
720575940622541005	tophat_a_l	0	0	0	0	0	0	0	0		0	0	0	0	0	0	0	0
720575940633277209		0	0	0	0	0	0	0	0		0	0	0	0	0	0	0	0
720575940631309866		0	0	0	0	0	0	0	0		0	0	0	0	0	0	0	0
720575940623617973		0	0	0	0	0	0	0	0		0	0	0	0	0	0	0	0
720575940619696731		0	0	0	0	0	0	0	0		0	0	0	0	0	0	0	0
720575940620260773		0	0	0	0	0	0	0	0		0	0	0	0	0	0	0	0
720575940636053678		0	0	0	0	0	0	0	0		0	0	0	0	0	0	0	0
720575940630347628		0	0	0	0	0	0	0	0		0	0	0	0	0	0	0	0
720575940638103349	rattle_l	0.1	3.2	9.2	18.3333	26.6667	34.3333	37.3	43.8333		0.3	2.65079	4.11015	5.44263	4.40707	3.93559	5.23546	4.9604
720575940620633070		0	0	0	0	0	0	0	0		0	0	0	0	0	0	0	0
720575940615041430		0	0	0	0	0	0	0	0		0	0	0	0	0	0	0	0
720575940605162924		0	0	0	0	0	0	0	0		0	0	0	0	0	0	0	0
720575940627383685		0	0	0	0	0	0	0	0		0	0	0	0	0	0	0	0
720575940634093337		0	0	0	0	0	0	0	0		0	0	0	0	0	0	0	0
720575940636346487		0	0	0	0	0	0	0	0		0	0	0	0	0	0	0	0
720575940620874757	G2N_1_l	0.366667	5.9	15.1667	26.3333	40.6	48.8333	56.1333	64.4		0.752034	3.48664	4.12378	4.80509	7.76144	7.72046	6.30731	5.91946
720575940623211725	roundup_l	28.7667	54.1	77.1	90.5	105.067	115.7	122.167	133.867		6.28057	8.19085	7.4715	7.66268	7.85677	6.06163	5.9782	6.30731
720575940628784066		0	0	0	0	0	0	0	0		0	0	0	0	0	0	0	0
720575940628114684		0	0	0	0	0	0	0	0		0	0	0	0	0	0	0	0
720575940627410451	MN6_l	0	0	0	0	0	0	0	0		0	0	0	0	0	0	0	0
720575940631349335		0	0	0	0	0	0	0	0		0	0	0	0	0	0	0	0
720575940630996055		0	0	0	0	0	0	0	0		0	0	0	0	0	0	0	0
720575940616673366		0	0	0	0	0	0	0	0		0	0	0	0	0	0	0	0
720575940615671106		5	17.0333	27.5667	39.9333	53	59.3	66.2667	75.3667		1.8619	2.83412	5.88605	4.75348	5.9048	5.72218	4.65427	4.80613
720575940631959097		0	0	0	0	0	0	0.1	0.266667		0	0	0	0	0	0	0.395811	0.679869
720575940614660519	justice_r	0	0	0	0	0	0	0	0		0	0	0	0	0	0	0	0
720575940620441024	tophat_a_r	0	0	0	0	0	0	0	0		0	0	0	0	0	0	0	0
720575940622335197		0	0	0	0	0	0	0	0		0	0	0	0	0	0	0	0
720575940617755220	tulip_r	0	0	0	0	0	0	0	0		0	0	0	0	0	0	0	0
720575940618936710		0	0	0	0	0	0	0	0		0	0	0	0	0	0	0	0
720575940621329328		0	0	0	0	0	0	0	0		0	0	0	0	0	0	0	0
720575940616167730		0	0	0	0	0	0	0	0		0	0	0	0	0	0	0	0
720575940617494877		0	0	0	0	0	0	0	0		0	0	0	0	0	0	0	0
720575940612036837		0	0	0	0	0	0	0	0		0	0	0	0	0	0	0	0
720575940619877396		3.93333	10.5667	17.3667	23.1333	31.9667	37.4333	42.8667	46.8667		1.87853	2.15536	2.76265	2.97471	4.03719	3.703	3.24277	3.35394
720575940618165019	tinctoria_c_l	0	0	0	0	0	0	0	0		0	0	0	0	0	0	0	0
720575940623352063		0	0	0	0	0	0	0	0		0	0	0	0	0	0	0	0
720575940630868793	tinctoria_c_r	0	0	0	0	0	0	0	0		0	0	0	0	0	0	0	0
720575940628972048		2.63333	9.56667	20.2	33.8	43.7333	52.9333	59.9	64.5333		1.7792	3.85299	4.28486	4.68615	5.5853	4.90533	5.25579	5.54817
720575940633356883		0	0	0	0	0	0	0	0		0	0	0	0	0	0	0	0
720575940624247787		0	0	0	0	0	0	0	0		0	0	0	0	0	0	0	0
720575940622695448		0	0	0	0	0	0	0	0		0	0	0	0	0	0	0	0
720575940614467751		0	0	0	0	0	0	0	0		0	0	0	0	0	0	0	0
720575940624484796		0	0	0	0	0	0	0	0		0	0	0	0	0	0	0	0
720575940632365905		25.6333	44.3	56.9667	70.6	79.9667	87.3667	96.5333	101.667		6.42123	7.00547	6.62562	7.28743	6.87257	5.73576	4.58064	5.16613
720575940630865724		0	0	0	0	0	0	0	0		0	0	0	0	0	0	0	0
720575940645521262	MN9_l	0	0	0	0	0	0	0	0		0	0	0	0	0	0	0	0
720575940639285949		0	0	0	0	0	0	0	0		0	0	0	0	0	0	0	0
720575940626476305		0	0	0	0	0	0	0	0		0	0	0	0	0	0	0	0
720575940640032600		0	0	0	0	0	0	0	0		0	0	0	0	0	0	0	0
720575940630820919		0	0	0	0.0666667	0.0666667	0.233333	1.16667	1.3		0	0	0	0.249444	0.249444	0.495536	0.734091	0.971253
720575940621261296		1.1	8	20.6	32.6	44.7667	51.9667	59.4667	65.5667		1.04403	3.60555	6.2695	5.61902	5.58381	5.92443	5.39588	5.12954
720575940631243279		0	0	0	0	0	0	0	0		0	0	0	0	0	0	0	0
720575940624014483		0	0	0	0	0	0	0	0		0	0	0	0	0	0	0	0
720575940614483879		0	0	0	0	0	0	0	0		0	0	0	0	0	0	0	0
720575940612906518		0	0	0	0	0	0	0	0		0	0	0	0	0	0	0	0
720575940632030008		0	0	0	0	0	0	0	0		0	0	0	0	0	0	0	0
720575940629810748		0	0	0	0	0	0	0	0		0	0	0	0	0	0	0	0
720575940622235425		0	0	0	0	0	0	0	0		0	0	0	0	0	0	0	0
720575940633674135		0	0	0	0	0	0	0	0		0	0	0	0	0	0	0	0
720575940624532408	hyacinth_c_r	0	0	0	0	0	0	0	0		0	0	0	0	0	0	0	0
720575940621399899	tentacular_l	0	0	0	0	0	0	0	0		0	0	0	0	0	0	0	0
720575940625705930		0	0	0	0	0	0	0	0		0	0	0	0	0	0	0	0
720575940628998659		0	0	0	0	0	0	0	0		0	0	0	0	0	0	0	0
720575940619853515		22.8333	42.1333	57.5333	69.8333	79.6667	91.8333	100.733	110.867		3.95039	5.21366	5.21366	7.54137	5.34374	6.20797	5.83628	6.44843
720575940632252743		19.6667	34.0333	43.4	54.3333	62.2	70.9	77.8333	85.0333		3.55278	4.85444	3.39215	4.73521	6.38436	5.14684	5.63964	6.11274
720575940620096171	hyacinth_c_l	0	0	0	0	0	0	0	0		0	0	0	0	0	0	0	0
720575940632722771		0	0	0	0	0	0	0	0		0	0	0	0	0	0	0	0
720575940627404858		0	0	0.0333333	0.333333	0.4	1.73333	2.33333	4.93333		0	0	0.179505	0.471405	0.663325	1.15277	1.13529	2.70719
720575940610677828		0	0	0	0	0	0	0	0		0	0	0	0	0	0	0	0
720575940617629841		0	0	0	0	0	0	0	0		0	0	0	0	0	0	0	0
720575940628648809		0	0	0	0	0	0	0	0		0	0	0	0	0	0	0	0
720575940633518176		0	0	0	0	0	0	0	0		0	0	0	0	0	0	0	0
720575940607272649	roundup_r	23.7667	42.6667	58.4	67.0667	74.9667	81.6	87.1333	92.7		5.35215	5.44263	5.1355	5.45853	5.36956	5.3454	5.60793	4.83149
720575940630579574		6.16667	17.3	27.4667	40.7667	45.9333	56.6	62.1667	68.1667		2.88771	4.05093	4.2169	4.66679	5.55538	4.58694	4.31342	5.99491
720575940616466260		0	0	0	0	0	0	0	0		0	0	0	0	0	0	0	0
720575940622869799		0	0	0	0	0	0	0	0		0	0	0	0	0	0	0	0
720575940633185567		0	0	0	0	0	0	0	0		0	0	0	0	0	0	0	0
720575940649829241		0	0	0	0	0	0	0	0		0	0	0	0	0	0	0	0
720575940624966840		0	0	0	0	0	0	0	0		0	0	0	0	0	0	0	0
720575940633612698		0	0.0666667	0.333333	1.43333	3.6	6.66667	9.66667	13.5		0	0.249444	0.471405	1.20231	2.00998	2.07096	2.91357	3.05232
720575940639198653	sugar_l_12	0	0	0	0.166667	0.433333	2.43333	5.3	8.46667		0	0	0	0.582142	0.919541	2.07659	2.83019	3.78359
720575940624897516	web_c_l	0	0	0	0	0	0	0	0		0	0	0	0	0	0	0	0
720575940644653348		0	0	0	0	0	0	0	0		0	0	0	0	0	0	0	0
720575940620031366		0	0	0	0	0	0	0	0		0	0	0	0	0	0	0	0
720575940610001220	bract_b_l	8.63333	25.6	44.9333	59.2333	71	82.5333	85.5333	94.1333		3.85126	5.1355	6.59764	6.21655	5.39753	4.2484	5.86364	7.12149
720575940645047831		0	0	0	0	0	0	0	0		0	0	0	0	0	0	0	0
720575940641480949		0	0	0	0	0	0	0	0		0	0	0	0	0	0	0	0
720575940625580988		0	0	0	0	0	0	0	0		0	0	0	0	0	0	0	0
720575940618726171		0	0	0	0	0	0	0	0		0	0	0	0	0	0	0	0
720575940627819151		0	0	0	0	0	0	0	0		0	0	0	0	0	0	0	0
720575940632274914		0	0	0	0	0	0	0	0		0	0	0	0	0	0	0	0
720575940620673985	tentacular_r	0	0	0	0	0	0	0	0		0	0	0	0	0	0	0	0
720575940607386290		0	0	0	0	0	0	0	0		0	0	0	0	0	0	0	0
720575940627847752		9.66667	26.9333	44.3	57.5333	69.1667	75.7	82.4667	87.9667		3.59011	5.50717	9.16933	6.71185	5.70429	5.58659	4.49988	4.41575
720575940655013025		0	0.6	2.7	6.46667	11.1333	15.0667	18.3667	21.3667		0	0.879394	1.32035	1.94479	2.09338	2.70719	2.15226	1.9405
720575940612888178		0	0	0	0	0	0	0	0		0	0	0	0	0	0	0	0
720575940623260415		0	0	0	0	0	0	0	0		0	0	0	0	0	0	0	0
720575940625861660		0	0	0	0	0	0	0	0		0	0	0	0	0	0	0	0
720575940631703608		8	23.0333	39.9333	47.4667	54.7333	60.1333	64.2333	68.1333		3.25576	4.70803	6.83098	5.40822	6.58247	5.2328	5.4996	5.18159
720575940614730914		0	0	0	0	0	0	0	0		0	0	0	0	0	0	0	0
720575940613898449		0	0	0	0	0	0	0	0		0	0	0	0	0	0	0	0
720575940612611301		1.73333	11.8	26.4333	36.3667	43.9667	47.2667	53.8	55.7		1.36463	4.4302	4.97784	5.5105	4.56423	5.48898	4.51959	4.57639
720575940623453959		0	0	0	0	0	0	0	0		0	0	0	0	0	0	0	0
720575940621586854		0	0	0	0	0	0	0	0		0	0	0	0	0	0	0	0
720575940628826128	MN6_r	0	0	0	0	0	0	0	0		0	0	0	0	0	0	0	0
720575940607193986		0	0	0	0	0	0	0	0		0	0	0	0	0	0	0	0
720575940625867056		0	0	0	0	0	0	0	0		0	0	0	0	0	0	0	0
720575940609915204		0	0	0	0	0	0	0	0		0	0	0	0	0	0	0	0
720575940627828296		0	0	0	0	0	0	0	0		0	0	0	0	0	0	0	0
720575940639425112		0	0	0	0	0	0	0	0		0	0	0	0	0	0	0	0
720575940607451081		0	0	0	0	0	0	0	0		0	0	0	0	0	0	0	0
720575940636828334		5.16667	13.3	20.6667	32.8333	42.8	54.4667	65.5	75.6333		2.19216	2.78268	3.50555	5.65145	7.84602	7.01776	7.53989	5.22483
720575940626919144		0	0	0	0	0	0	0	0		0	0	0	0	0	0	0	0
720575940631283267		0	0	0	0	0	0	0	0		0	0	0	0	0	0	0	0
720575940617552057		0	0	0	0	0	0	0	0		0	0	0	0	0	0	0	0
720575940620274085		0	0	0	0	0	0	0	0		0	0	0	0	0	0	0	0
720575940617588258		0	0	0	0	0	0	0	0		0	0	0	0	0	0	0	0
720575940620301588		0	0	0	0	0	0	0	0		0	0	0	0	0	0	0	0
720575940611015122	Zorro_r	0	0	0	0	0	0	0	0		0	0	0	0	0	0	0	0
720575940642335373		0	0	0	0	0	0	0	0		0	0	0	0	0	0	0	0
720575940605658033		0	0	0	0	0	0	0	0		0	0	0	0	0	0	0	0
720575940627779983		0	0	0	0	0	0	0	0.0333333		0	0	0	0	0	0	0	0.179505
720575940613347299		0	0	0.0333333	0.166667	1.26667	1.86667	4	5.93333		0	0	0.179505	0.372678	0.891939	1.14698	1.84391	1.73077
720575940635839077		0	0	0	0	0	0	0	0		0	0	0	0	0	0	0	0
720575940627083294		0	0.1	0.266667	0.833333	2.73333	3.86667	6.06667	6.7		0	0.3	0.512076	0.734091	1.91369	1.30979	2.0806	2.06801
720575940609407939		9.8	25.4	40.0667	53.1333	65.4	72.9333	79.8333	86.0333		3.1241	4.51368	5.14414	5.53614	6.32772	4.61832	5.55628	6.30599
720575940626278974	seagull_r	0	0	0	0.1	0.633333	1.86667	3.1	5.33333		0	0	0	0.395811	0.706321	1.2037	1.79536	2.35702
720575940647518340		0	0	0	0	0	0	0	0		0	0	0	0	0	0	0	0
720575940632159519		0	0	0	0	0	0	0	0		0	0	0	0	0	0	0	0
720575940616864217		0	0	0	0	0	0	0	0		0	0	0	0	0	0	0	0
720575940619114048		11.9333	26.6333	32.0333	34.9667	38.7	39.9333	40.5667	43		4.50876	4.07008	4.45334	3.391	3.71618	3.70525	2.90612	3.73274
720575940628755815	foxglove_l	0	0	0	0	0	0	0	0		0	0	0	0	0	0	0	0
720575940608498780		0	0	0	0	0	0	0	0		0	0	0	0	0	0	0	0
720575940631997032	Fdg_l	4.43333	14.2667	23.3	34.8667	40.3667	45.1	52.6	58.2		2.47229	5.23408	5.7859	5.25188	5.45578	5.06853	4.06284	5.38145
720575940616857174	TH-VUM_r	0	0.0333333	0.166667	1.26667	3.1	5.73333	9.3	13.4333		0	0.179505	0.372678	1.06249	1.42244	2.15922	2.01908	2.15536
720575940631918649		0	0	0	0	0	0	0	0		0	0	0	0	0	0	0	0
720575940625047484		0	0	0	0	0	0	0	0		0	0	0	0	0	0	0	0
720575940612558061		0	0	0	0	0	0	0	0		0	0	0	0	0	0	0	0
720575940606607234		0	0	0	0	0	0	0	0		0	0	0	0	0	0	0	0
720575940647029044		0	0	0	0	0	0	0	0		0	0	0	0	0	0	0	0
720575940635055039		0	0	0	0	0	0	0	0		0	0	0	0	0	0	0	0
[truncated: 11 more rows]

[truncated: 17 more sheets: ST 6C Water silencing data, Supplemental Table 7A Grooming , Supp Table 7B aDN1 Activation r, Supp Table 7C aDN2 Activation R, Supp Table 7D aDN1 firing upon , Supp Table 7E aDN2 firing upon , Supp Table 8 JO-CE and JO-F fir, Supp Table 9A Behavioral Data, , Supp Table 9B Water silencing, Supp Table 10 Overall predictio, Supplemental Table 11 A Robustn, Supp Table 11B Decrease w_syn, Supp Table 11C Increase w_syn, Supp Table 11D Decrease inhibit, Supp Table 11E Increase Inhibit, Supp Table 11F Glut excitatory, Supplementary Table 12 Key reso]
